# Supplementary material for: JAK inhibitors dampen activation of interferon-stimulated transcription of ACE2 isoforms in human airway epithelial cells
Source: Commun Biol. 2021 Jun 2;4:654. doi: 10.1038/s42003-021-02167-1 (PMC8172581; doi:10.1038/s42003-021-02167-1)
Supplement: Supplementary file 9 — Supplementary Data 6 [file 42003_2021_2167_MOESM9_ESM.xlsx]

## Sheet: Con_IL6-allGenes-withFC-withMea
Supplmentary Table 5. All genes with normalized read counts in each replicate, log2 (fold change), p-value and adjusted p-value
Gene	SAEC_Control_rep1	SAEC_Control_rep2	SAEC_Control_rep3	SAEC_Control_rep4	SAEC_IL6_rep1	SAEC_IL6_rep2	SAEC_IL6_rep3	log2FoldChange	pvalue	padj	Control_mean	IL6_mean
A1BG	4.03638	1.01094	4.02314	2.19703	0	1.81582	3.97288	-0.790737	0.396369	0.500516	2.81687	1.92957
A1BG-AS1	6.45821	7.07657	12.0694	9.52047	3.38614	8.17121	7.15118	-0.46387	0.341979	0.444376	8.78117	6.23618
A1CF	8.88004	16.175	29.7713	13.1822	13.5446	13.6187	10.3295	-0.38903	0.210298	0.298778	17.0021	12.4976
A2M	0.807276	4.04376	1.60926	1.46469	1.12871	0	0.794576	-1.59914	0.209387	0.29772	1.98124	0.641097
A2M-AS1	1.61455	1.01094	3.21852	3.66172	3.38614	1.81582	0.794576	-0.276541	0.756228	0.820753	2.37643	1.99885
A2ML1	18.5673	47.5141	7710.76	6800.55	5872.7	4255.38	3713.85	3.20269	3.76149e-97	9.89992e-95	3644.35	4613.98
A3GALT2	0.807276	0	2.41389	2.92938	2.25743	0.907912	1.58915	0.243208	0.803008	0.856717	1.53763	1.58483
A4GALT	12.9164	16.175	71.612	73.9667	99.3269	138.911	197.849	2.09257	2.3869e-37	8.4257e-36	43.6675	145.362
AAAS	338.249	338.665	321.852	373.495	328.456	374.06	424.303	0.125726	0.190819	0.275722	343.065	375.606
AACS	548.14	439.759	341.163	384.481	378.119	410.376	502.172	0.0178239	0.847245	0.890326	428.386	430.222
AACSP1	0	1.01094	0.804629	0.732344	3.38614	0.907912	2.38373	1.91964	0.0653858	0.111047	0.636978	2.22593
AADAC	5.65093	5.0547	30.5759	22.7027	24.8317	18.1582	17.4807	0.563632	0.0533268	0.0931294	15.996	20.1569
AADACL2	0	0	0	0	0	0	0	0	1	1	0	0
AADACL2-AS1	2.42183	1.01094	2.41389	1.46469	1.12871	1.81582	0	-0.989443	0.361231	0.464069	1.82784	0.981513
AADACP1	12.1091	25.2735	2.41389	5.12641	4.51486	1.81582	3.1783	-1.46011	0.0119166	0.0247443	11.2307	3.16966
AADAT	235.725	255.768	51.4962	41.7436	34.9901	27.2374	16.6861	-2.03086	3.62199e-18	4.1027e-17	146.183	26.3045
AAED1	275.281	171.86	77.2444	73.9667	79.01	97.1466	77.8684	-0.607173	0.000148132	0.000437841	149.588	84.675
AAGAB	699.908	531.754	628.415	700.121	724.635	744.488	719.885	0.190131	0.0151923	0.0307471	640.05	729.669
AAK1	612.722	872.441	824.744	813.634	901.843	757.199	788.219	0.0572138	0.631318	0.719433	780.885	815.753
AAMDC	28.2547	41.4485	33.7944	30.0261	45.1486	36.3165	35.7559	0.224659	0.266339	0.362319	33.3809	39.0737
AAMP	290.619	311.369	396.682	478.221	409.723	620.104	877.211	0.771947	3.60204e-19	4.35874e-18	369.223	635.68
AANAT	3.2291	3.03282	2.41389	2.92938	4.51486	4.53956	4.76745	0.627609	0.314524	0.415888	2.9013	4.60729
AAR2	238.954	200.166	201.962	218.971	216.713	250.584	286.047	0.218652	0.0962618	0.1549	215.013	251.115
AARS	1846.24	1472.94	868.194	853.913	759.625	740.856	854.169	-0.596606	1.14337e-09	6.30989e-09	1260.32	784.883
AARS2	414.94	489.295	366.911	368.369	361.189	403.113	529.187	0.077281	0.351257	0.453698	409.879	431.163
AASDH	423.82	399.321	560.826	494.332	500.02	439.429	362.326	-0.125238	0.0690445	0.116311	469.575	433.925
AASDHPPT	869.436	721.811	451.397	432.083	329.585	394.942	300.35	-0.793546	7.72376e-18	8.52232e-17	618.682	341.625
AASS	1884.99	1874.28	642.094	576.355	654.654	402.205	405.234	-1.1533	3.4515e-22	5.14762e-21	1244.43	487.364
AATBC	45.2075	64.7001	72.4166	77.6284	66.5941	88.9754	88.9925	0.326158	0.0296037	0.0557174	64.9882	81.5207
AATF	925.138	613.64	560.826	555.849	729.149	552.01	595.932	-0.0702826	0.572345	0.667923	663.863	625.697
AATK	0	2.02188	0.804629	0.732344	1.12871	2.72374	4.76745	1.67195	0.0809275	0.133256	0.889713	2.8733
ABALON	38.7492	42.4594	93.3369	73.2344	117.386	98.9624	93.7599	0.808905	1.46918e-06	5.71233e-06	61.945	103.37
ABAT	113.019	103.116	302.54	290.008	256.218	283.269	272.539	0.602631	9.33836e-09	4.68935e-08	202.171	270.675
ABCA1	1705.77	1582.12	4266.95	3745.21	6438.19	4724.77	4524.31	1.00133	1.61597e-29	3.82048e-28	2825.01	5229.09
ABCA10	94.4513	78.8533	97.3601	71.0374	60.9506	50.8431	54.0311	-0.630147	1.99681e-05	6.68606e-05	85.4255	55.2749
ABCA11P	74.2694	74.8095	67.5888	51.9964	55.307	41.7639	59.5932	-0.344893	0.0563448	0.0976757	67.166	52.2214
ABCA12	519.886	505.47	3352.08	2745.56	2065.55	1558.88	1469.17	0.402512	4.74577e-06	1.72387e-05	1780.75	1697.87
ABCA13	419.783	364.949	354.841	290.008	395.05	299.611	283.663	-0.140368	0.139224	0.212217	357.396	326.108
ABCA2	49.2438	95.0283	133.568	137.681	124.159	207.912	321.803	1.06085	5.88093e-15	5.23636e-14	103.88	217.958
ABCA3	3.2291	3.03282	5.6324	10.2528	7.901	22.6978	21.4535	1.93126	1.4407e-05	4.91408e-05	5.53678	17.3508
ABCA4	4.84366	3.03282	4.82777	2.92938	2.25743	5.44747	3.1783	-0.0911941	0.877636	0.912617	3.90841	3.62773
ABCA5	996.986	946.239	1311.54	1082.4	1235.94	924.254	835.099	-0.138896	0.0343642	0.0637124	1084.29	998.432
ABCA6	20.1819	22.2407	21.725	23.435	22.5743	14.5266	11.1241	-0.496093	0.0673169	0.113851	21.8956	16.075
ABCA7	63.7748	113.225	112.648	102.528	101.584	128.923	216.125	0.565989	4.07117e-05	0.000130764	98.044	148.877
ABCA8	0	2.02188	3.21852	1.46469	1.12871	1.81582	1.58915	0.0777467	0.937547	0.958725	1.67627	1.51123
ABCA9	14.531	15.1641	25.7481	16.8439	12.4159	16.3424	8.74033	-0.519224	0.0847676	0.138737	18.0718	12.4995
ABCB10	1499.92	1155.5	970.382	890.53	838.635	717.25	748.49	-0.53394	4.59227e-06	1.67218e-05	1129.08	768.125
ABCB11	13.7237	11.1203	14.4833	15.3792	16.9307	7.2633	11.1241	-0.264253	0.421747	0.526132	13.6766	11.7727
ABCB4	5.65093	2.02188	19.3111	10.9852	6.77229	9.98703	11.1241	0.127381	0.756533	0.820885	9.49226	9.29446
ABCB6	609.493	709.679	1021.88	1020.89	962.793	916.083	1156.11	0.296763	0.00017919	0.000523927	840.485	1011.66
ABCB7	645.013	434.704	493.237	484.079	432.298	356.809	343.257	-0.453212	3.96708e-06	1.45579e-05	514.259	377.455
ABCB8	110.597	114.236	82.8768	98.1341	94.812	126.2	210.563	0.469931	0.000300599	0.000851102	101.461	143.858
ABCB9	62.1602	71.7767	39.4268	30.7584	24.8317	36.3165	58.7986	-0.298715	0.134908	0.206735	51.0305	39.9823
ABCC1	2201.44	2528.36	2915.97	2822.45	2417.71	2385.99	2929.6	-0.0157576	0.780354	0.839757	2617.06	2577.77
ABCC10	318.874	370.004	345.99	358.116	332.971	422.179	632.482	0.380578	9.93281e-08	4.47552e-07	348.246	462.544
ABCC11	14.531	15.1641	7.24166	10.2528	6.77229	6.35538	5.56203	-0.883804	0.0460433	0.0819041	11.7974	6.2299
ABCC2	64.5821	70.7657	131.959	113.513	98.1981	79.8962	55.6203	-0.277031	0.0750071	0.124805	95.2051	77.9049
ABCC3	246.219	293.172	246.216	248.265	170.436	204.28	234.4	-0.353248	0.000196483	0.00057206	258.468	203.039
ABCC4	2765.73	1939.99	778.076	618.098	581.288	438.521	448.141	-1.37275	5.0457e-35	1.62124e-33	1525.47	489.317
ABCC5	1297.29	1421.38	2325.38	2374.99	1818.36	1802.21	1815.61	0.0131568	0.864058	0.902958	1854.76	1812.06
ABCC5-AS1	17.7601	19.2078	8.04629	5.85875	1.12871	6.35538	0.794576	-1.96538	0.000542712	0.00147411	12.7182	2.75956
ABCC6	7.26548	14.1531	22.5296	19.7733	22.5743	10.8949	15.0969	0.0117177	0.968792	0.981405	15.9304	16.1887
ABCC9	533.609	453.912	137.592	116.443	146.733	115.305	109.651	-1.00884	4.8995e-13	3.71238e-12	310.389	123.896
ABCD1	8.07276	4.04376	9.65555	8.78813	9.02971	10.8949	17.4807	0.643009	0.100085	0.160117	7.64005	12.4684
ABCD2	0.807276	1.01094	0	0.732344	0	0	0	-1.8571	0.222616	0.312728	0.63764	0
ABCD3	1955.22	1565.94	1892.49	1880.66	1435.72	1214.79	1076.65	-0.568423	7.43712e-15	6.54386e-14	1823.58	1242.39
ABCD4	287.39	333.61	255.067	284.882	238.159	280.545	359.148	0.0151865	0.850119	0.89253	290.237	292.617
ABCE1	4598.24	3162.22	1974.56	1901.9	1776.6	1626.07	1561.34	-0.717741	1.33118e-31	3.46282e-30	2909.23	1654.67
ABCF1	1468.43	1014.98	936.588	1043.59	1226.91	1234.76	1385.74	0.210058	0.0209373	0.0409885	1115.9	1282.47
ABCF2	1943.92	1247.5	991.303	1004.04	924.417	1058.63	1070.29	-0.305397	0.00499576	0.0112422	1296.69	1017.78
ABCF3	394.758	367.982	391.05	433.548	418.753	473.022	693.665	0.394513	3.05001e-05	9.97365e-05	396.834	528.48
ABCG1	384.263	445.824	571.286	544.131	423.268	483.917	458.47	-0.0778691	0.472865	0.575509	486.376	455.218
ABCG2	238.954	113.225	14.4833	21.238	12.4159	6.35538	11.1241	-2.46598	3.0352e-13	2.34445e-12	96.975	9.9651
ABCG4	0.807276	2.02188	6.43703	0.732344	1.12871	3.63165	1.58915	-0.127147	0.877625	0.912617	2.49963	2.1165
ABCG5	3.2291	5.0547	3.21852	2.92938	0	0.907912	1.58915	-1.9509	0.0456749	0.0813377	3.60792	0.832354
ABHD1	24.2183	21.2297	6.43703	4.39406	2.25743	1.81582	3.1783	-2.21323	0.000640777	0.00171882	14.0698	2.41718
ABHD10	515.849	376.069	168.167	134.019	135.446	148.898	112.83	-0.966777	6.705e-18	7.42571e-17	298.526	132.391
ABHD11	52.4729	63.6892	33.7944	32.9555	65.4654	57.1985	72.3064	0.562292	0.00107368	0.00277402	45.728	64.9901
ABHD11-AS1	0	0	2.41389	5.12641	2.25743	2.72374	3.1783	1.39962	0.128411	0.198067	1.88507	2.71982
ABHD12	363.274	322.49	255.067	280.488	207.683	232.425	213.741	-0.476667	0.000323054	0.000908644	305.33	217.95
ABHD12B	39.5565	43.4704	75.6351	67.3756	85.7823	72.633	60.3877	0.39671	0.0245447	0.0472441	56.5094	72.9343
ABHD13	1724.34	874.462	934.979	853.913	733.664	665.499	609.439	-0.683645	2.60687e-06	9.80769e-06	1096.92	669.534
ABHD14A	20.9892	9.09845	4.02314	4.39406	5.64357	0.907912	5.56203	-1.12352	0.0678051	0.114471	9.62621	4.03784
ABHD14B	47.6293	52.5688	66.7842	84.2195	58.6931	107.134	93.7599	0.497411	0.000429224	0.00118255	62.8005	86.5289
ABHD15	278.51	241.614	247.021	258.517	238.159	266.018	293.993	0.0598107	0.575784	0.670623	256.416	266.057
ABHD16A	360.045	283.063	325.875	401.324	301.367	372.244	400.466	0.052416	0.681588	0.760425	342.577	358.026
ABHD16B	4.03638	12.1313	5.6324	4.39406	6.77229	15.4345	15.8915	0.992299	0.0173426	0.0345736	6.54853	12.6994
ABHD17A	4.84366	5.0547	7.24166	9.52047	7.901	17.2503	38.1396	1.66581	3.2508e-06	1.20529e-05	6.66512	21.097
ABHD17B	220.386	256.779	586.574	492.135	454.872	504.799	429.865	0.366698	0.00023598	0.000679759	388.969	463.179
ABHD17C	347.129	520.634	647.726	697.924	690.773	703.632	669.827	0.345843	0.00200868	0.00491985	553.353	688.077
ABHD2	4925.19	4338.95	5031.34	4717.03	3827.47	3411.93	3610.55	-0.395385	9.54212e-07	3.78659e-06	4753.13	3616.65
ABHD3	852.483	631.837	494.847	418.901	436.812	360.441	301.939	-0.680659	3.96097e-14	3.28192e-13	599.517	366.397
ABHD4	62.9675	66.722	80.4629	71.0374	63.208	62.6459	64.3606	-0.147148	0.38211	0.485525	70.2974	63.4049
ABHD5	612.722	507.491	507.721	544.864	461.644	507.523	413.974	-0.238743	0.00285851	0.00677421	543.2	461.047
ABHD6	136.43	87.9517	218.054	216.774	145.604	144.358	144.613	-0.12083	0.469737	0.572593	164.802	144.858
ABHD8	3.2291	8.08751	5.6324	7.32344	1.12871	7.2633	7.15118	-0.263642	0.601307	0.692286	6.06811	5.18106
ABI1	1244.01	1197.96	3093.8	3124.91	3615.27	3230.35	2911.33	0.718819	1.7391e-74	2.48997e-72	2165.17	3252.32
ABI2	593.348	684.406	329.898	328.822	309.268	244.228	230.427	-0.817659	7.43303e-15	6.54348e-14	484.118	261.308
ABI3BP	102.524	119.291	89.3138	60.7845	62.0793	54.4747	43.7017	-0.779926	3.86006e-06	1.41913e-05	92.9783	53.4186
ABL1	442.387	731.92	940.611	1030.41	1109.53	1304.67	1746.48	0.863851	4.13345e-33	1.1761e-31	786.332	1386.89
ABL2	2294.28	1944.04	5446.53	5426.67	7074.78	5304.93	5867.15	0.81821	1.30908e-15	1.21834e-14	3777.88	6082.29
ABLIM1	837.952	1021.05	8880.69	9029.8	6864.84	7397.67	6049.9	1.19443	8.69876e-87	1.76911e-84	4942.37	6770.8
ABLIM2	0.807276	0	4.02314	5.12641	12.4159	15.4345	7.15118	2.62294	2.6564e-05	8.75052e-05	2.48921	11.6672
ABLIM3	46.822	62.6782	273.574	281.22	270.891	247.86	293.993	1.12141	4.97233e-21	6.81392e-20	166.074	270.915
ABO	1.61455	6.06564	6.43703	2.92938	7.901	2.72374	2.38373	-0.01235	0.983186	0.990157	4.26165	4.33615
ABR	862.171	960.392	1147.4	1259.63	1299.15	1688.72	2149.33	0.693917	3.1497e-25	5.79939e-24	1057.4	1712.4
ABRA	12.9164	18.1969	11.2648	9.52047	3.38614	1.81582	4.76745	-1.87257	0.00047715	0.00130534	12.9746	3.32314
ABRACL	266.401	274.975	170.581	203.592	189.624	242.412	242.346	0.0135574	0.913224	0.93947	228.887	224.794
ABT1	177.601	149.619	126.327	127.428	142.218	152.529	171.628	0.114727	0.345978	0.448434	145.244	155.459
ABTB1	12.9164	26.2844	21.725	33.6878	23.703	32.6848	73.8955	0.838104	0.0004278	0.00117899	23.6534	43.4278
ABTB2	46.0147	47.5141	90.9231	94.4724	69.9803	99.8703	123.954	0.558358	9.11545e-05	0.000278062	69.7311	97.9348
ACAA1	239.761	244.647	359.669	411.577	318.297	375.876	481.513	0.348682	0.000117899	0.000353382	313.914	391.895
ACAA2	384.263	246.669	350.014	374.228	435.684	383.139	394.904	0.250281	0.0532349	0.0929836	338.793	404.576
ACACA	4766.16	5978.69	5664.59	5361.49	5153.71	4472.37	4853.27	-0.178814	0.0701339	0.11788	5442.73	4826.45
ACACB	31.4838	50.547	20.9203	24.1673	20.3169	16.3424	25.4264	-0.553657	0.0198943	0.039165	31.7796	20.6952
ACAD10	236.532	278.008	392.659	350.793	369.09	359.533	392.52	0.26614	0.00435529	0.00993456	314.498	373.714
ACAD11	16.1455	17.186	24.1389	24.8997	25.9604	29.0532	29.3993	0.449176	0.067299	0.113831	20.5925	28.1376
ACAD8	276.896	300.249	251.849	295.867	211.07	232.425	257.442	-0.266002	0.00630514	0.0139089	281.215	233.646
ACAD9	567.515	519.623	522.204	483.347	511.308	561.997	649.963	0.136766	0.0419576	0.0755828	523.172	574.423
ACADL	17.7601	14.1531	6.43703	6.59109	5.64357	4.53956	5.56203	-0.934496	0.0440517	0.0788708	11.2353	5.24839
ACADM	628.868	450.879	254.263	229.956	249.446	190.662	198.644	-0.76	1.29943e-16	1.30799e-15	390.991	212.917
ACADS	3.2291	5.0547	5.6324	5.12641	5.64357	9.07912	22.2481	1.23893	0.00655613	0.0144377	4.76065	12.3236
ACADSB	240.568	173.882	254.263	247.532	193.01	200.649	157.326	-0.322578	0.00818524	0.0176241	229.061	183.662
ACADVL	1721.92	1912.7	4789.96	5164.49	5457.33	5803.37	7060.6	1.00796	3.10522e-43	1.43232e-41	3397.27	6107.1
ACAN	1.61455	1.01094	0	0.732344	2.25743	0	0	-0.0619788	0.963974	0.977796	0.839459	0.752476
ACAP1	16.1455	22.2407	23.3342	30.0261	14.6733	12.7108	23.8373	-0.446	0.142131	0.215788	22.9366	17.0738
ACAP2	1993.97	1684.22	2647.23	2405.02	2588.14	2158.11	1988.03	0.0403088	0.56127	0.657819	2182.61	2244.76
ACAP3	96.8731	139.51	341.967	398.395	352.159	515.694	792.192	1.33112	1.21237e-48	7.35518e-47	244.186	553.348
ACAT1	788.709	772.358	389.44	320.034	302.495	258.755	227.249	-1.00391	4.85688e-15	4.34835e-14	567.635	262.833
ACAT2	1640.38	1086.76	616.346	625.422	628.694	642.802	651.552	-0.509203	1.33539e-07	5.91279e-07	992.228	641.016
ACBD3	1892.25	1100.91	1903.75	1839.65	2066.68	1901.17	1722.64	0.170721	0.10779	0.170749	1684.14	1896.83
ACBD4	15.3382	17.186	16.8972	32.2231	21.4456	24.5136	27.0156	0.250653	0.326964	0.428506	20.4111	24.3249
ACBD5	557.828	470.087	502.893	467.968	478.575	512.97	492.637	-0.00760529	0.921722	0.946309	499.694	494.727
ACBD6	346.321	391.233	234.952	272.432	253.961	255.123	215.33	-0.33924	0.000128415	0.000382912	311.235	241.471
ACBD7	10.4946	5.0547	2.41389	2.92938	4.51486	0	0	-1.72627	0.0437494	0.078416	5.22314	1.50495
ACCS	42.7856	65.711	54.7148	32.2231	34.9901	49.9352	48.4691	-0.112913	0.566964	0.6632	48.8586	44.4648
ACD	67.0039	59.6454	20.9203	34.4202	12.4159	43.5798	59.5932	-0.16724	0.433114	0.537437	45.4975	38.5296
ACE	0.807276	3.03282	0.804629	0	0	1.81582	3.1783	0.725168	0.434488	0.538805	1.16118	1.66471
ACE2	4.84366	11.1203	24.9435	27.8291	30.4753	26.3294	19.0698	0.786411	0.00227863	0.00551536	17.1841	25.2915
ACER2	384.263	287.107	172.191	176.495	163.664	137.095	125.543	-0.78131	2.30471e-09	1.22906e-08	255.014	142.1
ACER3	5193.21	3409.9	1402.47	1217.16	1241.59	1002.33	912.173	-1.17053	2.77501e-18	3.17344e-17	2805.68	1052.03
ACHE	2.42183	2.02188	3.21852	0.732344	1.12871	2.72374	3.1783	0.139547	0.866293	0.904696	2.09864	2.34358
ACIN1	3054.73	2564.75	2757.46	3013.6	3096.06	2867.19	2819.95	0.0382936	0.540301	0.638901	2847.64	2927.73
ACKR2	4.03638	1.01094	32.9898	22.7027	31.604	21.7899	11.1241	1.47142	0.000112071	0.000337043	15.1849	21.506
ACKR3	884.774	923.998	1466.03	1705.63	1248.36	1631.52	1774.29	0.359715	0.000138659	0.000411335	1245.11	1551.39
ACKR4	16.1455	22.2407	5.6324	9.52047	7.901	3.63165	6.3566	-1.15852	0.0130631	0.0268724	13.3848	5.96308
ACLY	6614.01	4652.34	4472.13	4449.72	4482.12	5140.6	6020.5	0.0506225	0.582801	0.676946	5047.05	5214.41
ACMSD	3.2291	7.07657	3.21852	2.92938	2.25743	1.81582	1.58915	-1.07485	0.172296	0.253489	4.11339	1.88747
ACO1	1161.67	810.773	745.086	744.794	738.179	765.37	738.955	-0.192371	0.014793	0.0300374	865.581	747.501
ACO2	393.143	495.36	518.986	604.916	514.694	632.815	727.831	0.313927	6.4155e-06	2.29361e-05	503.101	625.113
ACOT1	0	2.02188	0.804629	1.46469	1.12871	0	2.38373	0.246518	0.811183	0.863226	1.0728	1.17081
ACOT11	59.7384	54.5907	67.5888	84.9519	114	147.99	261.415	1.35542	5.95776e-17	6.14914e-16	66.7175	174.468
ACOT12	0	0	4.02314	1.46469	0	0	1.58915	-0.22746	0.869874	0.907075	1.37196	0.529717
ACOT13	318.874	371.015	231.733	221.168	209.941	241.505	216.919	-0.317445	0.000461419	0.0012654	285.697	222.788
ACOT2	20.9892	22.2407	19.3111	12.4498	13.5446	12.7108	26.221	-0.0640922	0.821044	0.870745	18.7477	17.4921
ACOT4	5.65093	1.01094	0	0.732344	2.25743	0.907912	0	-0.0530774	0.96359	0.977574	1.84855	1.05511
ACOT7	212.314	144.564	219.664	227.759	203.169	348.638	539.517	0.770702	1.31777e-06	5.15499e-06	201.075	363.775
ACOT8	15.3382	23.2516	25.7481	28.5614	29.3466	29.0532	54.8257	0.706622	0.00195831	0.00480568	23.2248	37.7418
ACOT9	1604.06	988.699	964.75	1000.38	1224.66	969.65	1101.28	-0.0359427	0.689917	0.767685	1139.47	1098.53
ACOX1	1215.76	919.955	1861.11	1769.34	1716.77	1666.02	1597.1	0.242681	0.00108827	0.00280848	1441.54	1659.96
ACOX2	8.88004	7.07657	8.85092	4.39406	7.901	5.44747	12.7132	0.246771	0.572001	0.667564	7.3004	8.68723
ACOX3	108.175	91.9955	220.468	235.815	197.525	217.899	232.016	0.513591	4.49542e-06	1.64059e-05	164.113	215.813
ACOXL	26.6401	12.1313	2.41389	0.732344	0	0.907912	0	-3.90645	0.00210987	0.00514095	10.4794	0.302637
ACP1	664.388	534.787	395.877	428.421	400.694	441.245	422.714	-0.230169	0.00261368	0.00625528	505.868	421.551
ACP2	573.973	430.66	277.597	270.967	183.98	279.637	309.884	-0.538131	0.000220386	0.000637094	388.299	257.834
ACP5	40.3638	32.3501	58.7379	76.1638	77.8813	99.8703	139.051	1.08973	1.0319e-12	7.59368e-12	51.9039	105.601
ACP6	232.495	213.308	92.5323	87.1489	93.6833	113.489	88.9925	-0.507278	0.000254166	0.000727927	156.371	98.7216
ACPP	11.3019	10.1094	167.363	150.13	133.188	130.739	84.225	1.40391	7.50933e-17	7.68847e-16	84.7261	116.051
ACPT	11.3019	15.1641	8.04629	8.78813	4.51486	3.63165	8.74033	-0.940994	0.0421459	0.075861	10.8251	5.62895
ACRBP	0.807276	3.03282	2.41389	4.39406	1.12871	0.907912	6.3566	0.201056	0.795146	0.851122	2.66201	2.79774
ACRC	58.9311	38.4157	50.6916	50.5317	49.6634	42.6719	35.7559	-0.245658	0.217044	0.306586	49.6425	42.6971
ACRV1	25.8328	33.361	5.6324	5.12641	4.51486	0	7.94576	-1.57068	0.00305733	0.00721194	17.4882	4.15354
ACSBG1	5.65093	10.1094	6.43703	3.66172	2.25743	0.907912	0.794576	-2.31387	0.00489308	0.0110435	6.46477	1.31997
ACSBG2	22.6037	23.2516	7.24166	7.32344	9.02971	1.81582	3.1783	-1.53903	0.0033477	0.00780941	15.1051	4.67461
ACSF2	216.35	314.402	268.746	298.064	206.555	220.623	223.276	-0.330901	0.00308737	0.0072694	274.391	216.818
ACSF3	70.233	101.094	62.761	68.108	59.8219	92.607	123.954	0.295725	0.0532382	0.0929836	75.549	92.1276
ACSL1	739.465	625.771	1321.2	1274.28	891.684	878.859	796.165	-0.171943	0.269187	0.365444	990.179	855.569
ACSL3	18304.2	11929.1	7521.67	7426.7	8465.36	7090.79	6383.62	-0.544991	3.29347e-05	0.000107247	11295.4	7313.26
ACSL4	7051.56	4721.09	3859.8	3923.9	4439.23	4001.17	4030.88	-0.197587	0.0251266	0.0482449	4889.09	4157.09
ACSL5	185.673	117.269	30.5759	19.7733	27.0891	20.882	18.2752	-1.58406	9.56704e-09	4.79746e-08	88.3229	22.0821
ACSL6	9.68731	12.1313	6.43703	5.85875	4.51486	2.72374	3.1783	-1.24116	0.0285833	0.054007	8.52859	3.4723
ACSM1	1.61455	0	3.21852	3.66172	0	2.72374	4.76745	0.367817	0.663968	0.746703	2.1237	2.49706
ACSM3	3.2291	11.1203	8.85092	8.78813	2.25743	2.72374	3.97288	-1.30695	0.017566	0.034966	7.99712	2.98468
ACSM4	5.65093	6.06564	1.60926	0	0	0	0	-3.84154	0.0052449	0.0117629	3.33146	0
ACSM6	14.531	16.175	18.5065	10.2528	15.802	12.7108	11.1241	-0.178215	0.594746	0.686942	14.8663	13.2123
ACSS1	38.7492	58.6345	11.2648	7.32344	7.901	6.35538	11.9186	-1.30028	0.00023759	0.000683844	28.993	8.72501
ACSS2	464.991	581.29	642.898	651.786	616.278	648.249	658.703	0.142498	0.163429	0.242528	585.241	641.077
ACSS3	10.4946	11.1203	0.804629	0.732344	0	0	0	-3.92443	0.0034307	0.0079843	5.78797	0
ACTA2	20.9892	10.1094	7.24166	5.85875	3.38614	10.8949	7.15118	-0.358935	0.400081	0.503924	11.0497	7.14409
ACTA2-AS1	15.3382	8.08751	4.82777	1.46469	2.25743	0	0.794576	-2.54875	0.00995208	0.0210038	7.42955	1.01733
ACTB	38031.6	24471.8	29829.2	31996.1	36817.5	41478	51900.9	0.466773	5.55969e-05	0.000175056	31082.2	43398.8
ACTBL2	0	1.01094	9.65555	13.9145	13.5446	20.882	15.8915	2.45798	1.6349e-06	6.31824e-06	6.14525	16.7727
ACTG1	26100.8	13501.1	18426.8	19134.7	18238.9	22832.2	26378.3	0.206927	0.16673	0.246731	19290.9	22483.1
ACTG1P17	4.03638	5.0547	1.60926	5.85875	3.38614	4.53956	0.794576	-0.568366	0.368089	0.471425	4.13977	2.90676
ACTG1P20	134.815	129.4	72.4166	80.5578	64.3367	69.9092	62.7715	-0.6049	0.000125442	0.00037461	104.297	65.6725
ACTG1P4	0.807276	4.04376	6.43703	5.12641	3.38614	3.63165	1.58915	-0.347731	0.62052	0.709795	4.10362	2.86898
ACTL10	10.4946	12.1313	6.43703	4.39406	3.38614	0.907912	7.15118	-1.11486	0.0370984	0.0680137	8.36424	3.81508
ACTL6A	1133.42	732.931	695.199	699.388	769.783	712.711	768.355	-0.0951614	0.315243	0.416593	815.233	750.283
ACTL7A	0.807276	2.02188	0	0	4.51486	0	0	1.3507	0.255413	0.350242	0.707289	1.50495
ACTN1	7371.24	6972.45	7450.86	8088.74	9931.56	11601.3	15526.8	0.70367	4.28637e-13	3.25885e-12	7470.82	12353.2
ACTN1-AS1	1.61455	1.01094	3.21852	0.732344	0	2.72374	3.97288	0.35268	0.691856	0.768981	1.64409	2.2322
ACTN2	0.807276	2.02188	1.60926	0	1.12871	0	0	-1.57742	0.306031	NA	1.1096	0.376238
ACTN4	2487.22	2363.58	3523.47	4097.46	4240.58	5512.84	8192.07	0.921195	6.50815e-19	7.69838e-18	3117.93	5981.83
ACTR10	741.887	610.607	844.056	765.299	709.961	716.343	656.319	-0.0907227	0.321553	0.423211	740.462	694.208
ACTR1A	1255.31	863.342	1222.23	1324.08	1181.76	1538	1839.44	0.366625	0.00257732	0.00617487	1166.24	1519.74
ACTR1B	222.808	287.107	306.564	356.651	348.773	348.638	522.036	0.471286	1.71968e-05	5.8081e-05	293.282	406.482
ACTR2	6114.31	3945.7	5267.9	5020.22	4139	4268.09	4152.45	-0.274355	0.0270293	0.0514238	5087.03	4186.51
ACTR3	7082.23	4430.95	6208.52	6206.61	6932.56	6556.03	6358.99	0.147254	0.120106	0.187197	5982.08	6615.86
ACTR3B	58.9311	56.6126	27.3574	36.6172	32.7327	32.6848	23.8373	-0.526386	0.011491	0.023969	44.8796	29.7516
ACTR3C	39.5565	36.3938	25.7481	20.5056	20.3169	24.5136	21.4535	-0.396225	0.0965152	0.155154	30.551	22.0947
ACTR5	172.757	141.531	168.167	197	202.04	183.398	202.617	0.20368	0.0668488	0.113188	169.864	196.018
ACTR6	491.631	372.026	389.44	394.001	392.793	388.586	336.105	-0.148624	0.108975	0.172215	411.775	372.495
ACTR8	634.519	474.13	523.009	488.473	495.506	446.693	472.772	-0.168026	0.0228592	0.0443865	530.033	471.657
ACTRT3	106.56	86.9408	28.162	26.3644	31.604	34.5007	31.783	-0.650916	0.00226958	0.00549494	62.0069	32.6292
ACVR1	1478.12	1215.15	1736.39	1786.19	1789.01	1486.25	1414.34	0.00890181	0.907168	0.934906	1553.96	1563.2
ACVR1B	613.53	545.907	621.978	671.559	840.892	729.053	785.041	0.35418	0.000510294	0.00139091	613.244	784.995
ACVR1C	13.7237	23.2516	125.522	86.4166	110.614	96.2387	68.3335	0.954444	2.19683e-06	8.35279e-06	62.2285	91.7287
ACVR2A	785.479	555.006	750.719	634.21	592.575	493.904	421.92	-0.455658	2.87121e-07	1.22231e-06	681.353	502.8
ACVR2B	274.474	286.096	185.869	191.874	214.456	177.043	160.504	-0.327356	0.00429818	0.00981806	234.578	184.001
ACVR2B-AS1	3.2291	4.04376	5.6324	2.92938	2.25743	1.81582	0.794576	-1.34676	0.108278	0.171309	3.95866	1.62261
ACYP1	90.4149	76.8314	45.0592	41.7436	39.505	52.6589	36.5505	-0.473316	0.00894787	0.0190847	63.5123	42.9048
ACYP2	9.68731	17.186	37.8176	27.8291	19.1881	31.7769	27.8101	0.349978	0.152116	0.22841	23.13	26.2584
ADA	76.6912	73.7986	92.5323	109.852	126.416	152.529	177.19	0.782228	1.74212e-09	9.42238e-09	88.2184	152.045
ADAD2	0	2.02188	1.60926	5.85875	2.25743	0.907912	3.97288	0.491636	0.526128	0.62603	2.37247	2.37941
ADAL	107.368	111.203	44.2546	51.2641	54.1783	55.3826	46.88	-0.460619	0.00488112	0.011023	78.5224	52.147
ADAM10	13559	10871.6	9320.82	8167.1	7045.43	5370.3	5116.27	-0.833534	1.16924e-27	2.45897e-26	10479.6	5844
ADAM12	431.085	303.282	459.443	394.001	456.001	392.218	448.935	0.124681	0.243846	0.337676	396.953	432.385
ADAM15	1645.23	1712.53	2343.88	2580.05	1739.35	2621.14	3905.34	0.364122	0.000517364	0.00140911	2070.42	2755.28
ADAM17	4278.56	3477.63	3694.05	3534.29	3602.86	2890.79	2570.45	-0.324875	0.000364912	0.00101647	3746.13	3021.37
ADAM19	1043	580.279	988.889	905.177	1251.74	1260.18	1560.55	0.623978	0.000294335	0.000834292	879.336	1357.49
ADAM1A	143.695	159.728	107.016	93.74	86.911	80.8042	77.8684	-0.581605	5.80429e-05	0.000181989	126.045	81.8612
ADAM20	7.26548	20.2188	16.0926	18.3086	20.3169	11.8029	15.0969	0.0277898	0.932931	0.95535	15.4714	15.7389
ADAM20P1	12.1091	4.04376	26.5527	18.3086	27.0891	17.2503	19.0698	0.508264	0.111259	0.175421	15.2536	21.1364
ADAM21	16.1455	15.1641	5.6324	10.9852	3.38614	7.2633	4.76745	-1.14841	0.0105263	0.0221193	11.9818	5.13896
ADAM22	77.4985	65.711	47.4731	42.4759	32.7327	19.9741	21.4535	-1.22944	4.22724e-08	1.97739e-07	58.2896	24.7201
ADAM23	1.61455	1.01094	1.60926	4.39406	1.12871	3.63165	2.38373	0.24013	0.74517	0.812793	2.1572	2.38136
ADAM28	407.674	338.665	169.777	139.145	258.476	238.781	242.346	0.0589952	0.575515	0.670441	263.815	246.534
ADAM32	25.0256	26.2844	46.6685	35.1525	40.6337	27.2374	32.5776	0.0060027	0.980551	0.988448	33.2827	33.4829
ADAM8	658.737	503.448	231.733	232.885	338.614	437.614	862.909	0.486414	0.000695817	0.00185645	406.701	546.379
ADAM9	40491.3	28107.1	20007.9	18512.2	18395.8	14392.2	13587.2	-0.736781	4.34776e-13	3.30412e-12	26779.6	15458.4
ADAMTS1	13770.5	10454.1	15329	15019.6	20955.7	17113.2	20604.1	0.525009	1.98904e-11	1.30252e-10	13643.3	19557.7
ADAMTS13	8.07276	20.2188	14.4833	14.6469	22.5743	29.0532	19.8644	0.771014	0.0142657	0.0290656	14.3554	23.8306
ADAMTS14	1.61455	1.01094	8.04629	9.52047	4.51486	12.7108	16.6861	1.56404	0.00193117	0.00474428	5.04806	11.3039
ADAMTS15	788.709	750.117	1790.3	1888.71	2018.14	2061.87	2830.28	0.930728	4.64628e-26	8.97027e-25	1304.46	2303.43
ADAMTS17	4.03638	0	6.43703	3.66172	3.38614	8.17121	3.1783	0.490254	0.393913	0.498013	3.53378	4.91188
ADAMTS19	13.7237	15.1641	4.02314	8.78813	1.12871	0.907912	0	-3.91935	0.000358259	0.000999494	10.4248	0.678875
ADAMTS3	511.006	422.573	97.3601	60.0522	75.6239	59.0143	62.7715	-1.50389	3.78394e-20	4.92159e-19	272.748	65.8032
ADAMTS5	11.3019	10.1094	17.7018	21.238	9.02971	10.8949	16.6861	-0.272092	0.441687	0.545465	15.0878	12.2036
ADAMTS6	1285.18	954.327	795.778	607.845	819.447	602.854	668.238	-0.344526	0.00281204	0.00667911	910.783	696.846
ADAMTS7	12.1091	14.1531	14.4833	17.5763	14.6733	15.4345	26.221	0.289483	0.360477	0.463234	14.5805	18.7763
ADAMTS8	0.807276	1.01094	0.804629	0	1.12871	0	0	-0.83483	0.590371	0.682991	0.655711	0.376238
ADAMTS9	25.0256	17.186	7.24166	8.78813	5.64357	9.07912	9.53491	-0.635047	0.0853342	0.139575	14.5603	8.08587
ADAMTS9-AS2	0	2.02188	0	0	0	0	0.794576	-0.315424	0.845112	0.888814	0.50547	0.264859
ADAMTSL1	25.0256	20.2188	2.41389	2.19703	1.12871	0.907912	0.794576	-2.91331	0.00166704	0.00414432	12.4638	0.943734
ADAMTSL3	50.8584	36.3938	827.963	765.299	854.437	705.448	796.165	1.9304	1.07317e-50	6.93378e-49	420.129	785.35
ADAMTSL4	34.7129	56.6126	94.1416	105.458	168.178	193.385	246.318	1.5803	1.64813e-31	4.27486e-30	72.7311	202.627
ADAMTSL4-AS1	112.211	155.685	254.263	233.618	331.842	242.412	243.14	0.575336	0.00143394	0.003612	188.944	272.465
ADAMTSL5	33.0983	25.2735	61.1518	66.6433	67.7229	73.5409	77.8684	0.736744	1.09488e-05	3.78722e-05	46.5417	73.044
ADAP1	7.26548	18.1969	20.9203	32.2231	31.604	40.856	73.8955	1.42905	5.55867e-10	3.15821e-09	19.6515	48.7852
ADAP2	0	3.03282	47.4731	49.067	66.5941	54.4747	45.2908	2.67005	2.88035e-16	2.80466e-15	24.8932	55.4532
ADAR	2776.22	3260.28	3928.2	4009.58	4399.73	4516.86	4491.74	0.364951	1.64241e-08	8.02025e-08	3493.57	4469.44
ADARB1	156.612	274.975	216.445	191.142	179.466	154.345	236.784	-0.135454	0.39658	0.500747	209.793	190.198
ADAT1	314.03	320.468	274.378	257.053	265.248	248.768	299.555	-0.0926808	0.367478	0.470797	291.482	271.19
ADAT2	645.821	528.721	420.016	363.975	386.02	307.782	305.912	-0.531773	1.72512e-12	1.24594e-11	489.633	333.238
ADAT3	2.42183	3.03282	5.6324	3.66172	0	3.63165	2.38373	-0.754338	0.314945	0.41626	3.68719	2.00512
ADCK1	49.2438	44.4813	46.6685	49.067	46.2773	33.5927	71.5118	0.0775899	0.668505	0.750156	47.3652	50.4606
ADCK2	96.8731	98.0611	102.992	111.316	91.4259	163.424	158.915	0.427517	0.00345987	0.00804382	102.311	137.922
ADCK3	29.8692	43.4704	11.2648	19.0409	12.4159	17.2503	23.0427	-0.430422	0.106418	0.168844	25.9113	17.5696
ADCK4	40.3638	64.7001	40.2314	55.6581	51.9209	57.1985	88.9925	0.380645	0.02833	0.0535794	50.2384	66.0373
ADCK5	24.2183	21.2297	22.5296	35.8848	19.1881	45.3956	99.322	0.928195	0.000151482	0.000447372	25.9656	54.6352
ADCY1	16.9528	22.2407	27.3574	25.632	28.2179	24.5136	38.9342	0.428611	0.0786972	0.130014	23.0457	30.5552
ADCY10	6.45821	7.07657	12.0694	12.4498	6.77229	9.98703	8.74033	-0.0942262	0.804409	0.857905	9.51351	8.49988
ADCY10P1	129.164	218.363	192.306	194.803	145.604	136.187	95.3491	-0.561739	0.00115603	0.00297133	183.659	125.713
ADCY2	4.03638	5.0547	12.8741	13.1822	23.703	12.7108	14.3024	1.09941	0.0044254	0.0100842	8.78683	16.9054
ADCY3	446.424	548.94	337.944	397.663	311.525	392.218	652.347	0.0468763	0.566303	0.662633	432.743	452.03
ADCY4	50.0511	62.6782	53.9101	38.8142	48.5347	46.3035	59.5932	0.00939643	0.959349	0.974544	51.3634	51.4771
ADCY5	7.26548	8.08751	5.6324	5.85875	6.77229	4.53956	5.56203	-0.249667	0.605128	0.695924	6.71104	5.62462
ADCY6	617.566	754.161	1110.39	1171.75	932.318	1105.84	1264.96	0.311113	1.63361e-08	7.97945e-08	913.466	1101.04
ADCY7	728.97	726.865	996.935	929.344	1057.61	998.703	1137.83	0.344558	2.31059e-07	9.95488e-07	845.529	1064.71
ADCY9	270.437	313.391	440.132	421.83	440.199	413.1	521.242	0.359461	0.000117602	0.000352668	361.448	458.18
ADD1	1397.39	1468.89	2075.94	2254.15	2532.83	2800	3025.74	0.658689	2.10354e-31	5.42466e-30	1799.1	2786.19
ADD2	4.03638	5.0547	0	0.732344	0	0	0	-2.77776	0.0705283	NA	2.45585	0
ADD3	886.389	893.67	1365.46	1363.62	1237.07	1267.45	1106.05	0.118706	0.112302	0.176841	1127.28	1203.52
ADD3-AS1	0.807276	1.01094	0	0	1.12871	0.907912	1.58915	1.85623	0.128459	0.198124	0.454554	1.20859
ADGB	0.807276	1.01094	4.02314	0	1.12871	2.72374	3.1783	0.930597	0.359442	0.462203	1.46034	2.34358
ADGRA2	29.8692	14.1531	8.04629	8.05578	9.02971	5.44747	10.3295	-0.65222	0.107385	0.170228	15.0311	8.26889
ADGRA3	3054.73	2241.25	2398.6	2317.87	2028.3	1672.37	1725.82	-0.469201	4.40079e-07	1.82867e-06	2503.11	1808.83
ADGRB2	7.26548	20.2188	12.0694	16.1116	10.1584	15.4345	29.3993	0.330594	0.272316	0.368852	13.9163	18.3307
ADGRE2	1.61455	3.03282	11.2648	12.4498	13.5446	9.07912	13.5078	1.10379	0.0115995	0.0241447	7.0905	12.0438
ADGRE5	326.947	329.566	119.89	140.61	144.475	157.977	243.14	-0.213302	0.0495653	0.087372	229.253	181.864
ADGRF1	858.942	545.907	116.671	120.104	182.852	177.043	143.024	-0.820366	0.000207706	0.000603168	410.406	167.639
ADGRF2	7.26548	7.07657	148.052	171.368	98.1981	63.5538	58.004	1.04502	5.63954e-07	2.30804e-06	83.4406	73.252
ADGRF3	26.6401	24.2625	12.8741	8.78813	7.901	12.7108	9.53491	-0.70558	0.0332813	0.0619357	18.1412	10.0489
ADGRF4	1079.33	701.592	2072.72	2004.43	2101.67	1801.3	1817.99	0.481647	1.10475e-05	3.8199e-05	1464.52	1906.98
ADGRF5	104.139	73.7986	7.24166	2.92938	1.12871	3.63165	3.1783	-2.91022	1.16908e-07	5.2164e-07	47.027	2.64622
ADGRG1	1051.88	982.633	2794.48	2752.15	1830.77	2385.08	2936.75	0.463506	9.32624e-06	3.25681e-05	1895.28	2384.2
ADGRG2	24.2183	30.3282	26.5527	20.5056	21.4456	15.4345	14.3024	-0.585121	0.0374653	0.068581	25.4012	17.0608
ADGRG3	0	0	0.804629	2.19703	0	0	0.794576	-0.793792	0.5971	0.689082	0.750415	0.264859
ADGRG4	4.03638	3.03282	2.41389	2.19703	2.25743	0	2.38373	-0.863645	0.380906	0.484202	2.92003	1.54705
ADGRG6	7285.67	4913.16	3258.75	3000.41	3558.84	2922.57	2976.48	-0.464985	3.38966e-10	1.96963e-09	4614.5	3152.63
ADGRG7	0.807276	2.02188	0	0.732344	0	0.907912	3.1783	0.89805	0.423286	0.527619	0.890375	1.36207
ADGRL1	17.7601	24.2625	82.8768	90.0783	74.4951	100.778	112.035	1.06488	5.83025e-11	3.64329e-10	53.7444	95.7695
ADGRL2	1638.77	1394.09	4629.83	4046.2	3295.85	2561.22	1942.74	-0.0377531	0.750363	0.816417	2927.22	2599.93
ADGRL3	5.65093	3.03282	19.3111	13.9145	3.38614	6.35538	4.76745	-0.866497	0.0628809	0.107291	10.4773	4.83633
ADGRL4	16.1455	15.1641	1.60926	0	1.12871	0	0.794576	-2.54507	0.0428033	0.076905	8.22972	0.641097
ADGRV1	264.787	196.122	97.3601	71.7697	107.228	70.8171	83.4304	-0.661486	6.46129e-06	2.30906e-05	157.51	87.1585
ADH1A	16.9528	23.2516	17.7018	8.78813	18.0594	9.07912	10.3295	-0.403909	0.200375	0.287119	16.6736	12.4893
ADH1B	0.807276	2.02188	0.804629	0	0	0	0	-2.19043	0.131713	0.202514	0.908446	0
ADH1C	0.807276	1.01094	1.60926	1.46469	1.12871	0	0.794576	-0.988188	0.443542	NA	1.22304	0.641097
ADH4	46.822	56.6126	28.162	24.8997	36.1189	20.882	17.4807	-0.601884	0.0084855	0.0182049	39.1241	24.8272
ADH5	2706.8	1676.14	1439.48	1464.69	1474.1	1616.08	1377	-0.255081	0.0132648	0.0272403	1821.78	1489.06
ADH6	64.5821	75.8204	93.3369	84.2195	115.129	90.7912	78.663	0.242035	0.0831702	0.136497	79.4897	94.861
ADH7	2.42183	15.1641	602.667	612.239	278.792	289.624	173.217	1.76996	1.45303e-18	1.68972e-17	308.123	247.211
ADHFE1	18.5673	29.3172	49.887	21.238	37.2476	15.4345	18.2752	-0.340926	0.280174	0.377837	29.7524	23.6524
ADI1	354.394	382.135	442.546	432.083	326.198	358.625	336.9	-0.238872	0.00131074	0.00333074	402.789	340.575
ADIPOR1	846.025	856.266	1317.18	1321.15	1479.74	1430.87	1411.96	0.437803	4.09221e-13	3.11652e-12	1085.15	1440.86
ADIPOR2	1964.1	1679.17	1426.61	1458.1	1318.34	1300.13	1275.29	-0.320887	0.00313624	0.00737282	1631.99	1297.92
ADIRF	5.65093	10.1094	16.0926	12.4498	12.4159	29.9611	49.2637	1.48172	9.91637e-07	3.92727e-06	11.0757	30.5469
ADK	1167.32	878.506	788.536	702.318	689.644	727.237	698.432	-0.299119	2.74274e-05	9.01834e-05	884.17	705.105
ADM	153.382	142.542	531.055	567.566	604.991	561.997	609.439	1.03933	8.22975e-11	5.0597e-10	348.637	592.143
ADM2	4.84366	4.04376	6.43703	9.52047	10.1584	9.07912	15.8915	0.955036	0.0619207	0.105814	6.21123	11.7097
ADM5	18.5673	28.3063	8.04629	9.52047	13.5446	14.5266	19.0698	0.118848	0.701575	0.777034	16.1101	15.7137
ADNP	1611.32	2344.37	2816.2	2747.75	2877.09	2493.13	2707.91	0.192614	0.0676765	0.114281	2379.91	2692.71
ADNP-AS1	64.5821	54.5907	58.7379	42.4759	67.7229	39.0402	38.1396	-0.218808	0.250071	0.344454	55.0967	48.3009
ADNP2	520.693	778.423	1182	1067.03	1288.99	1281.97	1263.38	0.581437	8.672e-14	6.99112e-13	887.035	1278.11
ADO	316.452	273.965	279.206	267.306	256.218	276.005	213.741	-0.197896	0.0366045	0.0672184	284.232	248.655
ADORA2A-AS1	0	2.02188	4.02314	3.66172	7.901	4.53956	3.97288	1.17042	0.076169	0.126409	2.42669	5.47115
ADORA2B	1156.83	754.161	262.309	284.149	253.961	263.294	290.02	-0.898579	2.9227e-11	1.88225e-10	614.361	269.092
ADPGK	2747.97	1645.81	842.446	802.649	856.694	736.317	714.323	-0.79098	1.54071e-14	1.31619e-13	1509.72	769.111
ADPGK-AS1	30.6765	26.2844	8.85092	10.9852	22.5743	15.4345	14.3024	-0.00341541	0.990682	0.994988	19.1992	17.4371
ADPRH	61.353	39.4266	12.0694	11.7175	19.1881	24.5136	17.4807	-0.33369	0.249791	0.34415	31.1416	20.3941
ADPRHL1	3.2291	1.01094	4.02314	3.66172	2.25743	5.44747	6.3566	0.791159	0.195639	0.281324	2.98123	4.68717
ADPRHL2	101.717	130.411	168.972	207.253	197.525	308.69	366.299	0.966354	1.02338e-22	1.58164e-21	152.088	290.838
ADPRM	71.8476	62.6782	42.6453	45.4053	30.4753	39.0402	37.3451	-0.590165	0.00124054	0.00317034	55.6441	35.6202
ADRA1B	27.4474	14.1531	10.4602	7.32344	20.3169	10.8949	34.9613	0.700134	0.0758596	0.125977	14.846	22.0577
ADRA2C	0	0	0	2.19703	1.12871	2.72374	3.1783	2.30738	0.0537648	NA	0.549258	2.34358
ADRB1	7.26548	4.04376	0.804629	1.46469	0	0.907912	4.76745	-0.434218	0.543782	0.642169	3.39464	1.89179
ADRB2	1620.2	850.2	2421.13	2412.34	3380.5	2869	3149.7	0.841594	2.18155e-09	1.16686e-08	1825.97	3133.07
ADRBK1	108.982	205.221	249.435	291.473	250.575	390.402	625.331	1.01207	1.45356e-26	2.88408e-25	213.778	422.103
ADRBK2	296.27	411.452	300.127	265.108	257.347	244.228	249.497	-0.333788	0.00141479	0.00356929	318.239	250.357
ADRM1	180.83	205.221	132.764	179.424	151.248	233.333	393.315	0.508762	2.48095e-06	9.35361e-06	174.56	259.299
ADSL	758.032	611.618	297.713	304.655	370.218	339.559	372.656	-0.319157	5.0936e-05	0.000161402	493.005	360.811
ADSS	1270.65	909.845	802.215	774.82	691.902	717.25	633.277	-0.442001	1.38056e-07	6.10676e-07	939.383	680.81
ADSSL1	13.7237	17.186	209.203	174.298	161.406	159.792	156.531	1.3572	2.97162e-15	2.7079e-14	103.603	159.243
ADTRP	85.5712	69.7548	66.7842	59.3199	82.3961	74.4488	58.004	0.0154176	0.917638	0.942981	70.3575	71.6163
AEBP1	28.2547	22.2407	11.2648	12.4498	4.51486	10.8949	19.8644	-0.583698	0.0687775	0.115927	18.5525	11.7581
AEBP2	581.239	668.231	852.102	728.682	700.932	625.551	576.067	-0.159135	0.113804	0.178787	707.563	634.183
AEN	342.285	306.315	310.587	284.882	299.109	315.045	414.768	0.138178	0.125666	0.194504	311.017	342.974
AES	180.83	297.216	355.646	414.507	346.515	571.077	840.661	0.918777	2.65745e-21	3.74196e-20	312.05	586.084
AFAP1	402.831	475.141	753.937	812.169	934.575	1003.24	1138.63	0.809316	7.11981e-43	3.20965e-41	611.02	1025.48
AFAP1-AS1	59.7384	52.5688	60.3472	55.6581	68.8516	79.8962	82.6359	0.435016	0.0101095	0.0213108	57.0781	77.1279
AFAP1L1	159.841	216.341	311.391	329.555	378.119	319.585	500.583	0.704892	6.2665e-09	3.19884e-08	254.282	399.429
AFAP1L2	478.715	420.551	954.29	946.921	1048.58	1162.13	1338.07	0.839851	2.41405e-23	3.90282e-22	700.119	1182.92
AFF1	1441.79	1799.47	3572.55	3520.38	4389.57	3783.27	3841.77	0.728595	5.52798e-22	8.08948e-21	2583.55	4004.87
AFF2	2.42183	3.03282	5.6324	0.732344	5.64357	6.35538	2.38373	0.696085	0.370448	0.473711	2.95485	4.79423
AFF4	3497.93	4214.61	8455.04	8137.07	8816.39	7218.81	7146.41	0.432922	7.69261e-18	8.49319e-17	6076.16	7727.2
AFG3L1P	364.081	334.621	243.803	243.871	277.664	241.505	308.295	-0.0772377	0.389321	0.492972	296.594	275.821
AFG3L2	1058.34	936.13	934.979	956.441	855.565	780.804	759.614	-0.285003	0.00237345	0.00572553	971.472	798.661
AFMID	67.0039	79.8642	70.0027	78.3608	57.5644	83.5279	93.7599	0.0871894	0.612709	0.702476	73.8079	78.2841
AFTPH	573.973	693.504	1276.14	1271.35	1355.59	1251.1	1169.62	0.47854	5.64648e-18	6.28843e-17	953.742	1258.77
AGA	611.915	419.54	498.87	546.329	509.05	428.534	367.094	-0.280842	0.0636107	0.10834	519.163	434.893
AGAP1	213.928	324.511	543.929	568.299	607.248	678.21	705.583	0.771056	1.12974e-19	1.41689e-18	412.667	663.681
AGAP1-IT1	12.1091	9.09845	8.85092	5.85875	4.51486	6.35538	5.56203	-0.671006	0.222813	0.312931	8.97931	5.47742
AGAP11	8.07276	2.02188	12.8741	8.05578	5.64357	4.53956	6.3566	-0.41177	0.374833	0.47818	7.75612	5.51325
AGAP2	2.42183	2.02188	3.21852	5.12641	1.12871	4.53956	3.97288	-0.0266471	0.969772	0.981896	3.19716	3.21372
AGAP3	183.252	261.833	321.047	424.027	414.238	508.431	791.397	0.960751	1.05171e-33	3.12147e-32	297.54	571.355
AGAP4	11.3019	18.1969	16.0926	10.2528	9.02971	9.07912	7.15118	-0.729459	0.0619775	0.105901	13.961	8.42
AGAP5	30.6765	31.3391	46.6685	32.2231	31.604	26.3294	31.783	-0.238794	0.295594	0.394913	35.2268	29.9055
AGAP6	135.622	123.335	123.108	114.246	93.6833	87.1595	92.9653	-0.444048	0.00413651	0.00947174	124.078	91.2694
AGAP7P	2.42183	1.01094	0.804629	0	0	0	1.58915	-0.68411	0.627686	NA	1.05935	0.529717
AGAP9	0.807276	2.02188	2.41389	2.19703	4.51486	1.81582	1.58915	0.419279	0.599626	0.690884	1.86002	2.63994
AGBL1	0.807276	4.04376	6.43703	3.66172	11.2871	5.44747	5.56203	1.04392	0.0599871	0.102982	3.73745	7.43221
AGBL1-AS1	2.42183	8.08751	19.3111	23.435	25.9604	16.3424	14.3024	0.683145	0.0456001	0.0812449	13.3139	18.8684
AGBL2	28.2547	28.3063	15.2879	15.3792	15.802	10.8949	11.1241	-0.755854	0.00863691	0.0184876	21.807	12.607
AGBL3	29.0619	29.3172	24.9435	11.7175	19.1881	12.7108	14.3024	-0.581402	0.040647	0.0735327	23.76	15.4004
AGBL5	170.335	188.035	125.522	144.272	137.703	151.621	176.396	0.00252181	0.980022	0.988249	157.041	155.24
AGER	62.9675	85.9298	49.0824	52.7288	41.7624	43.5798	38.9342	-0.572523	0.0031381	0.00737428	62.6771	41.4255
AGFG1	1513.64	1732.75	2078.36	2060.08	2386.1	2192.61	2037.29	0.256524	4.34571e-05	0.000139152	1846.21	2205.33
AGFG2	80.7276	57.6235	37.0129	43.2083	44.0199	45.3956	73.8955	0.0148394	0.937283	0.958601	54.6431	54.437
AGGF1	696.679	775.39	983.256	952.047	995.526	897.925	837.483	0.103288	0.0430483	0.0772908	851.843	910.311
AGK	716.054	563.093	543.929	499.459	490.991	457.588	428.276	-0.335902	5.04253e-06	1.82537e-05	580.634	458.952
AGL	1663.8	1534.61	1571.44	1469.08	1242.71	1026.85	1010.7	-0.521304	6.24599e-26	1.19812e-24	1559.73	1093.42
AGMAT	50.8584	45.4923	24.1389	20.5056	15.802	9.07912	21.4535	-1.04557	7.41539e-05	0.000229409	35.2488	15.4449
AGMO	318.874	256.779	71.612	71.0374	51.9209	50.8431	60.3877	-1.40129	7.82818e-12	5.31894e-11	179.575	54.3839
AGO1	415.747	562.082	490.824	501.656	467.288	528.405	523.625	0.0460316	0.597679	0.689484	492.577	506.439
AGO2	608.686	672.275	564.045	639.336	784.456	797.147	930.448	0.433525	3.08285e-06	1.14706e-05	621.085	837.35
AGO3	429.471	464.021	412.775	415.239	469.545	377.691	382.191	-0.0780709	0.421628	0.526087	430.376	409.809
AGO4	423.82	451.89	812.675	768.961	908.615	811.673	775.506	0.489401	1.88699e-15	1.73811e-14	614.336	831.931
AGPAT1	175.986	172.871	148.856	148.666	155.763	173.411	192.287	0.10355	0.374886	0.478214	161.595	173.82
AGPAT2	37.1347	41.4485	32.9898	51.9964	42.8911	78.9883	133.489	0.993478	1.7396e-07	7.60841e-07	40.8923	85.1227
AGPAT3	453.689	442.791	575.31	623.957	606.12	660.052	734.982	0.361575	1.47983e-05	5.03889e-05	523.937	667.051
AGPAT4	343.092	334.621	454.615	443.8	542.912	503.891	501.377	0.391626	2.23e-05	7.41966e-05	394.032	516.06
AGPAT4-IT1	42.7856	45.4923	43.45	41.7436	45.1486	51.751	42.9071	0.102043	0.606794	0.697169	43.3679	46.6022
AGPAT5	4583.71	2988.34	960.727	785.073	674.971	677.302	648.374	-1.41553	4.0592e-35	1.31608e-33	2329.46	666.882
AGPAT6	1475.7	1268.73	1433.85	1364.36	1678.4	1624.25	1679.73	0.259707	8.72988e-06	3.05871e-05	1385.66	1660.8
AGPAT9	499.704	212.297	74.0258	65.1786	80.1387	53.5668	92.9653	-1.00323	0.000600013	0.00161723	212.801	75.557
AGPS	2472.69	1579.09	1371.89	1270.62	1213.37	1084.05	1031.36	-0.557057	3.49147e-12	2.45431e-11	1673.57	1109.59
AGR2	2056.94	1286.93	616.346	633.477	272.02	333.204	220.892	-1.90051	1.15099e-14	9.94655e-14	1148.42	275.372
AGRN	955.007	1313.21	1129.7	1197.38	1167.09	1595.2	3152.08	0.684238	9.34838e-12	6.29924e-11	1148.82	1971.46
AGRP	4.03638	7.07657	3.21852	1.46469	1.12871	0	3.1783	-1.29782	0.127649	0.197044	3.94904	1.43567
AGTPBP1	534.417	590.388	329.093	344.934	384.892	353.178	286.842	-0.358208	0.000670152	0.00179144	449.708	341.637
AGTRAP	142.888	140.521	62.761	62.9816	69.9803	157.069	201.028	0.503139	0.0156566	0.0315653	102.288	142.692
AHCTF1	2964.32	2786.15	2799.3	2642.3	2895.15	2293.39	2507.68	-0.13078	0.0519916	0.091073	2798.02	2565.41
AHCTF1P1	29.0619	28.3063	28.162	28.5614	20.3169	20.882	23.8373	-0.386557	0.128104	0.197679	28.5229	21.6787
AHCY	1950.38	1149.44	675.888	719.894	716.734	829.832	1016.26	-0.277192	0.0223426	0.0434873	1123.9	854.276
AHCYL1	1304.56	1249.52	1271.31	1335.8	1302.54	1226.59	1153.72	-0.0776001	0.201831	0.288765	1290.3	1227.62
AHCYL2	307.572	231.505	383.808	377.157	373.604	354.086	328.16	0.121974	0.161205	0.239816	325.011	351.95
AHDC1	40.3638	101.094	218.859	224.097	191.881	250.584	348.024	1.06853	3.21223e-19	3.90287e-18	146.103	263.496
AHI1	640.977	670.253	318.633	262.179	292.337	216.991	197.055	-0.898048	6.72694e-14	5.47734e-13	473.01	235.461
AHNAK	121313	138263	257146	230778	266318	219730	248590	0.453317	3.05536e-09	1.61018e-08	186875	244879
AHNAK2	7950.86	12885.4	48998.7	48884	44429.6	43088.6	47036.5	0.994807	3.35411e-19	4.06973e-18	29679.7	44851.6
AHR	1432.91	1713.54	4135.79	4347.19	4529.53	4091.05	3690.01	0.647668	1.72354e-24	3.0271e-23	2907.36	4103.53
AHRR	3.2291	8.08751	26.5527	21.9703	15.802	22.6978	30.1939	0.918125	0.00482016	0.010895	14.9599	22.8979
AHSA1	1045.42	806.729	731.408	828.281	795.744	893.385	1045.66	0.106043	0.256678	0.351609	852.96	911.597
AHSA2	783.865	852.222	1049.24	1019.42	950.377	889.754	862.115	-0.0362311	0.682255	0.761052	926.186	900.749
AIDA	244.605	312.38	173.8	178.692	153.505	142.542	138.256	-0.617154	3.16332e-05	0.000103122	227.369	144.768
AIF1L	26.6401	23.2516	16.0926	19.0409	24.8317	19.9741	18.2752	-0.00898768	0.975512	0.985701	21.2563	21.027
AIFM1	619.181	549.951	475.536	558.046	448.1	449.416	425.893	-0.318396	0.000176953	0.000517894	550.678	441.136
AIFM2	58.9311	63.6892	24.9435	21.9703	14.6733	19.0662	20.659	-1.06925	1.35793e-05	4.64771e-05	42.3835	18.1328
AIFM3	0.807276	1.01094	0.804629	0.732344	3.38614	0	0	0.325118	0.792608	0.849165	0.838797	1.12871
AIG1	1058.34	900.747	397.487	358.848	387.149	402.205	333.722	-0.707928	7.35114e-07	2.96181e-06	678.855	374.359
AIM1	9826.97	10227.7	9910.61	9526.33	11888.7	11008.4	10378	0.16146	0.00118559	0.00304033	9872.9	11091.7
AIM1L	17.7601	44.4813	532.664	653.983	580.159	809.857	1079.83	2.64071	3.54894e-175	5.29295e-172	312.222	823.282
AIM2	2.42183	7.07657	1.60926	0.732344	2.25743	1.81582	2.38373	-0.336691	0.646021	0.731715	2.96	2.15233
AIMP1	1237.55	884.572	752.328	730.147	773.169	711.803	661.087	-0.315179	0.0155353	0.0313456	901.15	715.353
AIMP2	66.1966	62.6782	35.4037	32.9555	34.9901	44.4877	62.7715	0.0153896	0.930621	0.953367	49.3085	47.4164
AIP	24.2183	33.361	32.9898	49.7994	46.2773	71.725	115.213	1.13102	4.23159e-08	1.97891e-07	35.0921	77.7386
AIRN	12.1091	17.186	18.5065	8.05578	5.64357	1.81582	7.15118	-1.47184	0.00413292	0.00946595	13.9643	4.87019
AJAP1	8.07276	10.1094	23.3342	25.632	15.802	29.9611	20.659	0.523817	0.142699	0.216505	16.7871	22.1407
AJUBA	2520.32	2623.39	2863.67	2800.48	2501.23	2564.85	2386.11	-0.121463	0.054683	0.0951807	2701.96	2484.06
AK1	26.6401	61.6673	45.0592	62.9816	46.2773	97.1466	136.667	0.922468	5.86624e-09	3.00223e-08	49.087	93.3636
AK2	1610.52	1243.46	1039.58	992.326	1125.33	1183.01	995.603	-0.129372	0.0630701	0.107553	1221.47	1101.31
AK3	388.3	517.601	626.001	650.321	650.139	725.422	583.218	0.274914	0.00423037	0.00967057	545.556	652.927
AK4	570.744	699.57	807.847	787.27	1105.01	1137.61	982.095	0.587996	5.80158e-11	3.62665e-10	716.358	1074.91
AK5	23.411	29.3172	20.1157	18.3086	18.0594	10.8949	7.94576	-0.901275	0.00675795	0.0148347	22.7881	12.3
AK6	127.55	172.871	141.615	140.61	112.871	122.568	121.57	-0.279851	0.037416	0.0685187	145.661	119.003
AK7	4.03638	4.04376	8.04629	8.05578	3.38614	5.44747	3.1783	-0.578852	0.290222	0.388868	6.04555	4.00397
AK8	0	3.03282	4.82777	2.92938	3.38614	0.907912	4.76745	0.321608	0.672637	0.753186	2.69749	3.0205
AK9	29.0619	15.1641	40.2314	39.5466	45.1486	38.1323	27.0156	0.26724	0.185836	0.269697	31.001	36.7655
AKAP1	1285.99	1071.6	643.703	627.619	562.1	529.313	569.711	-0.637213	1.59861e-10	9.56864e-10	907.227	553.708
AKAP10	674.075	637.903	764.397	749.188	826.219	794.423	696.843	0.123458	0.03744	0.0685488	706.391	772.495
AKAP11	1902.75	2429.29	2546.65	2437.97	2090.38	1699.61	1759.98	-0.340545	6.13108e-06	2.19632e-05	2329.16	1849.99
AKAP12	3448.68	3048.99	3740.72	3994.2	5711.29	5062.52	5863.97	0.642972	3.2476e-11	2.081e-10	3558.15	5545.93
AKAP13	1675.1	2044.12	6196.45	6060.88	6811.79	5415.69	5807.55	0.816698	8.58178e-31	2.15714e-29	3994.14	6011.68
AKAP14	0.807276	2.02188	2.41389	0.732344	2.25743	0.907912	0	-0.633444	0.5837	0.677506	1.49385	1.05511
AKAP2	0.807276	1.01094	0	1.46469	2.25743	3.63165	0	1.19097	0.375694	NA	0.820726	1.96303
AKAP3	14.531	22.2407	31.3805	28.5614	33.8614	44.4877	19.8644	0.448077	0.0810004	0.133352	24.1784	32.7378
AKAP5	41.1711	65.711	21.725	19.0409	10.1584	3.63165	17.4807	-1.6331	6.55629e-07	2.6541e-06	36.912	10.4236
AKAP6	67.8112	103.116	185.065	175.763	274.278	224.254	215.33	0.917291	2.66674e-14	2.23626e-13	132.939	237.954
AKAP7	62.1602	79.8642	14.4833	16.1116	12.4159	12.7108	9.53491	-1.60877	2.93787e-07	1.24861e-06	43.1548	11.5538
AKAP8	672.461	542.874	527.032	497.261	550.813	508.431	556.997	-0.0495521	0.525148	0.625196	559.907	538.747
AKAP8L	529.573	526.699	811.87	932.274	840.892	926.07	1075.86	0.472874	3.17687e-10	1.8508e-09	700.104	947.606
AKAP9	5496.74	4801.96	6280.93	5643.44	5842.23	4119.2	3864.82	-0.291937	0.000533439	0.00145047	5555.77	4608.75
AKIP1	143.695	129.4	107.82	110.584	94.812	114.397	107.268	-0.202462	0.118172	0.184629	122.875	105.492
AKIRIN1	940.476	875.473	1398.44	1507.9	1685.17	1703.24	1459.64	0.481165	4.57187e-17	4.75714e-16	1180.57	1616.02
AKIRIN2	227.652	232.516	289.666	285.614	297.981	296.887	302.733	0.220359	0.0455191	0.0811329	258.862	299.2
AKNA	31.4838	64.7001	39.4268	41.7436	53.0496	88.9754	118.392	0.972323	1.1351e-09	6.26614e-09	44.3386	86.8056
AKNAD1	10.4946	8.08751	2.41389	7.32344	2.25743	5.44747	1.58915	-1.18491	0.048223	0.0853066	7.07986	3.09802
AKR1A1	314.03	318.446	199.548	218.238	200.911	254.215	267.772	-0.0931178	0.284804	0.38264	262.566	240.966
AKR1B1	337.441	339.676	210.813	235.082	169.307	207.004	206.59	-0.495997	3.98343e-06	1.46149e-05	280.753	194.3
AKR1B10	152.575	200.166	2106.52	2371.33	2594.91	3191.31	2649.91	2.1469	2.22246e-79	3.58337e-77	1207.65	2812.04
AKR1B15	3.2291	1.01094	11.2648	16.8439	22.5743	24.5136	18.2752	2.29738	7.49053e-08	3.41549e-07	8.08719	21.7877
AKR1C1	172.757	167.816	282.425	290.008	182.852	243.32	224.07	-0.0272199	0.797987	0.85314	228.251	216.747
AKR1C2	134.815	255.768	3080.92	3031.9	1668.24	2075.49	1474.73	1.13688	4.61427e-18	5.17752e-17	1625.85	1739.49
AKR1C3	160.648	143.553	840.032	818.028	580.159	777.173	537.133	0.780383	7.00839e-10	3.95177e-09	490.565	631.488
AKR1C4	1.61455	0	0	0.732344	0	0	0	-1.80852	0.243934	0.337771	0.586724	0
AKR1C6P	0.807276	1.01094	0	0	0	0	0	-1.10859	0.491275	0.593036	0.454554	0
AKR1E2	8.07276	12.1313	7.24166	0.732344	7.901	6.35538	3.1783	-0.0851928	0.8682	0.906016	7.04451	5.81156
AKR7A2	142.081	145.575	136.787	149.398	111.743	147.082	169.245	-0.0126722	0.916859	0.942505	143.46	142.69
AKR7A2P1	24.2183	28.3063	20.1157	11.7175	21.4456	12.7108	8.74033	-0.558197	0.0710519	0.119032	21.0894	14.2989
AKR7A3	1.61455	5.0547	1.60926	2.92938	3.38614	0	3.97288	-0.157354	0.830092	0.877673	2.80197	2.45301
AKR7L	7.26548	7.07657	4.82777	2.92938	7.901	4.53956	3.97288	-0.00949359	0.984883	0.991191	5.5248	5.47115
AKT1	423.013	568.148	473.122	587.34	554.199	805.318	1231.59	0.715438	7.17878e-26	1.36825e-24	512.905	863.703
AKT1S1	101.717	126.367	158.512	160.383	168.178	180.674	217.714	0.473199	3.173e-05	0.000103416	136.745	188.856
AKT2	229.266	342.708	401.51	427.689	418.753	622.828	822.386	0.82665	2.94687e-33	8.4115e-32	350.293	621.322
AKT3	302.728	387.19	320.242	293.67	317.169	259.663	264.594	-0.219424	0.0311326	0.0583252	325.958	280.475
AKTIP	269.63	230.494	453.006	435.012	398.436	366.796	294.788	0.0602173	0.411137	0.515347	347.036	353.34
ALAD	85.5712	113.225	185.869	166.974	152.376	173.411	161.299	0.310537	0.0047195	0.0106931	137.91	162.362
ALAS1	498.089	334.621	495.651	448.194	533.882	535.668	595.137	0.31698	0.00982082	0.0207513	444.139	554.896
ALAS2	1.61455	5.0547	5.6324	2.19703	2.25743	0	3.1783	-0.944043	0.224464	0.314854	3.62467	1.81191
ALB	0	2.02188	0.804629	1.46469	1.12871	1.81582	0.794576	0.334693	0.750324	0.816417	1.0728	1.24637
ALCAM	30574.8	21287.3	24966	24688.8	23646.6	19172.4	16361.1	-0.380248	1.51779e-05	5.16031e-05	25379.2	19726.7
ALDH16A1	61.353	51.5579	41.8407	41.0113	53.0496	64.4617	74.6901	0.388735	0.0261458	0.049982	48.9407	64.0671
ALDH18A1	2722.94	2673.93	1655.12	1573.07	1668.24	1560.7	1513.67	-0.397557	1.49585e-05	5.08958e-05	2156.27	1580.87
ALDH1A1	28.2547	29.3172	134.373	104.725	152.376	133.463	102.5	1.17508	3.60183e-08	1.70039e-07	74.1675	129.447
ALDH1A2	3.2291	2.02188	5.6324	5.85875	2.25743	5.44747	6.3566	0.323028	0.588729	0.681576	4.18553	4.68717
ALDH1A3	2894.08	2506.12	1723.51	1628	2414.32	2421.4	2855.7	0.273425	0.00731736	0.0159279	2187.93	2563.81
ALDH1B1	481.136	353.829	74.8305	67.3756	77.8813	72.633	90.5816	-1.07727	4.0031e-15	3.61288e-14	244.293	80.3653
ALDH1L1	4.84366	8.08751	12.0694	5.85875	4.51486	3.63165	16.6861	0.269082	0.497757	0.599244	7.71484	8.27753
ALDH1L2	250.256	281.041	232.538	216.774	200.911	167.056	178.78	-0.425921	0.0028931	0.00684891	245.152	182.249
ALDH2	305.958	283.063	501.284	558.046	396.179	577.432	552.23	0.360908	0.000282719	0.000803656	412.088	508.614
ALDH3A1	23.411	41.4485	65.1749	73.9667	47.406	97.1466	128.721	0.936456	1.77752e-07	7.75722e-07	51.0003	91.0913
ALDH3A2	1099.51	1277.83	1536.84	1458.1	1205.47	1356.42	1044.87	-0.158941	0.074891	0.124658	1343.07	1202.25
ALDH3B1	4.84366	3.03282	4.02314	3.66172	0	1.81582	1.58915	-1.671	0.0455041	0.0811304	3.89033	1.13499
ALDH3B2	0	1.01094	178.628	180.157	185.109	250.584	263.005	4.48021	2.52421e-43	1.17036e-41	89.9488	232.899
ALDH4A1	79.113	144.564	144.833	123.034	116.258	166.148	282.869	0.570721	2.01963e-06	7.72006e-06	122.886	188.425
ALDH5A1	54.8948	48.5251	94.1416	95.2047	67.7229	60.8301	42.1125	-0.360941	0.0395978	0.0719256	73.1915	56.8885
ALDH6A1	87.9931	91.9955	82.0721	84.9519	63.208	79.8962	78.663	-0.211234	0.151683	0.227971	86.7531	73.9224
ALDH7A1	1411.12	1252.55	550.366	544.131	453.743	412.192	398.877	-1.00593	1.33335e-36	4.60676e-35	939.542	421.604
ALDH8A1	4.84366	8.08751	22.5296	19.7733	10.1584	12.7108	17.4807	0.137815	0.674061	0.754357	13.8085	13.45
ALDH9A1	1070.45	708.668	600.253	634.942	637.724	594.682	543.49	-0.326959	9.05031e-05	0.000276405	753.578	591.965
ALDOA	2253.11	2055.24	1683.28	1934.85	1724.68	3031.52	4869.95	0.589773	2.62269e-06	9.86099e-06	1981.62	3208.72
ALDOB	1.61455	1.01094	0.804629	0.732344	0	2.72374	0	-0.116456	0.917047	0.942591	1.04062	0.907912
ALDOC	128.357	159.728	196.329	217.506	202.04	267.834	340.078	0.634084	5.97737e-11	3.72742e-10	175.48	269.984
ALG1	412.518	318.446	189.088	226.294	203.169	197.017	241.551	-0.362296	0.00994167	0.0209843	286.586	213.912
ALG10	848.447	699.57	468.294	378.622	331.842	275.097	246.318	-1.01662	1.45111e-28	3.19833e-27	598.733	284.419
ALG10B	903.342	808.751	694.395	547.061	470.674	380.415	357.559	-0.865749	4.03923e-24	6.93098e-23	738.387	402.883
ALG11	443.194	304.293	224.491	206.521	206.555	182.49	181.958	-0.575311	1.47306e-06	5.72619e-06	294.625	190.334
ALG12	190.517	124.346	90.1184	101.796	79.01	123.476	146.202	-0.120115	0.499143	0.600589	126.694	116.229
ALG13	812.927	876.484	538.297	522.161	546.298	409.468	413.974	-0.56371	1.62346e-07	7.12308e-07	687.467	456.58
ALG14	251.87	119.291	61.1518	57.8552	59.8219	40.856	33.3722	-1.25478	1.68929e-08	8.23762e-08	122.542	44.6834
ALG1L	0.807276	0	0	0.732344	0	0	0	-1.27493	0.435856	0.540239	0.384905	0
ALG1L9P	4.84366	7.07657	2.41389	2.19703	0	0.907912	0.794576	-2.64645	0.0145133	0.0295231	4.13279	0.567496
ALG2	1964.1	1216.16	680.716	692.797	625.308	571.077	480.718	-0.905678	4.89616e-09	2.5311e-08	1138.44	559.034
ALG3	372.961	366.971	206.79	203.592	144.475	169.78	143.818	-0.835258	3.02753e-07	1.28397e-06	287.578	152.691
ALG5	1706.58	785.5	413.579	353.722	297.981	279.637	278.896	-1.24812	3.26139e-13	2.50726e-12	814.846	285.504
ALG6	1404.66	1127.2	560.022	496.529	389.406	366.796	296.377	-1.22318	1.22881e-43	5.86455e-42	897.102	350.86
ALG8	1782.47	1364.77	658.991	610.775	476.317	473.93	391.726	-1.15455	8.60557e-28	1.82265e-26	1104.25	447.324
ALG9	2077.93	1433.51	1104.76	943.259	934.575	801.686	676.978	-0.740354	4.71008e-14	3.88821e-13	1389.86	804.413
ALK	22.6037	31.3391	24.9435	23.435	20.3169	14.5266	16.6861	-0.574598	0.0298291	0.0560768	25.5803	17.1765
ALKBH1	161.455	109.181	97.3601	94.4724	84.6536	90.7912	76.2793	-0.443362	0.00223917	0.00542645	115.617	83.908
ALKBH2	58.9311	61.6673	43.45	35.1525	36.1189	49.0272	57.2094	-0.0145789	0.933915	0.955921	49.8002	47.4518
ALKBH3	252.677	226.45	177.823	203.592	178.337	195.201	170.834	-0.237054	0.0128689	0.0265187	215.136	181.457
ALKBH3-AS1	23.411	18.1969	16.0926	13.1822	11.2871	9.07912	7.15118	-0.926162	0.00903062	0.0192475	17.7207	9.17248
ALKBH4	8.07276	14.1531	8.85092	19.7733	13.5446	27.2374	27.0156	0.830237	0.00745398	0.0162035	12.7125	22.5992
ALKBH5	312.416	435.715	444.96	547.061	641.11	851.621	1048.84	0.966277	9.67966e-24	1.60702e-22	435.038	847.19
ALKBH6	79.113	73.7986	55.5194	64.4463	89.1684	91.6991	95.3491	0.43311	0.00393221	0.00904443	68.2193	92.0722
ALKBH7	1.61455	1.01094	2.41389	4.39406	7.901	2.72374	6.3566	1.3138	0.0536016	0.0935453	2.35836	5.66045
ALKBH8	410.096	318.446	240.584	218.971	223.485	226.07	227.249	-0.341686	0.000239693	0.000689232	297.024	225.601
ALMS1	1256.93	1648.84	1160.27	1133.67	1408.64	1054.09	1117.97	-0.125375	0.179173	0.261725	1299.93	1193.56
ALMS1-IT1	25.8328	31.3391	9.65555	4.39406	9.02971	9.07912	8.74033	-0.609231	0.0943456	0.152227	17.8054	8.94972
ALMS1P	1.61455	1.01094	2.41389	0	0	0.907912	2.38373	0.0686155	0.945918	0.965225	1.25984	1.09721
ALOX12	29.8692	26.2844	44.2546	35.8848	33.8614	39.0402	25.4264	-0.0517309	0.822041	0.871465	34.0733	32.776
ALOX12-AS1	3.2291	4.04376	10.4602	2.19703	2.25743	3.63165	3.97288	-0.474613	0.447555	0.550773	4.98252	3.28732
ALOX12B	0.807276	0	94.1416	82.7549	57.5644	59.0143	52.442	3.00648	3.86103e-09	2.01754e-08	44.4259	56.3402
ALOX12P2	150.153	200.166	71.612	87.8813	79.01	66.2776	73.8955	-0.683583	1.18984e-05	4.10297e-05	127.453	73.061
ALOX15B	29.0619	35.3829	351.623	340.54	351.03	473.022	471.183	1.90728	1.10515e-42	4.92012e-41	189.152	431.745
ALOX15P1	7.26548	2.02188	2.41389	3.66172	3.38614	2.72374	6.3566	0.106579	0.859703	0.900104	3.84074	4.15549
ALOX5	0.807276	1.01094	5.6324	4.39406	4.51486	6.35538	1.58915	0.511927	0.424208	0.528474	2.96117	4.15313
ALOX5AP	8.88004	10.1094	0.804629	0	0	0	0	-4.10159	0.00159523	0.00398351	4.94851	0
ALOXE3	19.3746	24.2625	38.6222	29.2938	24.8317	17.2503	20.659	-0.378099	0.165374	0.245029	27.8883	20.9137
ALPK1	170.335	178.936	312.196	298.796	345.387	272.374	265.388	0.333014	0.000278024	0.00079144	240.066	294.383
ALPK2	0	0	0.804629	1.46469	1.12871	0.907912	0.794576	0.752449	0.551012	0.648524	0.567329	0.943734
ALPK3	8.88004	11.1203	25.7481	24.8997	25.9604	13.6187	22.2481	0.335721	0.281172	0.378733	17.662	20.6091
ALS2	988.913	1000.83	1188.44	1106.57	1273.19	1073.15	986.068	0.0417077	0.459949	0.562929	1071.19	1110.8
ALS2CL	613.53	981.622	2251.35	2477.52	2111.82	2936.19	4494.91	1.16861	3.73348e-59	3.42657e-57	1581.01	3180.98
ALS2CR11	7.26548	11.1203	16.8972	9.52047	11.2871	8.17121	7.94576	-0.27609	0.443645	0.547014	11.2009	9.1347
ALS2CR12	20.1819	16.175	20.1157	15.3792	12.4159	9.07912	14.3024	-0.582118	0.0642609	0.109364	17.963	11.9324
ALX1	0	1.01094	0	0	1.12871	0.907912	0	1.28742	0.420806	NA	0.252735	0.678875
ALX3	12.1091	23.2516	43.45	42.4759	23.703	38.1323	52.442	0.407156	0.0521514	0.0912994	30.3217	38.0924
ALX4	12.1091	19.2078	15.2879	10.9852	24.8317	23.6057	13.5078	0.517354	0.111051	0.175155	14.3975	20.6484
ALYREF	261.557	228.472	112.648	129.625	142.218	208.82	299.555	0.282156	0.0401486	0.0727414	183.076	216.864
AMACR	4.84366	4.04376	4.82777	5.12641	5.64357	1.81582	7.15118	3.23287e-05	0.999957	1	4.7104	4.87019
AMBP	0.807276	3.03282	0	0	1.12871	0.907912	0	-0.20612	0.887515	0.920323	0.960023	0.678875
AMBRA1	299.499	340.687	473.926	524.358	568.872	653.697	742.928	0.713737	3.79353e-30	9.22457e-29	409.618	655.166
AMD1	1756.63	1648.84	1912.6	1811.82	1703.23	1574.32	1492.21	-0.169853	0.00616076	0.0136206	1782.47	1589.92
AMDHD1	1.61455	0	0	0.732344	0	0.907912	0.794576	0.000219714	0.999879	1	0.586724	0.567496
AMDHD2	3.2291	6.06564	6.43703	1.46469	7.901	9.07912	25.4264	1.66089	0.000187856	0.000548012	4.29911	14.1355
AMER1	159.841	170.849	68.3934	91.543	89.1684	83.5279	100.117	-0.348305	0.00821407	0.0176798	122.656	90.9376
AMFR	1118.08	1067.55	1952.83	1985.38	1344.3	1519.84	1489.83	-0.0234728	0.800105	0.854786	1530.96	1451.32
AMH	2.42183	4.04376	1.60926	0	2.25743	3.63165	4.76745	1.06943	0.177695	0.259927	2.01871	3.55218
AMICA1	0	1.01094	2.41389	1.46469	1.12871	0	0	-1.60479	0.28653	NA	1.22238	0.376238
AMIGO1	13.7237	7.07657	2.41389	2.19703	0	1.81582	3.1783	-1.63512	0.0342367	0.0634892	6.3528	1.66471
AMIGO2	12971.3	9808.13	12794.4	12583.9	12075	11032	11232.1	-0.073267	0.322746	0.424251	12039.4	11446.4
AMIGO3	12.9164	18.1969	15.2879	10.2528	14.6733	18.1582	34.1668	0.546729	0.0777682	0.128673	14.1635	22.3328
AMMECR1	819.385	648.012	1482.93	1368.75	1342.04	1143.06	1029.77	0.173045	0.0093047	0.0197751	1079.77	1171.62
AMMECR1L	765.298	813.806	1009	1131.47	1190.79	1114.01	1206.17	0.345831	1.55214e-07	6.82689e-07	929.895	1170.32
AMN1	116.248	70.7657	78.8536	54.1934	71.109	71.725	44.4962	-0.356395	0.0226189	0.0439581	80.0151	62.4434
AMOT	17.7601	25.2735	14.4833	19.7733	11.2871	18.1582	14.3024	-0.368363	0.220331	0.310249	19.3225	14.5826
AMOTL1	4380.28	3914.36	6819.23	7176.97	8548.88	7847.08	8796.75	0.631955	1.88683e-18	2.17862e-17	5572.71	8397.57
AMOTL2	587.697	593.421	1622.94	1586.26	1828.52	1763.16	2304.27	0.999403	3.17285e-21	4.43282e-20	1097.58	1965.32
AMPD1	1.61455	0	0	2.19703	1.12871	2.72374	0	0.344815	0.792546	NA	0.952896	1.28415
AMPD2	205.048	241.614	180.237	210.183	156.891	193.385	314.652	0.0549307	0.586245	0.679623	209.271	221.643
AMPD3	278.51	249.702	314.61	357.384	397.307	398.573	406.823	0.425321	6.39129e-07	2.58965e-06	300.051	400.901
AMT	62.9675	71.7767	99.774	82.0225	101.584	77.1725	78.663	0.118365	0.507	0.607999	79.1352	85.8066
AMTN	5.65093	4.04376	12.0694	13.9145	6.77229	12.7108	11.9186	0.520586	0.17768	0.259926	8.91966	10.4672
AMY2B	59.7384	65.711	205.985	187.48	194.139	158.885	129.516	0.463706	6.73122e-05	0.000209292	129.729	160.846
AMZ1	6.45821	12.1313	9.65555	12.4498	10.1584	13.6187	19.0698	0.500872	0.150306	0.226147	10.1737	14.2823
AMZ2	478.715	555.006	333.921	353.722	344.258	367.704	313.063	-0.302663	0.0033598	0.00783379	430.341	341.675
AMZ2P1	17.7601	23.2516	35.4037	20.5056	11.2871	25.4215	17.4807	-0.383233	0.210906	0.299404	24.2302	18.0631
ANAPC1	2360.47	1826.77	1340.51	1286.73	1344.3	1126.72	1094.93	-0.481912	3.60198e-23	5.77123e-22	1703.62	1188.65
ANAPC10	170.335	169.838	116.671	130.357	133.188	111.673	131.9	-0.201559	0.102696	0.163796	146.8	125.587
ANAPC11	29.8692	58.6345	49.0824	41.0113	33.8614	65.3697	92.9653	0.496033	0.00515405	0.0115751	44.6493	64.0655
ANAPC13	159.033	165.794	88.5092	90.8106	62.0793	69.9092	68.3335	-0.84729	1.01456e-09	5.62152e-09	126.037	66.774
ANAPC15	29.8692	32.3501	64.3703	51.9964	67.7229	58.1064	50.8528	0.418185	0.0625527	0.106803	44.6465	58.894
ANAPC16	305.15	351.807	287.252	302.458	277.664	361.349	305.912	0.0269575	0.766271	0.828388	311.667	314.975
ANAPC2	46.0147	49.536	53.1055	65.9109	41.7624	81.7121	193.876	0.844124	1.16073e-05	4.00879e-05	53.6418	105.784
ANAPC4	1155.21	937.141	700.027	620.295	678.357	527.497	533.955	-0.524281	4.09063e-18	4.6102e-17	853.169	579.936
ANAPC5	1122.92	1126.19	1297.87	1322.61	1173.86	1183.92	1187.1	-0.0430174	0.437803	0.541971	1217.4	1181.63
ANAPC7	1172.97	812.795	703.246	693.53	716.734	691.829	648.374	-0.279811	0.000287412	0.000815959	845.636	685.645
ANG	18.5673	10.1094	12.0694	14.6469	18.0594	23.6057	12.7132	0.364087	0.278553	0.37602	13.8483	18.1261
ANGEL1	350.358	321.479	301.736	298.796	234.773	234.241	274.129	-0.360537	0.000145465	0.000430313	318.092	247.714
ANGEL2	808.083	788.533	554.389	503.853	478.575	382.231	382.191	-0.657232	5.69759e-19	6.7799e-18	663.714	414.332
ANGPT1	1.61455	0	1.60926	0	0	0	0.794576	-1.28895	0.36025	0.463008	0.805952	0.264859
ANGPT2	159.033	201.177	90.9231	73.2344	73.3664	44.4877	49.2637	-1.14116	1.38841e-10	8.34956e-10	131.092	55.7059
ANGPT4	0.807276	0	0.804629	0.732344	0	0	0	-1.83202	0.221191	0.311117	0.586062	0
ANGPTL1	17.7601	29.3172	15.2879	17.5763	25.9604	16.3424	25.4264	0.214876	0.384016	0.487428	19.9854	22.5764
ANGPTL2	13.7237	19.2078	6.43703	2.92938	6.77229	4.53956	5.56203	-0.660006	0.158746	0.236737	10.5745	5.62462
ANGPTL3	69.4257	68.7439	28.162	26.3644	34.9901	30.869	25.4264	-0.527017	0.0259857	0.0497344	48.174	30.4285
ANGPTL4	798.396	701.592	465.075	465.038	811.546	1380.03	3047.99	1.37673	9.70646e-12	6.53316e-11	607.525	1746.52
ANGPTL5	7.26548	4.04376	1.60926	0	2.25743	0.907912	0.794576	-0.831416	0.396173	0.500374	3.22962	1.31997
ANGPTL6	0.807276	1.01094	0.804629	0.732344	2.25743	0	1.58915	0.624449	0.56967	0.665799	0.838797	1.28219
ANGPTL7	20.9892	27.2954	9.65555	7.32344	7.901	9.07912	10.3295	-0.627238	0.111641	0.175963	16.3159	9.1032
ANK1	5.65093	8.08751	2.41389	3.66172	2.25743	2.72374	6.3566	-0.255761	0.640816	0.72757	4.95351	3.77926
ANK2	9.68731	6.06564	35.4037	39.5466	38.3763	39.0402	28.6047	0.852013	0.000813929	0.00214251	22.6758	35.3404
ANK3	684.57	823.915	1140.16	1040.66	1026	912.451	870.06	0.0380423	0.614575	0.704119	922.326	936.171
ANKAR	139.659	137.488	85.2907	54.9258	65.4654	53.5668	51.6474	-0.792666	4.24602e-07	1.76723e-06	104.341	56.8932
ANKDD1A	46.0147	59.6454	35.4037	27.8291	36.1189	29.9611	23.8373	-0.46807	0.0580175	0.100023	42.2232	29.9724
ANKDD1B	17.7601	25.2735	59.5425	49.7994	38.3763	34.5007	31.783	-0.0555757	0.806161	0.859262	38.0939	34.8867
ANKEF1	396.372	374.048	230.124	234.35	224.614	229.702	213.741	-0.423529	6.69648e-06	2.38977e-05	308.723	222.686
ANKFY1	1385.29	1328.37	1424.19	1418.55	1548.6	1428.15	1609.02	0.1367	0.0546502	0.0951435	1389.1	1528.59
ANKH	305.15	396.288	330.702	303.19	327.327	293.256	297.966	-0.12232	0.299596	0.399246	333.833	306.183
ANKHD1	73.4621	72.7876	84.486	65.1786	62.0793	55.3826	61.9769	-0.301348	0.134432	0.206129	73.9786	59.8129
ANKHD1-EIF4EBP3	5.65093	5.0547	1.60926	3.66172	1.12871	0.907912	3.1783	-1.06674	0.14708	0.222171	3.99415	1.73831
ANKIB1	1396.59	1635.7	1578.68	1496.91	1635.51	1403.63	1324.56	-0.0833854	0.217815	0.30748	1526.97	1454.57
ANKK1	7.26548	5.0547	4.02314	2.19703	0	0.907912	1.58915	-2.29221	0.0143397	0.0291999	4.63509	0.832354
ANKLE1	29.8692	29.3172	8.04629	13.9145	15.802	12.7108	15.0969	-0.29306	0.369933	0.473177	20.2868	14.5366
ANKLE2	3877.35	3116.73	4524.43	4582.28	5554.4	5029.83	5344.32	0.406246	2.76454e-07	1.17915e-06	4025.19	5309.52
ANKMY1	14.531	19.2078	20.1157	19.0409	23.703	20.882	29.3993	0.419239	0.117763	0.184086	18.2239	24.6614
ANKMY2	318.067	216.341	148.052	126.695	139.961	121.66	93.7599	-0.707711	3.86551e-11	2.46196e-10	202.289	118.46
ANKRA2	240.568	268.91	396.682	355.919	351.03	286.9	242.346	-0.100917	0.363194	0.466223	315.52	293.425
ANKRD1	29.0619	21.2297	144.833	236.547	124.159	91.6991	78.663	0.376377	0.231101	0.322773	107.918	98.1736
ANKRD10	928.367	919.955	751.523	715.5	837.506	723.606	784.246	-0.0739464	0.303959	0.403947	828.836	781.786
ANKRD11	1273.88	2214.97	2038.12	2220.47	2597.17	2143.58	2738.9	0.379941	0.0026936	0.00642937	1936.86	2493.22
ANKRD12	1230.29	1635.7	2966.67	2708.94	3101.71	2439.56	2289.17	0.347674	4.28824e-06	1.56882e-05	2135.4	2610.15
ANKRD13A	621.602	677.329	930.955	906.642	968.437	896.109	769.149	0.171904	0.00283827	0.0067298	784.132	877.898
ANKRD13B	50.8584	63.6892	28.9666	48.3347	29.3466	47.2114	35.7559	-0.350677	0.064569	0.109808	47.9622	37.438
ANKRD13C	389.107	416.507	610.713	554.384	660.298	583.787	536.339	0.278286	0.000132123	0.000393314	492.678	593.475
ANKRD13D	57.3166	83.908	111.039	132.554	127.545	229.702	359.943	1.31408	2.17811e-29	5.09563e-28	96.2044	239.063
ANKRD16	40.3638	49.536	30.5759	30.7584	30.4753	31.7769	36.5505	-0.171741	0.448346	0.551607	37.8085	32.9342
ANKRD17	3690.87	3476.62	4631.44	4597.65	4965.21	4101.95	4205.69	0.110871	0.0195776	0.0386009	4099.15	4424.28
ANKRD18A	640.17	655.089	104.602	93.74	100.456	64.4617	79.4576	-1.63512	6.58999e-16	6.2535e-15	373.4	81.4583
ANKRD18B	518.271	738.997	234.147	194.803	148.99	118.936	120.775	-1.51932	4.50208e-21	6.19799e-20	421.555	129.567
ANKRD19P	16.9528	10.1094	26.5527	27.0967	15.802	23.6057	21.4535	0.058725	0.818554	0.868907	20.1779	20.2871
ANKRD2	1.61455	1.01094	1.60926	0.732344	2.25743	3.63165	3.1783	1.29177	0.108016	0.171016	1.24177	3.02246
ANKRD20A11P	0	0	0.804629	0	0	0	0	-0.5617	0.722145	0.793677	0.201157	0
ANKRD20A12P	4.03638	2.02188	3.21852	2.92938	1.12871	0.907912	0.794576	-1.71449	0.0714778	0.119667	3.05154	0.943734
ANKRD20A4	3.2291	3.03282	2.41389	0.732344	1.12871	0.907912	2.38373	-0.498222	0.577153	0.671739	2.35204	1.47345
ANKRD20A5P	54.8948	44.4813	10.4602	11.7175	11.2871	4.53956	8.74033	-1.51628	8.44955e-06	2.96862e-05	30.3884	8.18901
ANKRD20A8P	0.807276	4.04376	0.804629	0	1.12871	0.907912	0	-0.842286	0.492749	0.594535	1.41392	0.678875
ANKRD20A9P	1.61455	1.01094	0.804629	0.732344	0	0	1.58915	-0.739182	0.579661	NA	1.04062	0.529717
ANKRD22	279.317	200.166	850.493	703.05	575.644	521.141	388.547	0.124647	0.646189	0.731854	508.257	495.111
ANKRD23	22.6037	28.3063	25.7481	32.2231	19.1881	35.4086	27.0156	-0.00837951	0.972025	0.98351	27.2203	27.2041
ANKRD24	0	0	0	1.46469	1.12871	1.81582	1.58915	2.06655	0.102834	0.163987	0.366172	1.51123
ANKRD26	1269.85	1142.36	761.983	682.544	778.813	538.392	486.28	-0.656157	2.79568e-13	2.16411e-12	964.184	601.162
ANKRD26P1	0	1.01094	0	0	3.38614	0	0	1.3964	0.364722	NA	0.252735	1.12871
ANKRD27	607.072	650.034	981.647	960.103	1083.57	980.545	1086.18	0.42018	1.79888e-16	1.79357e-15	799.714	1050.1
ANKRD28	1040.58	1249.52	957.508	949.85	931.189	877.951	771.533	-0.28863	0.000211125	0.000612201	1049.36	860.224
ANKRD29	31.4838	50.547	183.455	164.777	159.149	178.859	173.217	1.00192	6.67757e-15	5.91334e-14	107.566	170.408
ANKRD30BL	240.568	741.018	167.363	137.681	143.347	184.306	424.303	-0.201882	0.598151	0.689851	321.658	250.652
ANKRD30BP3	0.807276	1.01094	2.41389	2.19703	2.25743	4.53956	2.38373	1.10584	0.127086	0.196343	1.60728	3.06024
ANKRD31	12.1091	9.09845	3.21852	3.66172	11.2871	6.35538	5.56203	0.230309	0.595918	0.688074	7.02196	7.73485
ANKRD32	754.803	687.439	345.99	290.741	332.971	248.768	262.21	-0.768754	7.08287e-20	9.04797e-19	519.743	281.316
ANKRD33B	31.4838	49.536	26.5527	27.8291	27.0891	20.882	26.221	-0.428709	0.0784882	0.129719	33.8504	24.7307
ANKRD34A	10.4946	8.08751	3.21852	6.59109	12.4159	15.4345	20.659	1.19362	0.0139426	0.0284722	7.09793	16.1698
ANKRD35	4.84366	3.03282	358.06	333.216	133.188	114.397	134.283	1.38934	2.13924e-11	1.39832e-10	174.788	127.289
ANKRD36	1898.71	1872.26	1045.21	896.389	1074.54	822.568	841.456	-0.573714	5.55956e-07	2.27844e-06	1428.14	912.853
ANKRD36B	758.839	760.226	502.893	439.406	590.318	443.061	454.497	-0.277157	0.0104226	0.0219348	615.341	495.959
ANKRD36BP1	1473.28	1172.69	1029.12	889.065	834.12	686.381	624.536	-0.669854	9.43412e-10	5.25171e-09	1141.04	715.013
ANKRD36BP2	2.42183	1.01094	2.41389	2.19703	2.25743	1.81582	0	-0.676105	0.517489	0.617928	2.01092	1.35775
ANKRD36C	829.072	844.134	546.343	399.127	516.951	371.336	406.028	-0.548823	3.75759e-06	1.3826e-05	654.669	431.438
ANKRD37	8.07276	16.175	21.725	18.3086	21.4456	19.0662	27.8101	0.635079	0.0213964	0.0418126	16.0703	22.774
ANKRD39	9.68731	13.1422	8.85092	5.85875	9.02971	7.2633	12.7132	0.0625202	0.870661	0.9076	9.3848	9.66874
ANKRD40	593.348	716.756	530.25	558.046	669.328	608.301	595.932	0.0633735	0.371855	0.475194	599.6	624.52
ANKRD42	213.928	228.472	260.7	232.885	232.515	229.702	224.865	-0.0283564	0.749491	0.815916	233.996	229.027
ANKRD44	177.601	154.674	148.052	131.09	144.475	141.634	126.338	-0.147852	0.16987	0.250673	152.854	137.482
ANKRD44-IT1	6.45821	8.08751	2.41389	4.39406	5.64357	0.907912	2.38373	-0.833448	0.1837	0.267117	5.33842	2.9784
ANKRD45	2.42183	4.04376	1.60926	1.46469	1.12871	0	0	-2.66392	0.0395945	0.0719256	2.38488	0.376238
ANKRD46	188.903	186.013	291.276	243.138	214.456	233.333	209.768	-0.0264449	0.783883	0.842693	227.332	219.186
ANKRD49	256.714	218.363	315.414	309.781	332.971	276.005	238.373	0.0239674	0.793549	0.849918	275.068	282.45
ANKRD50	2081.16	2743.69	3636.12	3475.7	3906.48	3360.18	3543.81	0.290046	0.000931605	0.00242869	2984.17	3603.49
ANKRD52	736.236	954.327	808.652	845.125	952.635	982.361	1343.63	0.385102	7.18103e-05	0.000222505	836.085	1092.87
ANKRD53	6.45821	5.0547	0.804629	0	0	0	1.58915	-1.5524	0.233423	0.325457	3.07938	0.529717
ANKRD54	102.524	109.181	109.43	117.907	121.901	145.266	184.342	0.450401	0.000258228	0.00073885	109.761	150.503
ANKRD6	206.663	226.45	197.939	210.183	257.347	249.676	228.043	0.218214	0.0132672	0.0272422	210.309	245.022
ANKRD61	58.9311	66.722	45.8638	33.6878	32.7327	26.3294	37.3451	-0.619682	0.00920811	0.0195874	51.3012	32.1357
ANKRD62P1-PARP4P3	1.61455	3.03282	3.21852	2.92938	0	1.81582	1.58915	-1.12455	0.194179	0.279583	2.69882	1.13499
ANKRD65	38.7492	84.9189	81.2675	77.6284	116.258	167.964	112.83	0.955444	8.45267e-08	3.83758e-07	70.641	132.35
ANKRD7	11.3019	11.1203	2.41389	3.66172	2.25743	1.81582	1.58915	-1.53003	0.0397697	0.0721572	7.12445	1.88747
ANKRD9	12.9164	21.2297	90.9231	105.458	133.188	134.371	182.752	1.75191	4.10032e-23	6.51139e-22	57.6317	150.104
ANKS1A	342.285	417.518	588.988	695.727	662.555	754.475	845.428	0.616371	2.75136e-16	2.69077e-15	511.129	754.153
ANKS1B	0.807276	3.03282	4.02314	2.92938	0	0	0	-3.87251	0.00292145	0.00691054	2.69815	0
ANKS3	43.5929	68.7439	43.45	54.9258	46.2773	58.1064	79.4576	0.207816	0.221723	0.311646	52.6781	61.2804
ANKS4B	0.807276	0	4.02314	6.59109	2.25743	1.81582	2.38373	0.270473	0.773046	0.833949	2.85538	2.15233
ANKS6	234.11	320.468	247.021	277.558	235.901	261.479	323.392	0.0264601	0.758036	0.821918	269.789	273.591
ANKUB1	101.717	78.8533	106.211	99.5988	72.2377	70.8171	50.0583	-0.60442	0.000275976	0.000786488	96.5949	64.371
ANKZF1	740.272	867.386	974.405	1079.47	1342.04	1365.5	1560.55	0.644722	3.34415e-20	4.36226e-19	915.385	1422.7
ANLN	16058.3	12607.4	1419.37	1225.94	1169.35	854.345	913.762	-2.13513	4.07999e-51	2.71448e-49	7827.77	979.152
ANO1	1821.21	1637.72	1356.6	1374.61	1020.36	863.424	1290.39	-0.537925	1.88275e-05	6.3266e-05	1547.54	1058.06
ANO10	1770.36	1591.22	1447.53	1332.13	1007.94	896.109	934.421	-0.691789	4.15544e-21	5.73842e-20	1535.31	946.157
ANO2	2.42183	3.03282	0.804629	0	1.12871	0	0	-1.81834	0.189422	0.27399	1.56482	0.376238
ANO3	0.807276	0	0	1.46469	0	0	0.794576	-0.777664	0.621536	NA	0.567991	0.264859
ANO4	102.524	71.7767	95.7508	90.8106	144.475	74.4488	86.6087	0.134115	0.364788	0.468035	90.2155	101.844
ANO5	11.3019	3.03282	2.41389	0.732344	0	2.72374	0.794576	-1.40785	0.0964486	0.155103	4.37023	1.17277
ANO6	7974.27	4627.07	6487.72	6082.12	7489.02	5998.57	5910.05	0.0327037	0.824366	0.87305	6292.79	6465.88
ANO7	16.1455	29.3172	20.1157	19.0409	29.3466	37.2244	31.783	0.65081	0.00710051	0.0155011	21.1549	32.7847
ANO8	46.822	60.6564	129.545	148.666	121.901	142.542	194.671	0.782883	1.74388e-10	1.04034e-09	96.4223	153.038
ANO9	108.982	127.378	263.114	328.09	318.297	417.639	695.254	1.28443	7.67519e-44	3.69255e-42	206.891	477.064
ANOS1	781.443	523.667	915.668	822.422	674.971	545.655	497.404	-0.411061	0.00138221	0.00349566	760.8	572.677
ANP32A	1018.78	685.417	583.356	615.901	670.456	818.937	768.355	0.0840203	0.468704	0.571689	725.864	752.582
ANP32A-IT1	56.5093	61.6673	28.9666	21.9703	23.703	12.7108	15.8915	-1.14272	0.000306407	0.000866177	42.2784	17.4351
ANP32AP1	1.61455	1.01094	1.60926	0	1.12871	0.907912	0.794576	-0.037161	0.974385	0.985119	1.05869	0.943734
ANP32B	473.871	583.312	255.067	284.882	252.832	201.556	246.318	-0.689664	6.88816e-07	2.78216e-06	399.283	233.569
ANP32E	1478.93	1206.05	400.705	386.678	358.931	365.889	367.889	-0.978094	4.48555e-30	1.0863e-28	868.091	364.236
ANPEP	41.1711	27.2954	7.24166	5.12641	7.901	5.44747	7.15118	-1.07885	0.0104345	0.021952	20.2086	6.83322
ANTXR1	2312.85	1609.42	689.567	627.619	446.971	368.612	372.656	-1.50985	1.07925e-33	3.19791e-32	1309.86	396.08
ANTXR2	10173.3	5491.42	3677.96	3674.9	5474.26	4483.27	5317.3	-0.0551686	0.710034	0.784364	5754.39	5091.61
ANXA1	11147.7	5726.97	38999.6	35685.7	47811.2	41060.3	37078.1	1.19777	1.01551e-15	9.49562e-15	22890	41983.2
ANXA10	4.84366	10.1094	4.02314	3.66172	9.02971	6.35538	2.38373	0.0543954	0.908794	0.936074	5.65948	5.92294
ANXA11	645.013	579.268	600.253	598.325	866.853	930.61	900.254	0.56937	1.2259e-13	9.76643e-13	605.715	899.239
ANXA13	0	0	0.804629	0	0	0	0	-0.553441	0.726573	0.797368	0.201157	0
ANXA2	52896.8	32110.5	48315.5	48951.3	59187.5	64299.2	62719	0.446995	0.000110516	0.0003327	45568.5	62068.6
ANXA2P1	4.03638	4.04376	1.60926	4.39406	2.25743	0	2.38373	-1.17136	0.127871	0.197353	3.52086	1.54705
ANXA2P2	606.264	392.244	682.325	585.875	495.506	521.141	637.25	-0.0166106	0.900866	0.930168	566.677	551.299
ANXA2R	7.26548	8.08751	6.43703	6.59109	2.25743	2.72374	5.56203	-0.990245	0.0766852	0.12716	7.09528	3.5144
ANXA3	3934.66	1984.47	2330.2	2181.65	2839.85	2181.71	2365.45	-0.063215	0.594109	0.686384	2607.75	2462.34
ANXA4	821.807	560.06	1204.53	1119.75	1114.04	1279.25	1245.89	0.432879	1.42404e-05	4.86005e-05	926.538	1213.06
ANXA5	8318.17	4417.8	5101.35	5272.14	5966.38	6248.25	6184.98	0.109209	0.335778	0.437973	5777.37	6133.2
ANXA6	998.6	611.618	162.535	177.96	186.238	200.649	296.377	-0.680664	8.39645e-06	2.9517e-05	487.678	227.754
ANXA7	1823.64	1118.1	1909.38	1825	1948.16	2063.68	1999.95	0.27328	0.00713665	0.0155762	1669.03	2003.93
ANXA8	129.164	126.367	215.641	252.659	285.565	325.032	360.737	0.889335	3.66148e-21	5.08375e-20	180.958	323.778
ANXA8L1	211.506	224.429	440.937	482.615	538.397	621.012	741.339	0.975456	1.6203e-43	7.61117e-42	339.871	633.583
ANXA9	28.2547	7.07657	80.4629	67.3756	75.6239	79.8962	68.3335	1.00084	2.27596e-09	1.21446e-08	45.7924	74.6179
AOC2	27.4474	28.3063	25.7481	25.632	14.6733	14.5266	21.4535	-0.660677	0.0142763	0.0290841	26.7835	16.8845
AOC3	4.03638	4.04376	7.24166	11.7175	5.64357	3.63165	12.7132	0.195741	0.66285	0.745685	6.75982	7.32948
AOX1	912.222	585.334	156.903	127.428	136.574	115.305	114.419	-1.38153	3.92686e-37	1.37802e-35	445.472	122.099
AOX2P	4.03638	4.04376	2.41389	3.66172	6.77229	7.2633	7.15118	1.02895	0.0624025	0.106567	3.53894	7.06225
AP1AR	348.743	427.627	316.219	283.417	250.575	249.676	225.659	-0.495946	2.11478e-05	7.05861e-05	344.002	241.97
AP1B1	511.813	495.36	625.197	718.429	554.199	856.161	1185.51	0.522292	2.45312e-08	1.17483e-07	587.7	865.289
AP1G1	2673.7	2319.09	3463.12	3344.61	3791.35	3506.36	3269.68	0.262906	2.72951e-07	1.16504e-06	2950.13	3522.46
AP1G2	418.976	441.78	568.873	588.804	588.06	601.038	824.769	0.413198	2.80544e-07	1.19545e-06	504.608	671.289
AP1M1	134.008	128.389	103.797	147.201	133.188	219.715	297.171	0.720694	2.77325e-09	1.46679e-08	128.349	216.691
AP1M2	349.55	272.954	332.312	397.663	318.297	487.549	524.42	0.371388	0.000635353	0.00170555	338.12	443.422
AP1S1	298.692	331.588	387.831	409.38	471.803	556.55	622.153	0.634133	3.5448e-21	4.93706e-20	356.873	550.168
AP1S2	105.753	82.897	81.2675	72.502	67.7229	69.9092	64.3606	-0.330891	0.0333743	0.0620829	85.6049	67.3309
AP1S3	655.508	870.419	1709.84	1681.46	1500.06	1329.18	1361.11	0.288799	3.75629e-05	0.000121325	1229.31	1396.78
AP2A1	268.823	244.647	402.314	428.421	469.545	555.642	779.479	0.851899	7.07613e-16	6.7077e-15	336.051	601.555
AP2A2	433.507	397.299	465.075	537.54	519.209	530.221	647.579	0.3048	0.000772155	0.00204125	458.356	565.669
AP2B1	8917.17	5832.11	3293.35	3505	3345.51	3155.9	3232.33	-0.615154	1.59566e-12	1.15618e-11	5386.91	3244.58
AP2M1	1145.52	1231.32	1665.58	1814.02	1661.47	2268.87	2548.2	0.57358	5.20826e-20	6.72042e-19	1464.11	2159.51
AP2S1	190.517	309.347	238.17	275.361	279.921	374.968	365.505	0.437398	7.17045e-06	2.54774e-05	253.349	340.131
AP3B1	3217.8	2103.76	2804.13	2823.19	2736	2501.3	2320.16	-0.126271	0.136709	0.208904	2737.22	2519.15
AP3B2	3.2291	2.02188	2.41389	6.59109	3.38614	5.44747	5.56203	0.395736	0.47888	0.581052	3.56399	4.79855
AP3D1	776.599	998.808	1191.66	1370.95	1542.95	1745.01	2386.11	0.817269	1.61543e-40	6.46787e-39	1084.5	1891.36
AP3M1	1521.72	976.567	1259.24	1312.36	1302.54	1268.35	1039.3	-0.0861065	0.385205	0.488625	1267.47	1203.4
AP3M2	564.286	478.174	249.435	207.253	241.545	274.189	245.524	-0.431285	5.27856e-07	2.17123e-06	374.787	253.753
AP3S1	363.274	528.721	515.767	484.079	560.971	585.603	498.993	0.21013	0.0306255	0.0574412	472.96	548.523
AP3S2	8.07276	5.0547	4.82777	0.732344	1.12871	3.63165	7.15118	0.0104308	0.986275	0.991928	4.67189	3.97051
AP4B1	395.565	265.877	162.535	155.989	186.238	121.66	143.024	-0.615337	5.07009e-06	1.83497e-05	244.992	150.307
AP4B1-AS1	37.1347	24.2625	14.4833	6.59109	7.901	4.53956	3.97288	-1.69698	9.6476e-05	0.000293246	20.6179	5.47115
AP4E1	848.447	854.244	1078.2	999.649	923.288	847.082	839.072	-0.115263	0.0643721	0.109512	945.136	869.814
AP4M1	69.4257	76.8314	122.304	134.751	120.772	146.174	189.904	0.631626	3.08135e-07	1.30463e-06	100.828	152.283
AP4S1	125.935	151.641	84.486	109.852	123.03	113.489	104.089	-0.0406648	0.755693	0.820371	117.978	113.536
AP5B1	176.793	271.943	463.466	477.488	528.238	542.023	582.424	0.782176	9.93622e-20	1.25497e-18	347.423	550.895
AP5M1	523.922	525.688	634.047	588.072	540.654	531.128	446.551	-0.171765	0.0134106	0.0275145	567.933	506.111
AP5S1	34.7129	52.5688	34.599	27.8291	28.2179	47.2114	50.8528	0.169492	0.474458	0.57686	37.4275	42.094
AP5Z1	57.3166	53.5798	84.486	112.781	117.386	141.634	272.539	1.18323	9.27405e-15	8.08464e-14	77.0408	177.187
APAF1	1248.05	1423.4	1376.72	1361.43	1677.27	1493.52	1512.87	0.20254	0.00125109	0.00319229	1352.4	1561.22
APBA1	14.531	25.2735	74.8305	73.2344	80.1387	77.1725	88.9925	1.01582	4.47654e-07	1.85713e-06	46.9673	82.1012
APBA2	36.3274	62.6782	68.3934	70.305	99.3269	96.2387	161.299	1.0088	9.69714e-11	5.91311e-10	59.426	118.955
APBA3	8.07276	14.1531	10.4602	11.7175	9.02971	24.5136	37.3451	0.988221	0.00122045	0.00312391	11.1009	23.6295
APBB1	16.1455	26.2844	12.0694	16.1116	15.802	16.3424	27.0156	0.16829	0.570257	0.666265	17.6527	19.72
APBB2	1009.9	1237.39	1478.91	1596.51	1965.09	1720.49	1780.64	0.466336	2.21889e-13	1.73488e-12	1330.68	1822.08
APBB3	51.6657	80.8751	76.4397	93.0077	85.7823	75.3567	89.787	0.156815	0.324405	0.42597	75.4971	83.642
APC	2078.74	2409.07	3324.73	3041.42	3521.59	2613.88	2591.91	0.100841	0.117355	0.18348	2713.49	2909.12
APC2	3.2291	5.0547	4.82777	8.05578	3.38614	5.44747	11.9186	0.36391	0.429218	0.533606	5.29184	6.91742
APCDD1	0	2.02188	9.65555	9.52047	4.51486	1.81582	5.56203	0.052053	0.931621	0.954283	5.29947	3.96424
APCDD1L	37.1347	32.3501	105.406	75.4314	50.7921	65.3697	75.4847	0.169997	0.343761	0.446141	62.5806	63.8822
APCDD1L-AS1	0.807276	4.04376	7.24166	12.4498	2.25743	4.53956	5.56203	0.0780514	0.899003	0.928714	6.13563	4.11967
APEH	624.832	622.739	490.019	575.622	445.842	712.711	935.215	0.23519	0.0122657	0.0253984	578.303	697.923
APEX1	1141.49	750.117	676.693	674.489	679.486	769.001	765.176	-0.110939	0.281137	0.378733	810.697	737.888
APEX2	162.262	169.838	189.892	201.395	155.763	219.715	244.729	0.190198	0.103995	0.165529	180.847	206.736
APH1A	1017.17	834.025	819.112	881.01	770.912	1006.87	1046.46	0.0779619	0.554649	0.651605	887.829	941.414
APH1B	352.78	273.965	150.466	146.469	119.644	109.857	108.857	-0.934535	4.15954e-10	2.39291e-09	230.92	112.786
API5	2412.14	1875.29	2024.45	2008.09	2083.61	1970.17	1851.36	-0.0818989	0.175862	0.257794	2079.99	1968.38
APIP	149.346	174.892	121.499	111.316	129.802	128.016	88.1979	-0.267052	0.038187	0.0697451	139.263	115.339
APITD1	6.45821	11.1203	8.04629	5.85875	3.38614	1.81582	0.794576	-2.0375	0.00322494	0.00755257	7.87089	1.99885
APLF	90.4149	80.8751	97.3601	80.5578	88.0397	92.607	69.9227	-0.0681205	0.662904	0.745694	87.302	83.5231
APLN	90.4149	120.302	16.8972	15.3792	22.5743	19.0662	30.1939	-0.788503	0.00653859	0.0144008	60.7483	23.9448
APLNR	0	0	2.41389	0	3.38614	0.907912	3.1783	2.34859	0.0854359	NA	0.603472	2.49079
APLP1	10.4946	19.2078	5.6324	9.52047	9.02971	7.2633	7.94576	-0.412605	0.298986	0.398581	11.2138	8.07959
APLP2	37570.6	30417.1	37573.8	36067.2	39166.4	31659.8	33250.6	-0.0321807	0.71367	0.787166	35407.2	34692.3
APMAP	4321.35	3283.53	2231.24	2311.28	2142.3	2133.59	2139	-0.449058	1.48069e-05	5.04086e-05	3036.85	2138.3
APOA1-AS	1.61455	3.03282	3.21852	3.66172	6.77229	2.72374	3.97288	0.608073	0.314396	0.415776	2.8819	4.48963
APOA1BP	414.94	282.052	161.73	184.551	178.337	217.899	229.632	-0.24133	0.144878	0.219383	260.818	208.623
APOB	1.61455	0	1.60926	1.46469	0	0.907912	0	-1.85533	0.179689	0.262337	1.17212	0.302637
APOBEC2	24.2183	37.4048	16.8972	18.3086	9.02971	10.8949	12.7132	-1.06963	0.000944018	0.00245997	24.2072	10.8793
APOBEC3A	0	0	0	0.732344	2.25743	0	3.1783	3.08684	0.00935991	0.0198783	0.183086	1.81191
APOBEC3B	0	0	0	1.46469	3.38614	0.907912	0	1.75136	0.163039	0.24207	0.366172	1.43135
APOBEC3C	166.299	128.389	58.7379	58.5875	71.109	61.738	99.322	-0.292751	0.150235	0.226061	103.003	77.3897
APOBEC3D	1.61455	9.09845	7.24166	4.39406	2.25743	3.63165	2.38373	-0.9359	0.117132	0.183196	5.58718	2.7576
APOBEC3F	29.0619	37.4048	8.04629	13.9145	11.2871	15.4345	12.7132	-0.65059	0.0337641	0.0626972	22.1069	13.145
APOBEC3G	37.1347	31.3391	2.41389	5.12641	5.64357	6.35538	3.1783	-1.50155	0.00263486	0.00630007	19.0035	5.05909
APOBEC3H	0	2.02188	0	0.732344	0	1.81582	0.794576	0.492491	0.736359	NA	0.688556	0.870133
APOBEC4	8.07276	6.06564	0	1.46469	1.12871	0.907912	0	-2.07801	0.0723027	0.12089	3.90077	0.678875
APOC1	29.0619	10.1094	4.82777	0.732344	0	0.907912	2.38373	-2.44597	0.00452264	0.0102757	11.1829	1.09721
APOD	62.9675	87.9517	262.309	209.45	193.01	204.28	165.272	0.497618	0.00315937	0.00741647	155.67	187.521
APOE	2.42183	12.1313	71.612	53.4611	51.9209	73.5409	135.078	1.98733	3.78567e-15	3.42355e-14	34.9065	86.8465
APOF	0	0	0.804629	0	0	0.907912	0	0.428639	0.787428	0.845336	0.201157	0.302637
APOL1	158.226	219.374	156.903	147.201	376.991	406.745	322.598	1.10689	1.11109e-11	7.43374e-11	170.426	368.778
APOL2	220.386	204.21	212.422	183.818	209.941	273.281	285.253	0.321132	0.007259	0.0158201	205.209	256.158
APOL3	4.84366	1.01094	1.60926	1.46469	0	0.907912	0	-2.76231	0.0292797	0.0551657	2.23214	0.302637
APOL4	1.61455	1.01094	37.0129	33.6878	32.7327	38.1323	28.6047	1.20121	4.11372e-07	1.71616e-06	18.3316	33.1566
APOL5	0	0	3.21852	0.732344	0	0	0.794576	-1.07236	0.468147	0.571127	0.987715	0.264859
APOL6	733.814	790.554	360.474	389.607	588.06	555.642	487.869	-0.0155632	0.925235	0.949154	568.612	543.857
APOLD1	30.6765	30.3282	28.162	17.5763	14.6733	20.882	12.7132	-0.698668	0.0088397	0.0188814	26.6857	16.0895
APOM	25.8328	14.1531	20.1157	21.238	5.64357	8.17121	10.3295	-1.32033	0.000246075	0.000706109	20.3349	8.04809
APOO	101.717	79.8642	44.2546	58.5875	45.1486	45.3956	34.1668	-0.724641	3.50354e-05	0.000113592	71.1058	41.5703
APOOL	289.005	236.56	345.99	285.614	264.119	243.32	234.4	-0.22554	0.0121354	0.0251637	289.292	247.28
APOPT1	153.382	177.925	140.005	136.948	142.218	141.634	180.369	0.0469634	0.698833	0.774524	152.065	154.74
APP	30270.4	28655.1	45293.4	42206.4	39568.2	35003.6	37070.9	0.0471728	0.518889	0.619104	36606.3	37214.3
APPBP2	783.058	723.832	1058.89	1049.45	1013.59	971.466	782.657	0.0347991	0.594169	0.686409	903.808	922.569
APPL1	1146.33	1188.86	1439.48	1349.71	1238.2	1258.37	1123.53	-0.084385	0.114387	0.179593	1281.1	1206.7
APPL2	476.293	519.623	813.48	752.849	928.932	773.541	800.932	0.407259	5.10017e-09	2.63124e-08	640.561	834.468
APRT	53.2802	58.6345	58.7379	82.7549	55.307	109.857	182.752	0.810722	2.22728e-08	1.07126e-07	63.3519	115.972
APTR	41.1711	70.7657	28.162	27.8291	29.3466	29.9611	34.9613	-0.311678	0.168566	0.249098	41.982	31.423
APTX	574.78	505.47	345.186	357.384	355.545	342.283	332.927	-0.338927	2.24061e-06	8.50663e-06	445.705	343.585
AQP1	0	0	3.21852	0.732344	2.25743	0.907912	3.1783	1.66131	0.130884	0.201482	0.987715	2.11455
AQP10	0.807276	6.06564	6.43703	8.78813	4.51486	6.35538	13.5078	0.781141	0.0905353	0.146967	5.52452	8.12601
AQP11	62.9675	73.7986	37.0129	27.0967	27.0891	21.7899	16.6861	-1.1033	7.8476e-06	2.76801e-05	50.2189	21.855
AQP3	611.108	1029.14	15493.9	16236.8	14060.4	17726.1	21699.1	2.28144	9.03814e-23	1.40048e-21	8342.74	17828.5
AQP4	1.61455	7.07657	2.41389	4.39406	2.25743	1.81582	2.38373	-0.781961	0.25132	0.345803	3.87477	2.15233
AQP4-AS1	1.61455	14.1531	0	1.46469	0	0	0	-4.10852	0.001378	0.00348629	4.3081	0
AQP5	0	0	8.04629	7.32344	7.901	11.8029	8.74033	3.50613	5.68507e-07	2.32455e-06	3.84243	9.4814
AQP6	4.84366	3.03282	2.41389	0.732344	2.25743	1.81582	1.58915	-0.425295	0.590874	0.683463	2.75568	1.88747
AQP7P1	3.2291	5.0547	3.21852	0.732344	4.51486	4.53956	5.56203	0.763394	0.235255	0.327731	3.05866	4.87215
AQR	3003.07	2102.75	2325.38	2270.27	2638.93	2069.13	1995.97	-0.127152	0.0853508	0.139587	2425.37	2234.68
AR	12.1091	23.2516	8.85092	7.32344	10.1584	10.8949	4.76745	-0.468088	0.265362	0.361154	12.8838	8.60694
ARAF	243.797	203.199	201.157	232.153	249.446	305.058	367.889	0.472038	1.90904e-06	7.31763e-06	220.077	307.464
ARAP1	393.951	615.662	721.752	833.407	794.615	1073.15	1471.55	0.812946	6.50603e-34	1.96024e-32	641.193	1113.11
ARAP2	1168.94	1698.38	5395.04	5129.34	5268.84	4461.48	4070.61	0.720742	1.24996e-30	3.11569e-29	3347.92	4600.31
ARAP3	399.602	455.934	377.371	421.098	406.337	446.693	611.823	0.228624	0.00091987	0.00240054	413.501	488.284
ARCN1	3857.16	2301.91	2347.1	2347.89	2410.93	2342.41	2262.16	-0.196518	0.0599065	0.102883	2713.52	2338.5
AREG	114.633	109.181	399.096	406.451	446.971	361.349	302.733	0.7343	8.29876e-08	3.77411e-07	257.34	370.351
AREL1	2155.43	1616.49	1697.77	1694.64	1740.48	1773.15	1669.4	-0.0515404	0.508186	0.608932	1791.08	1727.68
ARF1	981.648	905.802	949.462	1119.75	1023.74	1524.38	1910.95	0.562639	6.31648e-09	3.22344e-08	989.166	1486.36
ARF3	996.986	1044.3	1599.6	1812.55	1830.77	2197.15	2013.45	0.605355	1.71877e-20	2.27353e-19	1363.36	2013.79
ARF4	2497.71	1814.64	1789.49	1777.4	1889.47	1928.4	1750.45	-0.0798322	0.277908	0.375421	1969.81	1856.11
ARF5	184.059	251.724	323.461	380.086	343.129	475.746	570.505	0.733603	6.56226e-17	6.73809e-16	284.833	463.127
ARF6	1293.26	1888.43	3433.35	3544.54	3167.17	3382.88	3063.88	0.436421	1.0019e-06	3.9644e-06	2539.9	3204.65
ARFGAP1	239.761	266.888	267.137	325.161	264.119	433.982	715.118	0.710987	2.79022e-16	2.72431e-15	274.737	471.073
ARFGAP2	766.105	643.968	841.642	910.303	979.724	1068.61	1322.97	0.503337	2.59834e-11	1.68304e-10	790.505	1123.77
ARFGAP3	932.404	580.279	763.593	696.459	757.367	714.527	704.789	-0.0351603	0.692468	0.76941	743.184	725.561
ARFGEF1	3186.32	3143.01	4618.57	4240.27	4423.43	3623.48	3417.47	0.0117836	0.793178	0.849617	3797.04	3821.46
ARFGEF2	1879.34	1900.57	2559.52	2453.35	2584.76	2329.7	2320.16	0.14171	0.000401969	0.00111294	2198.2	2411.54
ARFGEF3	315.645	437.737	466.685	490.67	539.525	532.944	533.955	0.335352	0.000138446	0.00041077	427.684	535.475
ARFIP1	846.832	561.071	799.801	785.073	842.021	808.95	721.475	0.0762903	0.383684	0.487145	748.194	790.815
ARFIP2	418.976	478.174	453.006	478.953	459.387	496.628	524.42	0.109787	0.156898	0.23439	457.277	493.478
ARFRP1	117.862	120.302	108.625	131.09	151.248	197.017	282.074	0.789718	4.72433e-14	3.89817e-13	119.47	210.113
ARG1	22.6037	28.3063	19.3111	10.2528	22.5743	13.6187	14.3024	-0.230776	0.459254	0.562271	20.1185	16.8318
ARG2	544.911	384.157	328.289	380.819	462.773	399.481	442.579	0.0969133	0.437635	0.541844	409.544	434.944
ARGFXP2	16.9528	21.2297	3.21852	4.39406	4.51486	0.907912	0	-2.42913	0.000762947	0.00201989	11.4488	1.80759
ARGLU1	2094.07	1817.67	2427.57	2402.82	2475.27	1912.97	1817.19	-0.0881652	0.219021	0.308866	2185.53	2068.48
ARHGAP1	477.907	499.404	650.14	699.388	629.823	837.095	937.599	0.468488	1.26027e-09	6.92324e-09	581.71	801.506
ARHGAP10	289.812	310.358	349.209	338.343	431.169	338.651	351.997	0.207037	0.00917916	0.0195361	321.931	373.939
ARHGAP11A	1922.12	2253.38	339.553	317.837	267.505	226.978	232.811	-1.76991	5.13876e-34	1.55615e-32	1208.22	242.431
ARHGAP11B	282.547	250.713	28.9666	27.8291	20.3169	19.0662	19.8644	-2.12632	6.93232e-21	9.40619e-20	147.514	19.7491
ARHGAP12	855.712	946.239	1272.92	1184.93	1472.97	1286.51	1193.45	0.310632	2.21639e-06	8.42182e-06	1064.95	1317.65
ARHGAP15	1.61455	0	0.804629	0	4.51486	0	0	0.977926	0.439461	0.543541	0.604795	1.50495
ARHGAP17	186.481	230.494	210.813	213.844	226.872	222.438	257.442	0.168099	0.213189	0.301998	210.408	235.584
ARHGAP18	748.345	574.213	233.342	224.83	287.822	276.005	329.749	-0.374256	0.00230625	0.00557693	445.183	297.859
ARHGAP19	444.809	303.282	196.329	196.268	251.703	212.451	174.807	-0.3597	0.000277988	0.00079144	285.172	212.987
ARHGAP20	11.3019	8.08751	4.02314	5.85875	9.02971	9.98703	7.15118	0.264902	0.527563	0.62723	7.31782	8.72264
ARHGAP21	2796.4	4232.8	8014.1	8243.26	12705.9	10444.6	10458.2	1.05476	4.91584e-46	2.64996e-44	5821.64	11202.9
ARHGAP22	46.0147	70.7657	67.5888	66.6433	77.8813	88.0675	85.0196	0.425135	0.00701487	0.0153366	62.7531	83.6561
ARHGAP23	297.078	599.487	738.649	818.028	936.833	1217.51	1492.21	1.04953	7.90728e-46	4.2118e-44	613.31	1215.52
ARHGAP24	35.5201	75.8204	135.982	123.766	90.2971	101.686	73.8955	0.0600486	0.713388	0.786951	92.7722	88.6263
ARHGAP25	635.326	411.452	104.602	110.584	196.396	174.319	174.807	-0.395198	0.0676203	0.114224	315.491	181.841
ARHGAP26	393.143	364.949	391.05	366.172	329.585	295.979	316.241	-0.272325	0.000702843	0.00187268	378.828	313.935
ARHGAP26-AS1	4.03638	2.02188	0.804629	0.732344	0	0	0.794576	-2.01101	0.149074	0.22471	1.89881	0.264859
ARHGAP26-IT1	3.2291	9.09845	2.41389	2.19703	2.25743	0.907912	1.58915	-1.30577	0.104524	0.166297	4.23462	1.58483
ARHGAP27	107.368	145.575	549.561	607.113	661.427	830.739	1093.34	1.60497	1.66944e-88	3.59976e-86	352.404	861.834
ARHGAP28	4.84366	9.09845	42.6453	30.0261	28.2179	31.7769	33.3722	0.928629	0.000202812	0.000589528	21.6534	31.1223
ARHGAP29	2777.03	3330.03	1065.33	1019.42	1077.92	898.833	1002.75	-0.847753	3.19747e-15	2.9063e-14	2047.95	993.17
ARHGAP30	13.7237	26.2844	185.065	202.859	173.822	169.78	163.683	1.3943	1.07871e-23	1.78592e-22	106.983	169.095
ARHGAP31	147.731	206.232	140.005	161.116	203.169	205.188	202.617	0.325089	0.00660986	0.0145363	163.771	203.658
ARHGAP31-AS1	2.42183	7.07657	0.804629	2.19703	2.25743	0	0	-2.04892	0.094584	0.152584	3.12502	0.752476
ARHGAP32	965.502	1353.65	5744.24	5491.85	6411.1	5255.9	5407.09	1.13828	1.68898e-47	9.75088e-46	3388.81	5691.36
ARHGAP33	9.68731	13.1422	6.43703	2.19703	2.25743	4.53956	9.53491	-0.433872	0.391967	0.495903	7.8659	5.44397
ARHGAP35	1230.29	2468.71	3750.37	3788.41	3622.04	3276.65	3448.46	0.388493	0.000754182	0.00199876	2809.45	3449.05
ARHGAP39	17.7601	31.3391	37.8176	37.3495	34.9901	36.3165	59.5932	0.528125	0.00881336	0.0188338	31.0666	43.6333
ARHGAP4	1.61455	5.0547	0.804629	4.39406	2.25743	4.53956	7.15118	0.58014	0.356884	0.459536	2.96698	4.64939
ARHGAP40	63.7748	109.181	54.7148	44.673	49.6634	35.4086	41.3179	-0.637587	0.00225906	0.00547096	68.086	42.13
ARHGAP42	154.19	145.575	164.949	189.677	136.574	153.437	116.803	-0.275095	0.0146766	0.0298215	163.598	135.605
ARHGAP44	41.9783	39.4266	37.0129	38.8142	28.2179	33.5927	28.6047	-0.383927	0.0529856	0.0925967	39.308	30.1384
ARHGAP5	2039.99	2907.46	5333.88	5224.54	6095.06	5519.2	5550.11	0.651638	2.89468e-14	2.41971e-13	3876.47	5721.45
ARHGAP5-AS1	10.4946	17.186	24.9435	31.4908	41.7624	45.3956	60.3877	1.37062	1.61761e-09	8.7702e-09	21.0287	49.1819
ARHGAP6	2.42183	7.07657	5.6324	5.85875	4.51486	3.63165	1.58915	-0.682952	0.235084	0.327518	5.24739	3.24522
ARHGAP8	0.807276	5.0547	0	0	4.51486	0.907912	0.794576	0.935601	0.356827	0.459516	1.46549	2.07245
ARHGDIA	365.696	287.107	255.067	329.555	395.05	509.339	893.103	0.882685	2.01077e-12	1.4412e-11	309.356	599.164
ARHGDIB	445.616	276.997	79.6582	111.316	150.119	157.069	158.915	-0.229289	0.0871539	0.142084	228.397	155.368
ARHGEF1	128.357	196.122	223.687	247.532	255.089	411.284	880.39	1.28184	8.71252e-21	1.1777e-19	198.925	515.588
ARHGEF10	999.408	1084.74	1290.62	1352.64	1498.93	1346.43	1605.84	0.336523	7.2879e-08	3.32903e-07	1181.85	1483.73
ARHGEF10L	9.68731	31.3391	152.075	178.692	147.862	202.464	302.733	1.9534	2.91922e-44	1.44724e-42	92.9483	217.686
ARHGEF11	536.839	691.482	825.549	871.489	926.674	946.952	1133.06	0.475433	2.83329e-15	2.58447e-14	731.34	1002.23
ARHGEF12	3412.36	5102.21	11073.3	10907.5	11804.1	10846.8	10319.2	0.672046	2.11833e-24	3.69871e-23	7623.85	10990
ARHGEF16	28.2547	57.6235	27.3574	30.0261	32.7327	59.0143	86.6087	0.706304	0.000236947	0.000682213	35.8154	59.4519
ARHGEF17	104.946	178.936	179.432	205.789	196.396	161.608	281.28	0.362074	0.0168843	0.0337706	167.276	213.095
ARHGEF18	711.21	708.668	1514.31	1809.62	2127.63	2557.59	3599.43	1.31429	1.42607e-63	1.49253e-61	1185.95	2761.55
ARHGEF19	25.0256	83.908	27.3574	39.5466	16.9307	39.0402	60.3877	-0.155012	0.471841	0.574654	43.9594	38.7862
ARHGEF2	643.399	505.47	600.253	651.054	896.199	857.977	1124.32	0.670684	1.01917e-11	6.84434e-11	600.044	959.5
ARHGEF25	3.2291	5.0547	0	2.92938	2.25743	0.907912	0	-1.42287	0.160956	0.239513	2.80329	1.05511
ARHGEF26	201.819	221.396	82.8768	73.9667	47.406	41.7639	58.004	-1.36554	3.89874e-17	4.08524e-16	145.015	49.058
ARHGEF26-AS1	0.807276	1.01094	3.21852	0.732344	0	0	0	-2.95734	0.0347824	0.0643774	1.44227	0
ARHGEF28	3770.79	3572.66	4582.36	4502.45	4646.92	3854.99	4049.95	0.0268925	0.674807	0.754955	4107.06	4183.95
ARHGEF3	217.157	192.078	450.592	443.068	513.565	553.826	506.939	0.794214	4.00185e-21	5.53487e-20	325.724	524.777
ARHGEF3-AS1	4.84366	4.04376	5.6324	2.92938	2.25743	6.35538	2.38373	-0.221638	0.699829	0.775381	4.3623	3.66551
ARHGEF33	12.1091	17.186	13.6787	15.3792	18.0594	5.44747	8.74033	-0.505571	0.143941	0.218203	14.5883	10.7491
ARHGEF34P	25.8328	29.3172	61.1518	62.9816	57.5644	76.2646	92.9653	0.828305	2.32507e-06	8.79743e-06	44.8209	75.5981
ARHGEF35	35.5201	44.4813	81.2675	90.8106	90.2971	109.857	120.775	0.893906	2.30351e-08	1.10614e-07	63.0199	106.977
ARHGEF37	34.7129	67.7329	733.017	778.482	615.149	615.564	603.877	1.59825	4.15085e-62	4.15016e-60	403.486	611.53
ARHGEF38	4.03638	6.06564	1.60926	3.66172	1.12871	0	0	-3.49183	0.00615308	0.0136087	3.84325	0.376238
ARHGEF39	131.586	132.433	39.4268	45.4053	45.1486	26.3294	39.7288	-1.03338	3.16748e-07	1.33983e-06	87.2128	37.0689
ARHGEF4	230.881	339.676	2652.86	2760.2	2617.49	2806.36	3782.97	1.77211	1.10251e-103	3.40201e-101	1495.91	3068.94
ARHGEF40	201.012	308.336	577.723	666.433	583.545	672.763	1035.33	0.918836	4.04643e-32	1.08088e-30	438.376	763.88
ARHGEF5	131.586	160.739	325.875	317.837	413.109	477.562	537.133	1.12032	4.22282e-30	1.02406e-28	234.009	475.935
ARHGEF6	4.84366	18.1969	28.9666	16.8439	25.9604	25.4215	20.659	0.549143	0.0380196	0.0694606	17.2128	24.0136
ARHGEF7	921.102	920.966	1107.17	1097.78	1313.82	1228.4	1233.98	0.317161	1.60334e-06	6.207e-06	1011.76	1258.73
ARHGEF9	118.67	130.411	228.515	231.421	228	201.556	216.125	0.327302	0.00298376	0.00705049	177.254	215.227
ARHGEF9-IT1	0.807276	1.01094	2.41389	0.732344	0	5.44747	0.794576	0.789419	0.36968	0.472921	1.24111	2.08068
ARID1A	582.853	1015.99	1120.85	1182	1202.08	1125.81	1533.53	0.427113	0.00132632	0.00336649	975.425	1287.14
ARID1B	439.965	738.997	1010.61	1158.57	976.338	1117.64	1228.41	0.475255	4.16182e-08	1.94883e-07	837.036	1107.46
ARID2	1407.08	1505.29	2043.76	1997.83	2170.52	1823.09	1757.6	0.145329	0.0432544	0.0776164	1738.49	1917.07
ARID3A	48.4366	45.4923	78.8536	90.8106	138.832	139.818	154.148	1.17637	1.75955e-15	1.62323e-14	65.8983	144.266
ARID3B	94.4513	121.313	92.5323	110.584	165.921	186.122	216.125	0.864506	5.7072e-12	3.91948e-11	104.72	189.389
ARID3C	1.61455	0	1.60926	1.46469	0	1.81582	3.1783	0.546888	0.570753	0.666673	1.17212	1.66471
ARID4A	430.278	525.688	869.804	810.705	905.229	711.803	657.114	0.234325	0.00110694	0.00285296	659.119	758.049
ARID4B	1152.79	1257.61	1902.95	1907.76	2045.23	1636.06	1598.69	0.197865	0.000571708	0.00154747	1555.28	1759.99
ARID5A	8.07276	7.07657	13.6787	21.238	32.7327	31.7769	60.3877	1.73634	3.40104e-10	1.97497e-09	12.5165	41.6325
ARID5B	393.143	565.115	1637.42	1786.19	2053.13	1842.15	1604.25	1.00576	9.11275e-56	7.24848e-54	1095.47	1833.18
ARIH1	1476.51	1473.95	2275.49	2300.29	2535.09	2110.9	1995.97	0.252348	1.1566e-09	6.37696e-09	1881.56	2213.99
ARIH2	846.025	816.839	749.109	801.184	804.773	786.252	850.196	0.0214089	0.717773	0.790522	803.289	813.74
ARIH2OS	3.2291	1.01094	4.82777	2.92938	2.25743	0.907912	2.38373	-0.717733	0.351589	0.454061	2.9993	1.84969
ARL1	925.138	667.22	716.12	725.753	695.288	686.381	621.358	-0.183645	0.016265	0.032671	758.558	667.676
ARL10	95.2586	112.214	60.3472	62.2492	50.7921	50.8431	80.2521	-0.381896	0.0224547	0.0436818	82.5173	60.6291
ARL11	1.61455	2.02188	0.804629	3.66172	2.25743	1.81582	0.794576	-0.431346	0.684998	0.763568	2.02569	1.62261
ARL13A	9.68731	8.08751	7.24166	5.12641	10.1584	4.53956	11.1241	0.252901	0.554097	0.651106	7.53572	8.60735
ARL13B	314.838	355.851	333.116	279.755	313.783	276.913	250.291	-0.201805	0.0504975	0.0887773	320.89	280.329
ARL14	5.65093	13.1422	41.8407	33.6878	37.2476	30.869	38.1396	0.954748	2.41997e-05	8.01002e-05	23.5804	35.4187
ARL14EP	364.889	235.549	217.25	188.212	162.535	183.398	162.093	-0.527762	8.67791e-06	3.04109e-05	251.475	169.342
ARL15	142.888	170.849	293.69	248.997	243.802	236.057	232.811	0.201206	0.0995128	0.159386	214.106	237.557
ARL16	179.215	166.805	181.846	205.056	208.812	236.965	230.427	0.294453	0.000831991	0.00218683	183.231	225.401
ARL17A	84.764	71.7767	57.9333	51.9964	66.5941	46.3035	42.1125	-0.358253	0.052464	0.0917479	66.6176	51.6701
ARL2	6.45821	12.1313	5.6324	10.9852	3.38614	19.9741	19.8644	0.696576	0.0729623	0.121913	8.80176	14.4082
ARL2BP	466.605	518.612	399.901	463.574	360.06	411.284	341.668	-0.313113	0.000319546	0.000899202	462.173	371.004
ARL3	112.211	118.28	82.0721	93.0077	72.2377	76.2646	58.7986	-0.539452	0.000117747	0.000353043	101.393	69.1003
ARL4A	230.074	204.21	401.51	337.611	466.159	413.1	314.652	0.459388	3.49293e-06	1.28866e-05	293.351	397.97
ARL4C	1658.95	2244.29	1437.87	1332.87	1571.17	1541.63	1795.74	-0.00502861	0.963454	0.977574	1668.49	1636.18
ARL4D	59.7384	65.711	226.905	204.324	269.763	358.625	356.764	1.49685	2.16096e-36	7.32476e-35	139.17	328.384
ARL5A	760.454	927.031	1433.04	1230.34	972.952	1006.87	804.111	-0.204387	0.00933286	0.0198279	1087.72	927.979
ARL5B	930.789	909.845	1568.22	1488.12	1760.79	1463.55	1284.03	0.31498	0.000203183	0.000590511	1224.24	1502.79
ARL6	79.9203	80.8751	57.1286	60.7845	58.6931	71.725	54.8257	-0.149047	0.411965	0.516204	69.6772	61.748
ARL6IP1	13521.9	8504.02	3018.97	2634.24	2312.74	2406.87	2123.11	-1.27643	4.68388e-13	3.55201e-12	6919.78	2280.91
ARL6IP4	159.841	214.319	144.029	179.424	176.079	247.86	375.834	0.589677	1.46656e-07	6.46796e-07	174.403	266.591
ARL6IP5	4928.42	3381.59	2432.39	2121.6	1825.13	2109.99	1722.64	-0.707712	0.000118648	0.000355387	3216	1885.92
ARL6IP6	978.418	757.193	443.35	394.001	334.099	315.953	328.954	-0.876101	3.05638e-09	1.61024e-08	643.241	326.336
ARL8A	128.357	110.192	146.442	191.142	229.129	256.939	317.036	0.907001	8.22917e-10	4.60386e-09	144.033	267.701
ARL8B	2210.32	1354.66	2660.91	2630.58	2493.33	2534.89	2191.44	0.140308	0.24403	0.337813	2214.12	2406.55
ARL9	8.07276	8.08751	2.41389	2.92938	2.25743	0.907912	0.794576	-1.85508	0.0371969	0.0681804	5.37588	1.31997
ARMC1	719.283	610.607	567.263	586.607	550.813	581.972	526.804	-0.161941	0.060379	0.103526	620.94	553.196
ARMC10	298.692	295.194	199.548	211.647	195.268	172.503	177.985	-0.442793	3.09469e-05	0.000101013	251.27	181.919
ARMC12	3.2291	4.04376	2.41389	1.46469	0	0	1.58915	-2.11829	0.0842091	0.137911	2.78786	0.529717
ARMC2	20.1819	26.2844	29.7713	27.0967	29.3466	34.5007	34.9613	0.372508	0.122493	0.190251	25.8336	32.9362
ARMC2-AS1	0.807276	0	0.804629	2.19703	1.12871	2.72374	3.97288	1.67491	0.0884047	0.143848	0.952234	2.60844
ARMC4	1.61455	1.01094	0.804629	0.732344	1.12871	0	0.794576	-0.749607	0.577155	0.671739	1.04062	0.641097
ARMC5	36.3274	23.2516	38.6222	48.3347	47.406	61.738	104.884	0.917761	8.21537e-07	3.29082e-06	36.634	71.3427
ARMC6	63.7748	61.6673	42.6453	62.2492	41.7624	76.2646	139.845	0.511522	0.00125154	0.00319299	57.5842	85.9574
ARMC7	35.5201	34.3719	32.9898	49.067	32.7327	48.1193	69.9227	0.38339	0.0365461	0.0671249	37.9872	50.2582
ARMC8	991.335	872.441	995.326	904.445	1016.97	956.031	847.018	-0.00955121	0.888311	0.920908	940.886	940.007
ARMC9	326.947	272.954	299.322	293.67	338.614	304.15	299.555	0.0667186	0.431593	0.535831	298.223	314.107
ARMCX1	181.637	189.046	162.535	172.833	167.05	168.872	136.667	-0.169007	0.1335	0.204874	176.513	157.529
ARMCX2	657.93	605.553	590.598	576.355	564.357	576.524	549.052	-0.109045	0.216827	0.306354	607.609	563.311
ARMCX3	588.504	543.885	639.68	683.277	609.506	649.157	578.451	-0.00279639	0.974353	0.985119	613.837	612.371
ARMCX4	146.924	213.308	107.82	88.6136	79.01	72.633	67.5389	-0.861922	1.30177e-06	5.09574e-06	139.167	73.0606
ARMCX5	222.808	172.871	255.872	233.618	276.535	246.044	230.427	0.178318	0.127261	0.196513	221.292	251.002
ARMCX5-GPRASP2	10.4946	17.186	13.6787	11.7175	21.4456	9.07912	14.3024	0.153588	0.635646	0.72303	13.2692	14.9424
ARMCX6	92.8367	79.8642	81.2675	82.7549	106.099	106.226	96.9382	0.287326	0.068665	0.115759	84.1808	103.088
ARMS2	0.807276	2.02188	0	0	0	0.907912	0	-0.359195	0.815586	NA	0.707289	0.302637
ARMT1	1127.76	780.445	531.055	516.302	480.832	551.103	468.8	-0.492953	1.09521e-05	3.78763e-05	738.892	500.245
ARNT	535.224	528.721	752.328	709.641	799.13	758.106	698.432	0.263562	1.19696e-05	4.12562e-05	631.479	751.889
ARNT2	7.26548	14.1531	9.65555	8.78813	20.3169	17.2503	24.6318	1.08612	0.000736271	0.00195554	9.96558	20.733
ARNTL	376.191	478.174	778.076	781.411	880.397	745.396	741.339	0.441572	1.15718e-09	6.37823e-09	603.463	789.044
ARNTL2	2301.54	2541.5	1903.75	1826.47	2678.44	2658.37	2696	0.334233	1.00332e-05	3.48534e-05	2143.32	2677.6
ARNTL2-AS1	63.7748	57.6235	12.0694	15.3792	21.4456	18.1582	19.0698	-0.575298	0.0394865	0.0717889	37.2117	19.5579
ARPC1A	538.453	633.859	1309.13	1439.79	1449.27	1989.24	2042.85	1.01453	2.23279e-41	9.35838e-40	980.308	1827.12
ARPC1B	169.528	194.1	165.754	215.309	179.466	337.743	462.443	0.772245	1.57714e-15	1.45947e-14	186.173	326.551
ARPC2	2605.89	3369.46	4052.92	4090.14	4219.13	4499.61	4370.96	0.320798	1.20388e-05	4.14822e-05	3529.6	4363.24
ARPC3	1514.45	1255.59	1420.17	1431	1597.13	1840.34	1848.98	0.331761	3.61377e-05	0.000117039	1405.3	1762.15
ARPC4	536.839	310.358	362.083	439.406	402.951	537.484	576.067	0.273854	0.103748	0.165209	412.172	505.501
ARPC5	1126.96	948.261	1754.09	1680.73	1703.23	1969.26	2007.89	0.508367	3.00072e-08	1.42716e-07	1377.51	1893.46
ARPC5L	358.431	429.649	494.847	523.626	635.466	775.357	746.106	0.685829	1.01514e-12	7.4765e-12	451.638	718.976
ARPIN	217.157	257.789	418.407	389.607	454.872	509.339	451.319	0.611897	1.99858e-15	1.83711e-14	320.74	471.843
ARPP19	3168.56	3613.1	3253.92	3314.59	3447.09	3590.79	3120.3	0.0144901	0.828654	0.876554	3337.54	3386.06
ARR3	11.3019	21.2297	12.0694	10.9852	20.3169	14.5266	17.4807	0.353251	0.250335	0.344687	13.8965	17.4414
ARRB1	2.42183	5.0547	12.8741	10.9852	1.12871	8.17121	4.76745	-0.523838	0.27964	0.37726	7.83394	4.68913
ARRB2	47.6293	47.5141	20.1157	24.1673	18.0594	30.869	28.6047	-0.295446	0.202279	0.289337	34.8566	25.8444
ARRDC1	67.0039	83.908	99.774	131.822	108.357	176.135	282.869	0.964503	7.03684e-18	7.77877e-17	95.6269	189.12
ARRDC1-AS1	61.353	61.6673	46.6685	44.673	55.307	44.4877	45.2908	-0.149619	0.399855	0.503756	53.5904	48.3618
ARRDC2	41.1711	55.6017	42.6453	58.5875	74.4951	70.8171	88.9925	0.666603	3.86898e-05	0.000124718	49.5014	78.1016
ARRDC3	971.96	1407.23	2005.94	1893.11	2212.28	2059.14	1474.73	0.302777	0.00951713	0.0201667	1569.56	1915.39
ARRDC3-AS1	41.9783	42.4594	34.599	26.3644	24.8317	25.4215	26.221	-0.484347	0.0359779	0.0662649	36.3503	25.4914
ARRDC4	433.507	321.479	236.561	174.298	209.941	208.82	205.795	-0.40299	0.124608	0.193034	291.461	208.185
ARSA	146.924	174.892	216.445	240.209	223.485	326.848	503.761	0.844918	5.70976e-20	7.35163e-19	194.618	351.365
ARSB	548.14	448.857	227.71	224.83	200.911	177.043	170.039	-0.87669	1.2524e-16	1.26135e-15	362.384	182.664
ARSD	715.246	548.94	725.775	688.403	685.13	582.879	577.656	-0.127975	0.300101	0.399829	669.591	615.222
ARSE	1.61455	3.03282	1.60926	0.732344	1.12871	0.907912	2.38373	0.0309866	0.974064	0.984905	1.74724	1.47345
ARSG	13.7237	22.2407	15.2879	24.1673	15.802	17.2503	9.53491	-0.437263	0.167982	0.248399	18.8549	14.1957
ARSI	24.2183	25.2735	19.3111	27.0967	23.703	24.5136	32.5776	0.133216	0.57621	0.670989	23.9749	26.9314
ARSJ	3196.01	2302.92	1876.39	1989.78	2375.94	2157.2	2217.66	-0.0369446	0.75251	0.817958	2341.27	2250.27
ARSK	661.159	544.896	366.911	336.878	299.109	251.492	218.508	-0.861958	1.1697e-16	1.18005e-15	477.461	256.37
ART1	2.42183	0	0	0	7.901	2.72374	0.794576	2.99714	0.00817182	0.0175994	0.605457	3.80644
ART3	10.4946	10.1094	3.21852	2.92938	1.12871	0	2.38373	-2.16777	0.005654	0.0126109	6.68797	1.17081
ART4	0.807276	1.01094	0.804629	0	0	0	0.794576	-0.842165	0.583252	0.677207	0.655711	0.264859
ARTN	77.4985	95.0283	90.9231	104.725	101.584	136.187	235.194	0.738697	4.69262e-08	2.18367e-07	92.0437	157.655
ARV1	606.264	404.376	236.561	184.551	173.822	157.069	123.159	-1.12019	5.18641e-11	3.26032e-10	357.938	151.35
ARVCF	33.9056	34.3719	26.5527	41.0113	28.2179	61.738	105.679	0.820147	4.49138e-05	0.000143565	33.9604	65.2115
ASAH1	3720.73	2772	3816.35	3178.37	2565.57	2325.16	1748.86	-0.626185	1.10772e-11	7.41668e-11	3371.86	2213.2
ASAH2	4.03638	5.0547	3.21852	2.92938	3.38614	2.72374	1.58915	-0.607534	0.391061	0.494896	3.80974	2.56634
ASAH2B	12.1091	10.1094	10.4602	8.78813	13.5446	14.5266	11.9186	0.378811	0.266558	0.362479	10.3667	13.3299
ASAP1	1005.87	1228.29	956.704	839.266	915.387	806.226	870.06	-0.215132	0.0548652	0.0954157	1007.53	863.891
ASAP1-IT1	51.6657	54.5907	25.7481	7.32344	23.703	8.17121	15.0969	-0.942141	0.00142383	0.00359058	34.832	15.657
ASAP1-IT2	19.3746	28.3063	14.4833	6.59109	19.1881	9.07912	9.53491	-0.336681	0.350712	0.453289	17.1888	12.6007
ASAP2	1719.5	1928.87	2568.38	2615.93	3026.08	2750.97	3074.21	0.436274	1.12653e-08	5.60974e-08	2208.17	2950.42
ASAP3	19.3746	50.547	181.846	185.283	109.485	165.24	151.764	0.80252	3.85136e-08	1.81145e-07	109.263	142.163
ASB1	501.318	522.656	323.461	368.369	387.149	432.166	494.226	0.0626241	0.444641	0.548016	428.951	437.847
ASB13	59.7384	69.7548	49.887	84.9519	75.6239	88.0675	95.3491	0.389779	0.0132544	0.0272221	66.083	86.3468
ASB14	71.0403	62.6782	81.2675	81.2902	81.2674	61.738	61.9769	-0.13949	0.354485	0.457142	74.069	68.3274
ASB15	0	2.02188	3.21852	2.19703	2.25743	0.907912	1.58915	-0.0535073	0.949969	0.96798	1.85936	1.58483
ASB16	46.822	27.2954	16.0926	21.238	23.703	22.6978	30.1939	-0.0510193	0.844786	0.888577	27.862	25.5316
ASB16-AS1	79.9203	71.7767	64.3703	63.7139	74.4951	73.5409	50.8528	-0.0900835	0.586981	0.680257	69.9453	66.2963
ASB2	10.4946	14.1531	4.82777	3.66172	6.77229	5.44747	2.38373	-0.612304	0.230398	0.321942	8.28431	4.86783
ASB3	27.4474	32.3501	12.8741	16.1116	14.6733	20.882	10.3295	-0.467883	0.128303	0.197935	22.1958	15.2949
ASB5	4.84366	1.01094	2.41389	0	0	0.907912	1.58915	-1.00844	0.431547	0.535826	2.06712	0.832354
ASB6	138.851	146.586	158.512	202.127	193.01	256.939	274.129	0.586628	9.42937e-09	4.7324e-08	161.519	241.359
ASB7	222.001	330.577	432.086	410.845	456.001	480.285	417.947	0.411028	3.459e-07	1.45661e-06	348.877	451.411
ASB8	163.07	171.86	198.743	202.859	200.911	207.912	176.396	0.0869848	0.397546	0.501613	184.133	195.073
ASB9	15.3382	11.1203	4.02314	6.59109	10.1584	10.8949	9.53491	0.292261	0.467343	0.570418	9.2682	10.1961
ASB9P1	9.68731	4.04376	1.60926	2.92938	1.12871	2.72374	3.1783	-0.636525	0.390222	0.494009	4.56743	2.34358
ASCC1	426.242	289.129	261.504	280.488	247.188	249.676	215.33	-0.394874	0.000186558	0.000544582	314.341	237.398
ASCC2	297.078	282.052	315.414	377.157	336.357	463.943	523.625	0.463924	3.03785e-05	9.93939e-05	317.925	441.308
ASCC3	8980.14	8234.1	11679.2	10880.4	11936.2	9211.67	8747.48	-0.00399352	0.930261	0.953162	9943.46	9965.1
ASCL2	1.61455	4.04376	0	0.732344	1.12871	0	3.97288	0.326031	0.703812	0.77903	1.59766	1.70053
ASCL3	3.2291	2.02188	0	0	0	0	0	-2.07416	0.165781	0.245532	1.31275	0
ASF1A	486.787	417.518	314.61	307.584	295.723	305.058	278.101	-0.353487	0.000173242	0.000508031	381.625	292.961
ASF1B	127.55	125.356	28.162	16.8439	25.9604	10.8949	26.221	-1.26203	9.26052e-07	3.68383e-06	74.478	21.0255
ASGR1	1.61455	1.01094	0	0	3.38614	0.907912	1.58915	1.9628	0.0912019	0.147915	0.656373	1.96107
ASH1L	2223.24	2715.38	3367.37	3098.55	3274.4	2660.18	2576.81	-0.00954216	0.898829	0.928665	2851.13	2837.13
ASH1L-AS1	29.8692	26.2844	20.1157	21.238	20.3169	12.7108	15.8915	-0.58598	0.0356909	0.0658123	24.3768	16.3064
ASH2L	442.387	332.599	406.338	370.566	363.446	361.349	346.435	-0.120761	0.112235	0.176786	387.972	357.077
ASIC1	71.0403	105.138	71.612	98.8664	63.208	68.0934	81.0467	-0.29356	0.0545623	0.0949997	86.6641	70.7827
ASIC2	0.807276	0	3.21852	1.46469	0	0.907912	0.794576	-1.01843	0.411907	0.516167	1.37262	0.567496
ASIC3	1.61455	3.03282	0.804629	2.92938	2.25743	1.81582	5.56203	0.549885	0.421646	0.526087	2.09534	3.21176
ASIC4	0.807276	1.01094	0.804629	0	1.12871	0.907912	2.38373	1.30695	0.289144	NA	0.655711	1.47345
ASIP	3.2291	3.03282	1.60926	0	0	0	1.58915	-1.45167	0.250727	0.34512	1.96779	0.529717
ASL	136.43	144.564	148.856	150.13	154.634	211.543	385.369	0.727939	3.39075e-11	2.16954e-10	144.995	250.516
ASNA1	116.248	126.367	136.787	160.383	150.119	225.162	284.458	0.684153	6.6185e-11	4.09724e-10	134.946	219.913
ASNS	465.798	376.069	823.94	794.593	738.179	790.791	639.633	0.291958	0.0170885	0.0341216	615.1	722.868
ASNSD1	541.682	451.89	334.726	329.555	339.743	358.625	278.896	-0.321052	0.000133214	0.0003963	414.463	325.755
ASPDH	0	0	7.24166	5.85875	1.12871	8.17121	7.15118	1.55784	0.0276235	0.052415	3.2751	5.4837
ASPG	0.807276	0	1.60926	5.12641	4.51486	1.81582	4.76745	1.49699	0.0496389	0.0874656	1.88574	3.69938
ASPH	23503.8	15864.7	5676.66	5031.93	4913.29	4015.69	4047.57	-1.23923	3.21617e-22	4.80867e-21	12519.3	4325.52
ASPHD1	2.42183	7.07657	4.02314	1.46469	2.25743	7.2633	5.56203	0.550648	0.347322	0.449752	3.74656	5.02758
ASPHD2	174.372	195.111	183.455	215.309	186.238	174.319	197.055	-0.0457516	0.7047	0.779771	192.062	185.871
ASPM	6919.97	8943.78	604.276	391.804	434.555	246.044	313.063	-2.63476	3.56366e-21	4.95948e-20	4214.96	331.221
ASPN	63.7748	53.5798	10.4602	4.39406	3.38614	1.81582	3.1783	-2.84785	2.28636e-07	9.86002e-07	33.0522	2.79342
ASPRV1	0	2.02188	5.6324	2.19703	3.38614	0.907912	3.97288	1.15472	0.176818	0.258983	2.46283	2.75564
ASPSCR1	12.9164	17.186	17.7018	18.3086	18.0594	35.4086	50.0583	1.01058	3.90922e-05	0.000125878	16.5282	34.5088
ASRGL1	1.61455	0	0	0.732344	3.38614	0	0	0.79516	0.532769	0.631873	0.586724	1.12871
ASS1	5.65093	7.07657	45.8638	34.4202	30.4753	56.2905	85.8142	1.6756	1.02271e-12	7.52918e-12	23.2529	57.5267
ASTE1	170.335	169.838	89.3138	91.543	95.9407	92.607	95.3491	-0.387362	0.00586816	0.013043	130.257	94.6323
ASTL	0	0	1.60926	2.19703	2.25743	1.81582	0.794576	1.40328	0.183943	0.26737	0.951572	1.62261
ASTN2	1.61455	2.02188	4.82777	14.6469	11.2871	9.07912	10.3295	1.16703	0.0129544	0.0266796	5.77777	10.2319
ASUN	1116.46	894.681	711.292	705.979	700.932	665.499	608.645	-0.359319	3.64516e-10	2.1092e-09	857.104	658.359
ASXL1	1191.54	1521.46	1557.76	1603.1	1655.82	1689.62	1732.17	0.211655	0.00149383	0.00375124	1468.47	1692.54
ASXL2	950.971	1013.97	1461.21	1497.64	1559.88	1260.18	1287.21	0.170132	0.00183705	0.00452923	1230.95	1369.09
ASXL3	6.45821	18.1969	11.2648	8.05578	4.51486	3.63165	4.76745	-1.3167	0.00837664	0.0179972	10.9939	4.30465
ATAD1	4838	3573.67	2856.43	2620.33	2600.56	2228.02	2058.75	-0.569458	8.63659e-08	3.91612e-07	3472.11	2295.77
ATAD2	3966.15	3063.15	1227.86	1057.5	1132.1	763.554	843.045	-1.13119	5.53267e-27	1.11759e-25	2328.67	912.9
ATAD2B	1030.89	951.294	1313.15	1226.68	1252.87	963.295	875.622	-0.147115	0.0293802	0.0553376	1130.5	1030.6
ATAD3A	72.6548	63.6892	40.2314	46.1377	34.9901	65.3697	132.694	0.394967	0.101957	0.162747	55.6783	77.6846
ATAD3B	94.4513	79.8642	70.0027	91.543	84.6536	130.739	243.14	0.753466	4.3735e-06	1.59838e-05	83.9653	152.844
ATAD3C	4.03638	2.02188	4.82777	1.46469	5.64357	7.2633	5.56203	0.97468	0.0862674	0.140729	3.08768	6.1563
ATAD5	1307.79	1282.88	457.029	381.551	397.307	232.425	292.404	-1.26615	5.87776e-20	7.56249e-19	857.312	307.379
ATAT1	77.4985	79.8642	61.9564	68.8403	60.9506	36.3165	58.004	-0.480965	0.00667837	0.0146762	72.0399	51.757
ATE1	623.217	630.826	630.829	609.31	670.456	612.841	562.56	-0.0265965	0.721635	0.793262	623.546	615.285
ATE1-AS1	1.61455	6.06564	0	2.19703	0	4.53956	0.794576	-0.210588	0.818581	0.868907	2.4693	1.77805
ATF1	388.3	299.238	362.083	403.521	386.02	342.283	350.408	-0.018227	0.839239	0.884198	363.286	359.57
ATF2	765.298	848.178	740.258	703.05	1002.3	827.108	728.626	0.145264	0.0814298	0.133923	764.196	852.677
ATF3	19.3746	19.2078	371.738	415.971	1247.23	896.109	792.986	3.29005	4.79263e-47	2.74037e-45	206.573	978.775
ATF4	1843.01	2158.36	3745.55	3743.74	5632.28	4598.57	4835.79	0.863388	9.9809e-14	8.00664e-13	2872.66	5022.22
ATF5	78.3058	63.6892	50.6916	58.5875	57.5644	77.1725	82.6359	0.228519	0.151647	0.227947	62.8185	72.4576
ATF6	4398.85	3109.65	2756.66	2610.07	2764.22	2183.53	1988.03	-0.470692	7.69095e-05	0.000237074	3218.81	2311.93
ATF6B	469.835	595.443	577.723	686.939	635.466	773.541	1050.43	0.485823	1.75485e-09	9.4855e-09	582.485	819.812
ATF7	245.412	283.063	287.252	285.614	343.129	320.493	336.9	0.276814	0.0188136	0.0372176	275.335	333.507
ATF7IP	1129.38	1461.82	2672.98	2513.4	2763.09	2148.12	2207.33	0.355313	9.93299e-06	3.4532e-05	1944.39	2372.85
ATF7IP2	73.4621	85.9298	52.3009	51.9964	73.3664	28.1453	36.5505	-0.523769	0.0118091	0.0245438	65.9223	46.0207
ATG10	52.4729	96.0392	86.0953	90.0783	101.584	83.5279	86.6087	0.163608	0.279619	0.37726	81.1714	90.5736
ATG101	86.3785	97.0502	87.7045	119.372	133.188	188.846	273.334	1.00032	6.3003e-13	4.72575e-12	97.6263	198.456
ATG12	556.213	529.732	474.731	470.897	450.357	468.483	412.385	-0.192423	0.0117227	0.0243842	507.893	443.741
ATG13	340.67	382.135	591.402	588.804	668.199	702.724	696.048	0.575316	1.78535e-19	2.20971e-18	475.753	688.99
ATG14	297.078	270.932	502.088	478.221	573.387	522.957	447.346	0.444068	3.66402e-09	1.91926e-08	387.08	514.563
ATG16L1	704.752	630.826	832.791	775.552	931.189	926.07	1041.69	0.397649	4.62705e-06	1.68348e-05	735.98	966.316
ATG16L2	62.1602	91.9955	121.499	113.513	99.3269	108.949	154.942	0.316567	0.0484834	0.0857334	97.292	121.073
ATG2A	56.5093	74.8095	128.741	166.242	135.446	196.109	341.668	1.11504	3.86031e-24	6.63032e-23	106.575	224.407
ATG2B	900.113	1055.42	1366.26	1250.11	1119.68	956.939	893.898	-0.206778	0.00614159	0.0135883	1142.98	990.174
ATG3	687.799	607.574	553.585	532.414	612.892	511.154	459.265	-0.181933	0.00845672	0.0181475	595.343	527.77
ATG4A	228.459	197.133	259.09	273.164	371.347	309.598	259.032	0.375344	8.7581e-05	0.000267801	239.462	313.326
ATG4B	222.808	228.472	258.286	317.837	327.327	365.889	436.222	0.556841	2.36603e-10	1.39476e-09	256.851	376.479
ATG4C	221.194	179.947	136.787	114.246	126.416	108.042	84.225	-0.592013	3.89353e-07	1.62962e-06	163.043	106.228
ATG4D	16.1455	21.2297	36.2083	19.0409	24.8317	50.8431	86.6087	1.19703	2.22123e-07	9.59297e-07	23.1561	54.0945
ATG5	582.046	680.362	609.104	587.34	732.536	676.394	618.18	0.129795	0.10337	0.16471	614.713	675.703
ATG7	499.704	383.146	374.152	322.964	430.04	383.139	397.288	0.0392775	0.616648	0.706178	394.991	403.489
ATG9A	828.265	753.15	1051.65	1104.37	1031.64	1139.43	1473.94	0.377313	0.000782332	0.00206663	934.36	1215
ATG9B	1.61455	2.02188	1.60926	2.92938	6.77229	7.2633	11.1241	2.15861	0.000725641	0.00192997	2.04377	8.38655
ATHL1	33.0983	49.536	33.7944	40.2789	64.3367	85.3437	182.752	1.43337	8.47782e-14	6.84382e-13	39.1769	110.811
ATIC	1189.92	690.471	452.201	413.774	291.208	253.307	297.171	-1.16246	1.42901e-15	1.32719e-14	686.593	280.562
ATL1	126.742	115.247	193.916	166.974	174.951	160.7	143.818	0.10771	0.322024	0.423583	150.72	159.823
ATL2	2011.73	1796.44	3842.1	3545.28	3170.56	2980.67	2443.32	0.0891551	0.138443	0.211229	2798.89	2864.85
ATL3	3958.07	3482.69	5831.14	5701.3	6023.95	5199.61	5023.31	0.209029	0.0303372	0.0569782	4743.3	5415.62
ATM	3319.52	3148.06	2271.47	1945.84	1774.34	1376.39	1342.04	-0.811884	4.12105e-18	4.63864e-17	2671.22	1497.59
ATMIN	624.832	975.556	1355.8	1420.01	1565.53	1567.96	1431.03	0.524983	1.16949e-09	6.44212e-09	1094.05	1521.51
ATN1	129.164	190.057	102.188	111.316	143.347	144.358	248.702	0.438287	0.0241034	0.0464798	133.181	178.802
ATOX1	50.8584	70.7657	56.324	72.502	68.8516	81.7121	93.7599	0.378042	0.0258616	0.0495128	62.6125	81.4412
ATP10A	13.7237	12.1313	28.162	35.1525	28.2179	35.4086	30.9884	0.569929	0.143292	0.217293	22.2924	31.5383
ATP10B	3.2291	5.0547	391.05	383.748	230.258	214.267	130.31	2.18528	5.9111e-36	1.98482e-34	195.77	191.612
ATP10D	4226.9	3276.45	7102.46	6370.66	6319.67	5235.93	4775.4	0.0947246	0.404028	0.507965	5244.12	5443.67
ATP11A	1153.6	1015.99	683.934	707.444	670.456	568.353	719.091	-0.408416	2.09162e-05	6.98519e-05	890.242	652.633
ATP11A-AS1	16.9528	18.1969	5.6324	2.92938	10.1584	3.63165	6.3566	-0.40872	0.355355	0.457999	10.9279	6.71556
ATP11B	5026.1	3712.17	9215.41	8161.24	7608.66	6163.81	5570.77	0.0402383	0.620924	0.71012	6528.73	6447.75
ATP11C	2745.55	1984.47	1433.04	1365.82	1516.99	1204.8	1202.99	-0.478637	5.38036e-09	2.76782e-08	1882.22	1308.26
ATP12A	0	1.01094	1104.76	883.939	689.644	666.407	591.164	4.18354	2.595e-27	5.38778e-26	497.426	649.072
ATP13A1	358.431	387.19	493.237	586.607	457.129	523.865	981.301	0.485927	2.53223e-07	1.08523e-06	456.366	654.098
ATP13A2	372.154	324.511	368.52	475.291	465.03	704.54	1283.24	0.972286	8.18259e-11	5.03417e-10	385.119	817.603
ATP13A3	10284.7	7168.57	9072.99	8250.59	9390.9	7798.96	8076.86	-0.0477209	0.535995	0.634919	8694.21	8422.24
ATP13A4	1.61455	6.06564	284.034	268.77	223.485	167.964	107.268	1.93859	1.28696e-09	7.06742e-09	140.121	166.239
ATP13A4-AS1	0	0	10.4602	11.7175	5.64357	5.44747	3.1783	1.38909	0.0509273	0.089445	5.54442	4.75645
ATP13A5	1.61455	2.02188	16.0926	12.4498	9.02971	9.07912	6.3566	0.786531	0.138503	0.21128	8.04471	8.15515
ATP1A1	11387.4	10576.4	18158.9	16570	14827.9	13617.8	13863	0.024719	0.761808	0.824658	14173.2	14102.9
ATP1A1-AS1	28.2547	33.361	20.9203	22.7027	12.4159	13.6187	13.5078	-0.972897	0.00144967	0.00364701	26.3097	13.1808
ATP1A2	0	0	1.60926	0.732344	0	0.907912	0	-0.426738	0.778266	0.838064	0.5854	0.302637
ATP1A3	1.61455	4.04376	0	2.19703	1.12871	0.907912	1.58915	-0.757394	0.453149	0.556166	1.96384	1.20859
ATP1B1	5272.32	3644.44	7858	7838.28	5809.49	4903.63	4498.89	-0.244118	0.0616343	0.105395	6153.26	5070.67
ATP1B2	0.807276	0	0	0.732344	0	0	1.58915	0.553577	0.754481	NA	0.384905	0.529717
ATP1B3	8517.57	5894.79	9410.94	8751.51	6470.92	5886.9	4960.54	-0.501004	1.49988e-05	5.10137e-05	8143.7	5772.79
ATP2A1	4.03638	9.09845	8.04629	5.85875	9.02971	9.98703	7.15118	0.346511	0.405047	0.508961	6.75997	8.72264
ATP2A1-AS1	0.807276	1.01094	1.60926	0.732344	0	0	0	-2.58729	0.0800262	NA	1.03995	0
ATP2A2	23754.9	21781.7	16791	16446.2	16449.9	13763	14703.6	-0.376045	7.71587e-08	3.51556e-07	19693.5	14972.2
ATP2B1	4930.03	3190.52	4129.35	3962.71	3918.9	3236.71	3010.65	-0.266324	0.00587701	0.0130578	4053.16	3388.75
ATP2B2	1.61455	0	0.804629	1.46469	2.25743	0.907912	1.58915	0.613594	0.562133	0.658626	0.970967	1.58483
ATP2B4	3831.33	4127.66	12229.6	11434.1	11702.5	10086.9	11379.1	0.674952	2.61619e-22	3.93793e-21	7905.66	11056.2
ATP2C1	6411.39	4647.29	4221.08	3738.62	3579.15	2835.41	2860.47	-0.604124	5.66775e-14	4.64237e-13	4754.59	3091.68
ATP2C2	377.805	374.048	389.44	403.521	358.931	369.52	479.924	0.0531222	0.616858	0.706329	386.204	402.792
ATP4A	3.2291	2.02188	0.804629	1.46469	1.12871	1.81582	3.1783	0.307305	0.722483	0.793853	1.88007	2.04095
ATP4B	2.42183	0	0	0.732344	1.12871	0.907912	0	-0.124244	0.92986	0.95297	0.788543	0.678875
ATP5A1	5798.66	4134.74	3986.94	3972.23	3521.59	3674.32	3423.03	-0.325379	8.5669e-07	3.42389e-06	4473.14	3539.65
ATP5B	5940.74	4354.12	4795.59	4759.5	4321.85	4451.49	4196.15	-0.197758	0.011818	0.0245596	4962.49	4323.16
ATP5C1	1703.35	1146.41	1169.93	1091.92	1149.03	1242.93	1042.48	-0.146177	0.0839994	0.137618	1277.9	1144.82
ATP5D	5.65093	5.0547	4.82777	6.59109	0	7.2633	25.4264	0.714127	0.105675	0.167829	5.53112	10.8966
ATP5F1	1558.85	1127.2	977.624	1071.42	1101.63	1269.26	1029.77	-0.0477901	0.595397	0.687605	1183.77	1133.55
ATP5G1	179.215	196.122	127.936	150.13	112.871	167.056	168.45	-0.10702	0.428041	0.532471	163.351	149.459
ATP5G2	164.684	236.56	313.001	331.019	281.05	512.062	565.738	0.816782	2.39371e-12	1.70678e-11	261.316	452.95
ATP5G3	875.894	879.517	716.924	725.02	661.427	838.911	722.269	-0.0986857	0.221282	0.311197	799.339	740.869
ATP5H	499.704	474.13	671.865	702.318	671.585	847.99	715.118	0.361581	3.38982e-06	1.25172e-05	587.004	744.898
ATP5I	88.8004	124.346	114.257	158.919	119.644	223.346	328.16	0.857637	7.7761e-10	4.36403e-09	121.58	223.717
ATP5J	208.277	289.129	180.237	154.525	148.99	189.754	181.163	-0.220841	0.0803317	0.132385	208.042	173.302
ATP5J2	85.5712	84.9189	98.9693	103.993	108.357	153.437	112.035	0.413722	0.0145425	0.0295758	93.3631	124.61
ATP5L	307.572	354.84	333.116	352.99	361.189	466.667	483.102	0.384394	4.02776e-06	1.47686e-05	337.129	436.986
ATP5L2	12.9164	12.1313	12.0694	12.4498	16.9307	8.17121	8.74033	-0.186493	0.604665	0.695436	12.3917	11.2808
ATP5O	825.843	693.504	550.366	580.749	512.436	710.895	612.618	-0.0863683	0.358852	0.461576	662.616	611.983
ATP5S	61.353	72.7876	47.4731	41.0113	55.307	28.1453	42.1125	-0.392201	0.0382862	0.069905	55.6562	41.8549
ATP5SL	125.128	120.302	75.6351	95.2047	89.1684	108.949	128.721	0.078336	0.546714	0.644568	104.067	108.946
ATP6AP1	804.047	927.031	1296.26	1347.51	1142.26	1332.81	1629.67	0.345698	8.4722e-05	0.000259413	1093.71	1368.25
ATP6AP1L	61.353	67.7329	81.2675	57.1228	46.2773	44.4877	48.4691	-0.520089	0.0055724	0.0124444	66.8691	46.4114
ATP6AP2	4699.15	3725.31	4284.65	3796.47	3311.65	2858.11	2660.24	-0.495442	4.6343e-09	2.39919e-08	4126.4	2943.33
ATP6V0A1	1032.51	991.731	2401.01	2312.74	2171.65	1928.4	1845.8	0.339839	3.04146e-06	1.13284e-05	1684.5	1981.95
ATP6V0A2	1483.77	1005.88	1099.12	1008.44	897.328	679.118	690.486	-0.611475	6.04763e-07	2.46211e-06	1149.3	755.644
ATP6V0A4	4.03638	3.03282	3.21852	4.39406	2.25743	3.63165	5.56203	0.0858954	0.895763	0.926675	3.67044	3.81704
ATP6V0B	804.047	493.338	316.219	361.046	275.406	414.008	440.989	-0.337802	0.0649594	0.110396	493.662	376.801
ATP6V0C	122.706	114.236	52.3009	68.8403	64.3367	89.8833	119.186	0.0664483	0.774622	0.835311	89.5208	91.1354
ATP6V0D1	263.979	214.319	341.967	392.536	411.981	665.499	727.831	0.980807	1.71318e-13	1.35129e-12	303.2	601.77
ATP6V0D2	0	0	34.599	25.632	27.0891	26.3294	23.0427	2.67246	9.9199e-07	3.9278e-06	15.0578	25.4871
ATP6V0E1	1026.85	690.471	681.521	701.585	791.229	877.043	769.149	0.0691889	0.658244	0.741711	775.108	812.474
ATP6V0E2	15.3382	16.175	8.04629	10.9852	10.1584	16.3424	22.2481	0.388454	0.213567	0.302462	12.6362	16.2497
ATP6V0E2-AS1	12.1091	16.175	4.82777	5.12641	3.38614	4.53956	3.1783	-1.20754	0.0205066	0.0402288	9.55959	3.70134
ATP6V1A	3058.77	1614.47	3501.74	3317.52	2935.79	3086.9	2650.7	0.0266307	0.837079	0.882753	2873.13	2891.13
ATP6V1B1	0	1.01094	0	0.732344	1.12871	1.81582	0.794576	1.59454	0.221565	0.311497	0.435821	1.24637
ATP6V1B1-AS1	2.42183	5.0547	0	0	0	0.907912	0	-1.2782	0.390479	NA	1.86913	0.302637
ATP6V1B2	1448.25	969.491	1779.84	1701.97	1682.91	1483.53	1351.57	0.0386972	0.60996	0.69999	1474.89	1506
ATP6V1C1	738.657	690.471	773.248	745.526	739.308	746.304	719.091	-0.00357011	0.957221	0.973098	736.976	734.901
ATP6V1C2	70.233	76.8314	37.0129	41.0113	39.505	29.0532	16.6861	-0.95231	6.06302e-05	0.000189537	56.2721	28.4148
ATP6V1D	964.695	710.69	1417.76	1422.94	1597.13	1562.52	1416.73	0.471746	8.93652e-12	6.03763e-11	1129.02	1525.46
ATP6V1E1	871.051	509.513	928.542	999.649	1077.92	1201.17	985.274	0.403813	0.000397655	0.00110168	827.189	1088.12
ATP6V1E2	7.26548	33.361	15.2879	21.9703	24.8317	31.7769	23.8373	0.491526	0.115464	0.180926	19.4712	26.8153
ATP6V1F	60.5457	95.0283	111.039	147.201	112.871	197.925	229.632	0.853707	9.43082e-13	6.96876e-12	103.453	180.143
ATP6V1G1	419.783	470.087	1106.36	1153.44	1173.86	1370.04	1303.1	0.853494	3.28319e-29	7.60145e-28	787.419	1282.34
ATP6V1G2	4.03638	9.09845	3.21852	2.92938	4.51486	0.907912	0	-1.48564	0.0667573	0.113065	4.82068	1.80759
ATP6V1H	938.055	650.034	1051.65	960.103	905.229	854.345	800.138	-0.0755341	0.319034	0.420484	899.96	853.237
ATP7A	1184.27	1013.97	1267.29	1102.91	889.427	768.093	632.482	-0.598854	7.11608e-15	6.2861e-14	1142.11	763.334
ATP7B	257.521	307.326	411.165	421.098	393.921	345.914	406.028	0.159095	0.0445595	0.0796366	349.277	381.955
ATP8A1	41.1711	27.2954	41.0361	47.6024	46.2773	40.856	28.6047	-0.0473818	0.803974	0.857595	39.2762	38.5793
ATP8A2	9.68731	7.07657	3.21852	3.66172	2.25743	5.44747	3.1783	-0.484905	0.446016	0.549219	5.91103	3.62773
ATP8B1	2276.52	1463.84	2794.48	2646.69	2723.59	2507.65	2071.46	0.0914307	0.391645	0.495565	2295.38	2434.23
ATP8B2	430.278	543.885	589.793	606.381	443.585	459.403	556.997	-0.149613	0.0648802	0.110272	542.584	486.662
ATP8B3	21.7965	23.2516	33.7944	32.9555	23.703	16.3424	36.5505	-0.100084	0.69198	0.769024	27.9495	25.532
ATP8B4	0.807276	1.01094	4.02314	1.46469	3.38614	1.81582	0.794576	0.232507	0.797424	0.852589	1.82651	1.99885
ATP8B5P	4.03638	5.0547	4.82777	6.59109	1.12871	2.72374	1.58915	-1.46193	0.0432556	0.0776164	5.12749	1.81387
ATP9A	402.023	367.982	1147.4	1130.01	1232.56	1110.38	1199.01	0.812838	3.08156e-27	6.33917e-26	761.853	1180.65
ATP9B	483.558	437.737	481.168	458.447	444.713	388.586	449.73	-0.125276	0.127372	0.196668	465.228	427.677
ATPAF1	249.448	217.352	164.949	185.283	155.763	190.662	144.613	-0.304731	0.00545761	0.0122094	204.258	163.679
ATPAF2	73.4621	97.0502	73.2212	73.2344	69.9803	97.1466	104.884	0.21501	0.106745	0.169303	79.242	90.6703
ATPIF1	312.416	289.129	279.206	253.391	214.456	252.4	234.4	-0.267888	0.00230147	0.00556689	283.535	233.752
ATR	3618.21	3018.66	2660.1	2353.02	2478.66	1921.14	1968.16	-0.447988	7.17802e-16	6.80069e-15	2912.5	2122.65
ATRAID	1324.74	872.441	551.171	512.641	457.129	473.022	427.482	-0.751806	8.50332e-08	3.8596e-07	815.248	452.544
ATRIP	330.176	261.833	201.157	178.692	182.852	139.818	143.024	-0.614567	4.08765e-07	1.70568e-06	242.965	155.231
ATRN	4746.78	4446.11	6473.24	5940.77	5777.89	4672.11	4685.61	-0.0927701	0.263742	0.359359	5401.73	5045.21
ATRNL1	1.61455	0	2.41389	0.732344	1.12871	2.72374	0.794576	0.495758	0.609211	0.699407	1.1902	1.54901
ATRX	2952.21	3090.44	4547.76	4100.39	4047.57	3254.86	3179.89	-0.0668618	0.349663	0.452194	3672.7	3494.11
ATXN1	209.892	269.921	1881.22	1753.96	2115.21	1857.59	1854.54	1.50293	5.96187e-22	8.69598e-21	1028.75	1942.45
ATXN10	824.229	905.802	691.176	678.15	574.516	559.274	568.122	-0.437926	7.76227e-08	3.53579e-07	774.839	567.304
ATXN1L	527.958	718.778	998.544	1141.72	1347.68	1254.73	1241.92	0.648606	1.31957e-25	2.49117e-24	846.751	1281.45
ATXN2	654.701	647.001	615.541	679.615	686.258	522.049	607.85	-0.107499	0.252986	0.347642	649.214	605.386
ATXN2L	756.418	841.101	655.772	729.414	685.13	615.564	827.948	-0.0652065	0.544952	0.643005	745.676	709.547
ATXN3	472.256	345.741	553.585	541.202	597.09	470.298	457.676	0.084439	0.281952	0.379577	478.196	508.355
ATXN7	784.672	910.856	928.542	880.277	1060.99	867.964	856.553	0.0757256	0.245991	0.339935	876.087	928.503
ATXN7L1	124.32	150.63	204.376	175.763	207.683	174.319	197.849	0.258279	0.010623	0.0222988	163.772	193.284
ATXN7L2	35.5201	47.5141	30.5759	30.0261	40.6337	33.5927	48.4691	0.19009	0.339098	0.441209	35.9091	40.8985
ATXN7L3	487.595	569.159	679.107	753.582	706.575	887.938	1142.6	0.560415	9.82379e-17	9.97256e-16	622.36	912.371
ATXN7L3B	730.585	806.729	1255.22	1302.84	1449.27	1440.86	1359.52	0.508925	6.61172e-24	1.11004e-22	1023.84	1416.55
AUH	92.8367	104.127	140.81	115.71	121.901	111.673	128.721	0.105516	0.400432	0.50426	113.371	120.765
AUNIP	183.252	196.122	41.8407	42.4759	38.3763	39.0402	36.5505	-1.18784	5.67912e-10	3.22357e-09	115.923	37.989
AUP1	2002.85	1386	1027.51	1156.37	1140	1239.3	1473.94	-0.0873127	0.518693	0.618952	1393.18	1284.41
AURKA	1219.79	810.773	76.4397	76.8961	76.7526	66.2776	65.1552	-1.99541	2.8952e-55	2.21433e-53	545.976	69.3951
AURKAIP1	40.3638	60.6564	32.9898	33.6878	42.8911	61.738	119.981	0.795128	2.8912e-05	9.4821e-05	41.9244	74.87
AURKAPS1	92.8367	75.8204	58.7379	50.5317	60.9506	29.0532	42.9071	-0.630412	0.00249968	0.00600817	69.4817	44.3036
AURKB	344.707	333.61	26.5527	13.9145	20.3169	9.07912	34.1668	-1.94169	9.73317e-10	5.40809e-09	179.696	21.1876
AURKC	2.42183	8.08751	17.7018	15.3792	15.802	21.7899	13.5078	0.806515	0.0292066	0.0550511	10.8976	17.0332
AUTS2	179.215	314.402	447.374	431.351	516.951	473.022	568.122	0.656972	1.87798e-05	6.31295e-05	343.085	519.365
AVEN	167.106	149.619	107.016	98.1341	116.258	122.568	103.295	-0.155902	0.162346	0.241231	130.469	114.04
AVIL	54.0875	50.547	56.324	37.3495	46.2773	35.4086	44.4962	-0.236118	0.2315	0.323254	49.577	42.0607
AVL9	922.716	937.141	1412.12	1255.24	1395.09	1212.97	1089.36	0.13104	0.005757	0.0128166	1131.8	1232.47
AVPI1	48.4366	65.711	327.484	343.469	381.505	364.073	379.013	1.37469	1.44897e-28	3.19757e-27	196.275	374.864
AWAT1	0	0	0.804629	0.732344	0	0	1.58915	0.70207	0.620689	0.709897	0.384243	0.529717
AXDND1	4.03638	5.0547	5.6324	5.12641	10.1584	4.53956	3.1783	0.154724	0.775207	0.835575	4.96247	5.95876
AXIN1	106.56	165.794	229.319	260.714	311.525	401.297	524.42	1.16816	2.57132e-29	5.99985e-28	190.597	412.414
AXIN2	5.65093	5.0547	4.02314	3.66172	3.38614	7.2633	3.97288	0.113182	0.840384	0.885248	4.59762	4.87411
AXL	5372.42	3702.06	979.233	889.798	667.07	656.42	812.851	-1.52468	2.21012e-31	5.67497e-30	2735.88	712.114
AZGP1	0	1.01094	0	0	4.51486	0	3.1783	3.29852	0.0115048	0.0239866	0.252735	2.56439
AZI2	532.802	627.793	659.796	599.79	621.922	593.774	512.501	-0.0777069	0.307124	0.407457	605.045	576.066
AZIN1	2109.41	2146.22	2476.65	2446.03	2968.52	2914.4	2726.98	0.321497	1.19917e-08	5.95659e-08	2294.58	2869.97
AZIN1-AS1	0.807276	0	0	2.19703	2.25743	0.907912	1.58915	0.944465	0.356501	0.459212	0.751077	1.58483
AZIN2	9.68731	10.1094	9.65555	15.3792	20.3169	11.8029	23.0427	0.735605	0.0171751	0.0342755	11.2079	18.3875
B2M	15237.3	7938.91	3092.99	3015.06	3370.34	3697.02	3172.74	-0.831769	0.00445048	0.0101336	7321.07	3413.37
B3GALNT1	1307.79	784.489	123.108	104.725	89.1684	90.7912	89.787	-1.92132	5.31162e-24	9.01917e-23	580.027	89.9156
B3GALNT2	2231.31	1599.31	969.578	955.709	907.486	825.292	835.894	-0.658868	1.4225e-06	5.54289e-06	1438.98	856.224
B3GALT2	75.0767	85.9298	43.45	37.3495	51.9209	27.2374	27.8101	-0.697601	0.00116931	0.00300246	60.4515	35.6561
B3GALT4	10.4946	13.1422	23.3342	34.4202	15.802	36.3165	42.9071	0.878183	0.00156696	0.00391838	20.3478	31.6752
B3GALT5	5.65093	3.03282	4.02314	1.46469	1.12871	3.63165	1.58915	-0.68648	0.362428	0.465473	3.5429	2.1165
B3GALT6	174.372	146.586	156.098	168.439	169.307	216.991	229.632	0.339351	0.0260864	0.0498897	161.374	205.31
B3GAT3	86.3785	81.8861	64.3703	72.502	69.9803	84.4358	137.462	0.315473	0.0313797	0.0587758	76.2842	97.2926
B3GLCT	1752.6	1056.43	499.674	429.886	468.416	407.652	398.082	-0.910399	7.38419e-14	5.9907e-13	934.647	424.717
B3GNT2	2358.86	1390.04	1848.23	1669.74	2015.88	1685.99	1672.58	-0.0346335	0.831985	0.87909	1816.72	1791.49
B3GNT3	585.275	469.076	165.754	162.58	203.169	198.833	246.318	-0.445722	0.0141928	0.0289403	345.671	216.107
B3GNT4	27.4474	24.2625	35.4037	30.0261	34.9901	35.4086	45.2908	0.399033	0.0566067	0.0980252	29.2849	38.5632
B3GNT5	4786.34	3386.65	5433.66	4864.96	6687.63	6315.44	6143.66	0.471332	3.96122e-05	0.000127484	4617.9	6382.24
B3GNT7	19.3746	19.2078	7.24166	2.19703	7.901	9.98703	12.7132	-0.0680791	0.868928	0.906461	12.0053	10.2004
B3GNT8	8.07276	3.03282	9.65555	16.1116	10.1584	20.882	53.2366	1.62	0.000145372	0.000430107	9.21817	28.0923
B3GNT9	33.9056	38.4157	66.7842	59.3199	60.9506	53.5668	56.4149	0.226094	0.22012	0.310025	49.6063	56.9774
B3GNTL1	11.3019	8.08751	5.6324	1.46469	10.1584	8.17121	10.3295	0.785896	0.0730536	0.12202	6.62162	9.55304
B4GALNT1	24.2183	15.1641	2.41389	2.19703	2.25743	5.44747	3.1783	-0.78806	0.18583	0.269697	10.9983	3.62773
B4GALNT2	12.9164	17.186	12.0694	16.1116	11.2871	9.07912	10.3295	-0.493833	0.127203	0.196458	14.5708	10.2319
B4GALNT3	22.6037	32.3501	307.368	317.837	208.812	252.4	321.009	1.50761	7.35353e-28	1.56302e-26	170.04	260.74
B4GALNT4	41.9783	62.6782	107.016	130.357	147.862	188.846	296.377	1.39296	9.36122e-29	2.09422e-27	85.5074	211.028
B4GALT1	8512.72	5698.66	7647.19	8068.23	6314.03	5968.61	6060.23	-0.29812	0.0439941	0.0787993	7481.7	6114.29
B4GALT1-AS1	6.45821	3.03282	3.21852	5.12641	6.77229	4.53956	6.3566	0.373929	0.459742	0.562714	4.45899	5.88948
B4GALT2	147.731	178.936	147.247	167.707	178.337	268.742	398.082	0.780965	2.96444e-14	2.47571e-13	160.405	281.72
B4GALT3	368.118	294.183	251.044	276.094	238.159	284.176	310.679	-0.0958143	0.378767	0.482064	297.36	277.671
B4GALT4	800.01	615.662	1342.93	1283.07	1040.67	835.279	767.56	-0.15405	0.120109	0.187197	1010.42	881.171
B4GALT4-AS1	4.84366	11.1203	21.725	22.7027	11.2871	7.2633	11.1241	-0.481293	0.23043	0.321961	15.0979	9.8915
B4GALT5	1206.88	943.206	765.202	768.961	835.249	810.765	703.199	-0.222823	0.083706	0.1372	921.062	783.071
B4GALT6	894.462	775.39	253.458	212.38	209.941	180.674	225.659	-1.08437	4.13494e-24	7.08164e-23	533.922	205.425
B4GALT7	54.0875	57.6235	60.3472	77.6284	53.0496	90.7912	158.915	0.608933	5.64189e-05	0.000177332	62.4217	100.919
B4GAT1	221.194	226.45	148.856	127.428	101.584	105.318	116.008	-0.695549	5.65918e-06	2.03583e-05	180.982	107.637
B9D1	21.7965	23.2516	11.2648	22.7027	14.6733	16.3424	25.4264	-0.0736209	0.809716	0.862089	19.7539	18.814
B9D2	11.3019	6.06564	5.6324	7.32344	4.51486	9.07912	14.3024	0.284083	0.497382	0.598873	7.58083	9.29878
BAALC	1.61455	1.01094	8.04629	8.05578	10.1584	7.2633	3.97288	1.29936	0.0217007	0.0423615	4.68189	7.13153
BAALC-AS1	0	4.04376	1.60926	4.39406	2.25743	1.81582	1.58915	-0.355355	0.66797	0.750008	2.51177	1.88747
BAAT	8.88004	5.0547	4.02314	3.66172	1.12871	4.53956	5.56203	-0.414483	0.441949	0.545627	5.4049	3.74343
BABAM1	300.307	310.358	261.504	299.529	295.723	346.822	457.676	0.319469	0.000120697	0.000361162	292.924	366.74
BACE1	447.231	435.715	495.651	503.853	410.852	414.008	390.931	-0.213996	0.00154508	0.00387017	470.612	405.264
BACE1-AS	9.68731	10.1094	12.0694	16.1116	11.2871	9.98703	11.1241	-0.141279	0.705889	0.780749	11.9944	10.7994
BACE2	2395.99	1935.95	1951.22	1893.84	2037.33	1843.97	1866.46	-0.0937921	0.44119	0.545115	2044.25	1915.92
BACH1	1502.34	1967.29	3735.09	3650	4599.51	4120.1	4198.54	0.757544	1.89776e-29	4.45725e-28	2713.68	4306.05
BACH1-IT2	40.3638	35.3829	22.5296	24.1673	41.7624	22.6978	26.221	-0.007004	0.979975	0.988249	30.6109	30.2271
BACH2	9.68731	17.186	37.0129	31.4908	31.604	29.9611	33.3722	0.570668	0.0265073	0.0505801	23.8442	31.6458
BAD	12.1091	11.1203	8.04629	15.3792	7.901	16.3424	24.6318	0.453721	0.157007	0.234515	11.6637	16.2918
BAG1	318.067	374.048	706.464	791.664	685.13	681.842	624.536	0.37616	2.69776e-08	1.28751e-07	547.561	663.836
BAG2	205.855	161.75	37.8176	37.3495	39.505	29.0532	30.9884	-1.3107	6.34464e-12	4.34226e-11	110.693	33.1822
BAG3	1045.42	768.314	1026.71	1173.21	1265.29	1492.61	1601.07	0.530989	3.54733e-07	1.4917e-06	1003.41	1452.99
BAG4	695.065	623.749	660.6	699.388	595.961	604.669	573.684	-0.179041	0.00745882	0.0162101	669.701	591.438
BAG5	1180.24	1130.23	1441.89	1430.27	1624.22	1642.41	1524.79	0.307719	2.26093e-10	1.33588e-09	1295.66	1597.14
BAG6	874.28	802.686	1075.79	1235.46	1172.73	1422.7	1772.7	0.547187	1.51719e-15	1.40544e-14	997.055	1456.04
BAHCC1	53.2802	59.6454	67.5888	78.3608	57.5644	71.725	138.256	0.445646	0.00566652	0.0126372	64.7188	89.1819
BAHD1	126.742	175.903	317.024	311.978	310.396	370.428	514.885	0.868039	9.2048e-25	1.64409e-23	232.912	398.57
BAIAP2	123.513	151.641	336.335	350.06	259.604	318.677	464.827	0.645173	6.03365e-15	5.36168e-14	240.387	347.703
BAIAP2-AS1	30.6765	48.5251	97.3601	122.301	118.515	170.687	201.822	1.268	2.82002e-23	4.53865e-22	74.7158	163.675
BAIAP2L1	963.887	909.845	1935.94	1930.46	2265.33	1947.47	2235.94	0.664446	1.07774e-24	1.91542e-23	1435.03	2149.58
BAIAP2L2	0	1.01094	5.6324	0.732344	1.12871	2.72374	1.58915	0.197163	0.864911	0.903637	1.84392	1.81387
BAIAP3	2.42183	2.02188	4.82777	3.66172	2.25743	3.63165	7.94576	0.502155	0.407419	0.511402	3.2333	4.61161
BAK1	108.982	144.564	135.178	150.13	136.574	209.728	267.772	0.592689	4.34178e-07	1.80625e-06	134.714	204.691
BAMBI	89.6076	42.4594	92.5323	71.0374	136.574	94.4228	115.213	0.646498	0.0019043	0.00468148	73.9092	115.404
BANCR	3.2291	1.01094	0	0	1.12871	0.907912	0	-0.0862695	0.946331	0.965498	1.06001	0.678875
BANF1	166.299	140.521	84.486	106.19	95.9407	105.318	125.543	-0.151292	0.266536	0.362476	124.374	108.934
BANK1	27.4474	15.1641	4.82777	10.2528	6.77229	8.17121	3.1783	-1.15363	0.00534592	0.0119805	14.423	6.0406
BANP	63.7748	60.6564	78.8536	85.6842	102.713	105.318	131.105	0.644813	5.26318e-07	2.1659e-06	72.2423	113.045
BAP1	590.926	814.817	640.485	769.693	713.347	909.728	1150.55	0.385092	5.59016e-10	3.17509e-09	703.98	924.54
BARD1	910.607	805.719	407.947	371.298	361.189	280.545	266.977	-0.94484	6.63557e-27	1.33285e-25	623.893	302.904
BARX2	11.3019	16.175	109.43	106.19	99.3269	147.082	104.884	1.61823	6.5692e-18	7.28884e-17	60.7741	117.098
BASP1	499.704	536.809	634.047	705.979	818.318	839.819	740.544	0.432605	6.21076e-07	2.52107e-06	594.135	799.56
BATF	0	0	0	0	0	0	0.794576	1.12791	0.490769	0.592585	0	0.264859
BATF2	0.807276	1.01094	0.804629	0	1.12871	0.907912	0	-0.0251562	0.984791	0.991191	0.655711	0.678875
BAX	109.79	144.564	102.188	129.625	130.931	159.792	206.59	0.440465	0.000131983	0.000392964	121.542	165.771
BAZ1A	5803.51	3274.43	4987.09	4799.05	5792.56	4664.85	4494.91	0.073544	0.473846	0.576468	4716.02	4984.11
BAZ1B	2918.3	3038.88	2523.32	2568.33	2931.27	2593.9	2536.29	-0.040718	0.429624	0.533934	2762.21	2687.15
BAZ2A	1247.24	1667.04	2375.26	2508.28	2572.34	2633.85	2937.55	0.52578	7.36513e-29	1.66012e-27	1949.46	2714.58
BAZ2B	2364.51	2326.17	4497.87	4363.3	4937	3937.61	3621.68	0.34395	6.44643e-11	3.99486e-10	3387.97	4165.43
BBC3	0.807276	1.01094	0.804629	5.12641	6.77229	5.44747	7.94576	1.67227	0.00426199	0.00974036	1.93731	6.72184
BBIP1	113.019	105.138	102.992	93.74	100.456	78.9883	65.1552	-0.367244	0.0136285	0.0279233	103.722	81.533
BBOX1	2.42183	4.04376	156.098	161.116	74.4951	84.4358	57.2094	1.53727	6.11266e-11	3.80516e-10	80.9198	72.0468
BBOX1-AS1	7.26548	4.04376	3.21852	5.12641	4.51486	5.44747	2.38373	-0.293386	0.596717	0.688805	4.91354	4.11535
BBS1	120.284	91.9955	102.992	106.922	83.5249	90.7912	89.787	-0.279006	0.0531852	0.0929093	105.549	88.0344
BBS10	652.279	390.223	442.546	457.715	419.882	325.94	330.543	-0.441942	0.000597078	0.00161005	485.691	358.789
BBS12	41.1711	50.547	91.7277	100.331	94.812	106.226	72.3064	0.437919	0.00394959	0.00907975	70.9442	91.1147
BBS2	498.897	571.181	937.393	900.783	884.912	897.017	816.029	0.292726	5.65328e-05	0.000177597	727.063	865.986
BBS4	243.797	220.385	222.078	166.242	235.901	146.174	169.245	-0.222712	0.0547888	0.0953106	213.125	183.773
BBS5	72.6548	80.8751	70.0027	68.108	42.8911	52.6589	47.6745	-0.591508	0.000578673	0.00156561	72.9102	47.7415
BBS7	732.199	557.027	416.798	370.566	416.496	363.165	362.326	-0.404491	3.65428e-07	1.53379e-06	519.148	380.662
BBS9	146.924	175.903	161.73	142.807	141.089	132.555	121.57	-0.252475	0.0448248	0.0800469	156.841	131.738
BBX	2486.41	2636.53	3441.4	3453.73	3833.11	3495.46	3373.77	0.254163	2.25018e-06	8.53933e-06	3004.52	3567.45
BCAM	64.5821	107.16	225.296	234.35	224.614	333.204	574.478	1.38993	2.20968e-21	3.12128e-20	157.847	377.432
BCAN	4.03638	7.07657	0.804629	2.19703	0	0.907912	1.58915	-1.65438	0.12158	0.189046	3.52865	0.832354
BCAP29	5289.27	2808.39	1264.07	1192.99	1242.71	1028.66	1086.98	-0.979014	1.00871e-07	4.53933e-07	2638.68	1119.45
BCAP31	3066.03	2820.52	2033.3	2184.58	1923.33	2571.21	3240.28	0.0285748	0.852353	0.894172	2526.11	2578.27
BCAR1	101.717	153.663	83.6814	111.316	125.287	156.161	336.9	0.808118	1.55959e-09	8.47873e-09	112.594	206.116
BCAR3	988.106	1026.1	1642.25	1809.62	2215.67	2354.22	2903.38	0.908988	2.88643e-42	1.25689e-40	1366.52	2491.09
BCAS1	0	1.01094	52.3009	57.8552	49.6634	50.8431	28.6047	2.75387	4.35072e-10	2.49887e-09	27.7917	43.0371
BCAS2	555.406	359.894	258.286	259.25	296.852	312.322	238.373	-0.2903	0.0115126	0.0240001	358.209	282.515
BCAS3	140.466	157.707	180.237	202.127	216.713	215.175	194.671	0.301539	0.00734735	0.0159854	170.134	208.853
BCAS4	15.3382	13.1422	16.8972	18.3086	14.6733	18.1582	16.6861	0.0321364	0.916742	0.942489	15.9216	16.5059
BCAT1	850.062	707.657	711.292	608.578	869.11	736.317	843.839	0.190461	0.0898749	0.146027	719.397	816.422
BCAT2	76.6912	67.7329	28.162	45.4053	40.6337	61.738	76.2793	0.155388	0.395552	0.499661	54.4979	59.5503
BCCIP	1072.87	735.964	341.967	407.916	372.476	347.73	360.737	-0.683579	2.18751e-12	1.56412e-11	639.679	360.314
BCDIN3D	55.702	37.4048	30.5759	43.2083	30.4753	19.9741	30.1939	-0.634017	0.010106	0.021306	41.7227	26.8811
BCDIN3D-AS1	23.411	18.1969	8.04629	13.1822	3.38614	3.63165	3.97288	-2.02462	7.13037e-05	0.000220973	15.7091	3.66356
BCHE	6.45821	14.1531	4.02314	2.92938	1.12871	1.81582	4.76745	-1.07225	0.0891717	0.144951	6.89097	2.57066
BCKDHA	30.6765	36.3938	59.5425	73.9667	68.8516	116.213	142.229	1.19685	8.2199e-14	6.65062e-13	50.1449	109.098
BCKDHB	205.855	208.253	120.694	107.655	94.812	88.0675	94.5545	-0.724358	1.38182e-09	7.5536e-09	160.614	92.478
BCKDK	87.1858	138.499	114.257	109.119	107.228	138.911	145.407	0.221569	0.0848394	0.138841	112.265	130.515
BCL10	997.793	896.703	1079.01	1149.78	1463.94	1351.88	1156.9	0.351449	6.84938e-08	3.14075e-07	1030.82	1324.24
BCL11A	234.917	317.435	469.099	465.771	426.654	403.113	440.195	0.235522	0.0173502	0.0345786	371.805	423.321
BCL11B	305.15	410.441	984.061	933.738	1170.48	1017.77	1223.65	0.955872	1.05747e-30	2.65063e-29	658.348	1137.3
BCL2	46.822	108.17	52.3009	62.9816	50.7921	41.7639	39.7288	-0.60167	0.0154458	0.0311931	67.5687	44.095
BCL2A1	33.0983	14.1531	8.85092	5.85875	7.901	8.17121	10.3295	-0.437421	0.26213	0.357572	15.4903	8.80056
BCL2L1	142.081	154.674	288.862	267.306	411.981	505.707	533.955	1.2543	1.07171e-40	4.32966e-39	213.23	483.881
BCL2L10	1.61455	3.03282	1.60926	2.92938	0	1.81582	1.58915	-0.911353	0.302802	0.402768	2.2965	1.13499
BCL2L11	102.524	136.477	119.085	142.807	129.802	119.844	124.748	-0.00420126	0.97617	0.985814	125.223	124.798
BCL2L12	64.5821	60.6564	49.0824	32.2231	65.4654	56.2905	75.4847	0.397801	0.0291819	0.0550161	51.636	65.7469
BCL2L13	503.74	447.846	469.099	552.92	486.476	539.3	586.397	0.126102	0.172302	0.253489	493.401	537.391
BCL2L14	8.07276	7.07657	5.6324	8.05578	9.02971	2.72374	6.3566	-0.288374	0.520372	0.620749	7.20938	6.03669
BCL2L15	14.531	8.08751	4.82777	7.32344	9.02971	9.07912	3.97288	-0.248521	0.589077	0.68189	8.69242	7.36057
BCL2L2	493.246	494.349	577.723	631.28	654.654	729.961	657.909	0.316291	2.76657e-05	9.09335e-05	549.15	680.841
BCL3	8.88004	16.175	18.5065	12.4498	31.604	56.2905	49.2637	1.749	2.20284e-09	1.17754e-08	14.0028	45.7194
BCL6	72.6548	145.575	405.533	433.548	480.832	471.206	541.106	1.26087	2.63372e-33	7.55379e-32	264.328	497.715
BCL7A	201.012	242.625	370.934	459.18	555.327	616.472	673.006	1.0264	2.32165e-46	1.27066e-44	318.438	614.935
BCL7B	104.946	116.258	91.7277	136.216	155.763	202.464	239.167	0.82653	1.63747e-10	9.79472e-10	112.287	199.131
BCL7C	7.26548	12.1313	24.1389	23.435	13.5446	19.0662	34.1668	0.471478	0.0958542	0.154313	16.7427	22.2592
BCL9	94.4513	182.98	142.419	160.383	160.277	149.805	190.698	0.217023	0.151947	0.228271	145.058	166.927
BCL9L	184.059	346.752	397.487	432.083	454.872	560.182	879.595	0.915293	1.47785e-12	1.07473e-11	340.095	631.55
BCLAF1	7169.42	5009.2	5786.89	5589.98	7025.12	5775.23	5679.63	0.0599126	0.353266	0.455832	5888.87	6159.99
BCO2	16.1455	20.2188	43.45	28.5614	21.4456	16.3424	18.2752	-0.493278	0.0618708	0.105739	27.0939	18.6877
BCOR	399.602	669.242	572.091	586.607	670.456	664.592	768.355	0.342444	0.00021423	0.000620501	556.885	701.134
BCORL1	32.291	97.0502	53.1055	57.8552	81.2674	76.2646	124.748	0.667407	0.00259082	0.00620639	60.0755	94.0935
BCORP1	0	0	0	0	0	0	0	0	1	1	0	0
BCR	453.689	721.811	1124.07	1302.11	1399.61	1929.31	2724.6	1.23696	6.58029e-85	1.29415e-82	900.418	2017.84
BCS1L	351.972	321.479	221.273	246.068	242.674	236.965	277.307	-0.150082	0.160934	0.239501	285.198	252.315
BCYRN1	0.807276	1.01094	0.804629	0.732344	2.25743	0	0.794576	0.192549	0.884645	NA	0.838797	1.01733
BDH1	92.0295	98.0611	189.088	199.198	136.574	173.411	166.861	0.226012	0.047552	0.0842387	144.594	158.949
BDH2	185.673	213.308	231.733	229.956	250.575	208.82	216.919	0.0656345	0.478575	0.580879	215.168	225.438
BDKRB1	16.9528	13.1422	12.8741	15.3792	13.5446	13.6187	17.4807	0.00663106	0.983168	0.990157	14.5871	14.8813
BDKRB2	326.139	325.522	184.26	194.071	193.01	216.083	213.741	-0.255006	0.0129969	0.0267579	257.498	207.611
BDNF	34.7129	30.3282	31.3805	41.7436	33.8614	29.0532	34.9613	-0.0855574	0.683325	0.762103	34.5413	32.6253
BDNF-AS	12.1091	6.06564	17.7018	16.8439	20.3169	15.4345	12.7132	0.270031	0.368657	0.471915	13.1801	16.1549
BDP1	3120.12	3321.95	3951.53	3568.71	4213.49	3224.9	3083.75	-0.0100133	0.876199	0.911918	3490.58	3507.38
BEAN1	0	3.03282	7.24166	11.7175	1.12871	4.53956	4.76745	-0.107593	0.856702	0.897628	5.49799	3.47858
BEAN1-AS1	0	1.01094	0.804629	1.46469	0	1.81582	0.794576	0.487191	0.699792	NA	0.820064	0.870133
BECN1	343.9	368.993	426.453	456.25	404.08	439.429	451.319	0.126284	0.050269	0.0884105	398.899	431.609
BEGAIN	2.42183	1.01094	1.60926	1.46469	0	0	1.58915	-1.51806	0.218284	0.308021	1.62668	0.529717
BEND3	163.877	170.849	78.049	87.1489	81.2674	83.5279	114.419	-0.322362	0.0407239	0.0736495	124.981	93.0714
BEND3P3	43.5929	109.181	200.353	224.097	165.921	171.595	189.109	0.457318	0.00264003	0.00630916	144.306	175.542
BEND4	0	2.02188	0	0.732344	1.12871	0	0	-0.841271	0.603195	0.694103	0.688556	0.376238
BEND5	0.807276	4.04376	0	0.732344	0	0.907912	0	-1.45711	0.312624	0.413741	1.39584	0.302637
BEND6	4.84366	8.08751	5.6324	5.12641	1.12871	10.8949	5.56203	0.0519011	0.925914	0.949633	5.92249	5.8619
BEND7	51.6657	68.7439	89.3138	71.7697	114	113.489	115.213	0.735061	1.37285e-07	6.07413e-07	70.3733	114.234
BEST1	12.1091	20.2188	22.5296	11.7175	13.5446	10.8949	19.8644	-0.123225	0.689608	0.767462	16.6438	14.768
BEST2	5.65093	1.01094	3.21852	6.59109	1.12871	0	2.38373	-1.84109	0.028988	0.0547082	4.11787	1.17081
BEST3	0.807276	1.01094	0	0	2.25743	0	0.794576	1.24304	0.403253	0.507134	0.454554	1.01733
BEST4	4.03638	5.0547	0.804629	2.92938	1.12871	0	1.58915	-1.72795	0.0931615	0.150574	3.20627	0.905955
BET1	188.095	149.619	158.512	144.272	147.862	155.253	135.872	-0.129255	0.219405	0.309285	160.124	146.329
BET1L	90.4149	143.553	135.178	172.101	129.802	172.503	192.287	0.30585	0.00656106	0.014445	135.312	164.864
BEX2	10.4946	11.1203	14.4833	12.4498	11.2871	11.8029	7.15118	-0.298823	0.394655	0.49881	12.137	10.0804
BEX4	130.779	129.4	126.327	98.8664	94.812	98.0545	68.3335	-0.483137	0.000793201	0.00209318	121.343	87.0667
BEX5	6.45821	3.03282	1.60926	0.732344	0	3.63165	3.1783	0.00469094	0.995309	0.998433	2.95816	2.26998
BFAR	2160.27	1406.22	983.256	958.638	1054.22	980.545	932.037	-0.404855	0.00179571	0.00443708	1377.1	988.934
BFSP1	32.291	27.2954	61.1518	68.108	71.109	53.5668	54.8257	0.412966	0.0193781	0.0382496	47.2115	59.8338
BHLHB9	71.0403	60.6564	57.9333	69.5727	71.109	72.633	63.566	0.0851195	0.569602	0.665763	64.8006	69.1027
BHLHE40	1785.69	1753.98	4564.66	4907.44	8198.98	8392.74	9718.45	1.58559	5.71129e-204	1.46021e-200	3252.94	8770.06
BHLHE40-AS1	4.84366	6.06564	3.21852	5.12641	5.64357	6.35538	7.15118	0.442787	0.385734	0.489193	4.81355	6.38338
BHLHE41	0	8.08751	0	0.732344	3.38614	0.907912	0.794576	-0.0478765	0.956234	0.972449	2.20496	1.69621
BHMT	0.807276	0	3.21852	1.46469	3.38614	0.907912	0.794576	0.544116	0.594581	0.686796	1.37262	1.69621
BHMT2	0	0	0	0	2.25743	0	0	2.01817	0.200843	0.287606	0	0.752476
BICC1	180.023	132.433	123.108	108.387	133.188	121.66	146.996	0.00824479	0.946346	0.965498	135.988	133.948
BICD1	96.8731	123.335	92.5323	87.1489	89.1684	81.7121	90.5816	-0.185036	0.305779	0.405973	99.9722	87.154
BICD2	1077.71	1393.07	5305.72	5532.13	5666.15	5639.95	5893.37	1.13888	1.10899e-134	7.08841e-132	3327.16	5733.15
BID	168.721	127.378	107.82	117.175	64.3367	94.4228	67.5389	-0.769299	6.03646e-08	2.77652e-07	130.274	75.4328
BIK	30.6765	33.361	17.7018	11.7175	9.02971	12.7108	28.6047	-0.343331	0.208819	0.297102	23.3642	16.7817
BIN1	49.2438	61.6673	43.45	68.108	50.7921	72.633	131.105	0.561956	0.000548806	0.00148908	55.6173	84.8434
BIN2	0.807276	1.01094	3.21852	0.732344	0	0	0	-2.93712	0.0414195	0.0748167	1.44227	0
BIN3	144.502	117.269	171.386	213.844	242.674	304.15	349.613	0.892936	6.39475e-18	7.09968e-17	161.75	298.812
BIN3-IT1	28.2547	26.2844	20.9203	24.1673	36.1189	28.1453	35.7559	0.420198	0.0742993	0.1238	24.9067	33.34
BIRC2	1591.95	1530.56	1692.13	1575.27	1936.87	1750.45	1678.14	0.155872	0.0147046	0.0298716	1597.48	1788.49
BIRC3	62.1602	64.7001	72.4166	77.6284	64.3367	64.4617	47.6745	-0.250683	0.115387	0.180877	69.2263	58.8243
BIRC5	493.246	418.529	12.8741	16.8439	19.1881	14.5266	19.0698	-2.14058	1.90307e-13	1.49382e-12	235.373	17.5948
BIRC6	9307.89	9174.27	10629.1	9591.51	10182.1	8061.35	7802.73	-0.168843	0.000465272	0.00127499	9675.7	8682.07
BIRC6-AS2	13.7237	9.09845	12.8741	8.05578	10.1584	6.35538	6.3566	-0.545614	0.179469	0.262116	10.938	7.62347
BISPR	0.807276	0	1.60926	0	0	0.907912	0	-0.892348	0.540663	0.639245	0.604133	0.302637
BIVM	249.448	241.614	186.674	192.606	188.495	180.674	149.38	-0.327613	0.000596888	0.00160978	217.586	172.85
BLACAT1	20.9892	25.2735	63.5657	54.9258	64.3367	58.1064	57.2094	0.646433	0.000306616	0.000866493	41.1885	59.8842
BLCAP	1713.04	1618.51	969.578	1009.9	1005.68	1096.76	1053.61	-0.282974	0.00209129	0.00510193	1327.76	1052.02
BLID	104.139	98.0611	5.6324	7.32344	4.51486	5.44747	3.1783	-2.61582	7.244e-08	3.30982e-07	53.7889	4.38021
BLM	1122.11	926.02	286.448	245.335	243.802	191.569	194.671	-1.29931	7.75999e-20	9.87771e-19	644.979	210.014
BLMH	703.945	637.903	236.561	255.588	221.228	209.728	230.427	-0.876263	6.08377e-20	7.81071e-19	458.499	220.461
BLNK	7.26548	21.2297	202.766	181.621	182.852	211.543	112.035	1.51654	9.64988e-16	9.04683e-15	103.221	168.81
BLOC1S1	15.3382	36.3938	28.9666	41.7436	29.3466	53.5668	35.7559	0.404092	0.0903891	0.146756	30.6106	39.5564
BLOC1S2	378.612	444.813	602.667	542.667	504.535	706.355	647.579	0.362851	0.000788221	0.00208095	492.19	619.49
BLOC1S3	29.8692	30.3282	78.8536	80.5578	84.6536	71.725	84.225	0.72495	1.02415e-05	3.55444e-05	54.9022	80.2012
BLOC1S4	46.0147	57.6235	45.8638	48.3347	63.208	57.1985	64.3606	0.325145	0.0475787	0.0842752	49.4592	61.589
BLOC1S5	2.42183	6.06564	0.804629	2.19703	1.12871	0	0.794576	-2.06478	0.150578	NA	2.87228	0.641097
BLOC1S6	669.232	704.625	656.577	655.448	854.437	921.531	747.696	0.322159	4.11595e-07	1.71669e-06	671.47	841.221
BLVRA	329.369	238.582	263.918	273.897	252.832	288.716	313.857	0.0496474	0.643381	0.729418	276.441	285.135
BLVRB	25.0256	39.4266	65.1749	74.6991	65.4654	111.673	185.136	1.30921	3.41092e-15	3.08777e-14	51.0815	120.758
BLZF1	828.265	534.787	1106.36	1037	1465.07	1171.21	1112.41	0.526813	1.84349e-09	9.94064e-09	876.604	1249.56
BMF	1.61455	8.08751	56.324	44.673	27.0891	59.0143	53.2366	1.43729	2.6297e-08	1.25671e-07	27.6748	46.4467
BMI1	0	0	0	2.92938	0	0.907912	2.38373	0.706999	0.622782	NA	0.732344	1.09721
BMP1	729.777	777.412	1071.77	1177.61	995.526	1244.75	1864.87	0.531186	1.87855e-13	1.47652e-12	939.141	1368.38
BMP2	103.331	76.8314	422.43	408.648	564.357	457.588	602.288	1.46571	1.95118e-23	3.17169e-22	252.81	541.411
BMP2K	706.366	660.143	1262.46	1195.92	1212.24	981.453	976.533	0.18874	0.00102978	0.0026683	956.222	1056.74
BMP3	1.61455	4.04376	2.41389	3.66172	2.25743	3.63165	0	-0.69416	0.409859	0.513961	2.93348	1.96303
BMP4	72.6548	64.7001	14.4833	8.78813	4.51486	17.2503	10.3295	-1.39512	6.86337e-06	2.44445e-05	40.1566	10.6982
BMP6	14.531	18.1969	258.286	235.815	233.644	165.24	266.977	1.80483	8.26055e-17	8.43349e-16	131.707	221.954
BMP7	0.807276	0	0.804629	0	1.12871	0	1.58915	1.25975	0.339022	0.441166	0.402976	0.905955
BMP8A	53.2802	62.6782	66.7842	54.9258	55.307	42.6719	64.3606	-0.137516	0.506354	0.607387	59.4171	54.1132
BMP8B	11.3019	9.09845	7.24166	3.66172	4.51486	6.35538	3.97288	-0.569495	0.249423	0.343723	7.82592	4.94771
BMPER	133.201	111.203	126.327	126.695	194.139	142.542	135.872	0.338607	0.0582763	0.100431	124.357	157.518
BMPR1A	1161.67	608.585	661.405	597.593	676.1	556.55	476.745	-0.400098	0.00202005	0.00494635	757.313	569.798
BMPR1B	727.356	527.71	810.261	735.273	682.872	596.498	546.668	-0.207147	0.0359148	0.0661692	700.15	608.679
BMPR1B-AS1	2.42183	1.01094	3.21852	1.46469	1.12871	0	1.58915	-1.11778	0.283738	0.381436	2.02899	0.905955
BMPR2	3937.08	3633.32	6645.43	6237.37	6205.67	5100.65	5524.68	0.173732	0.0229967	0.0446294	5113.3	5610.33
BMS1	3567.35	2495	2132.27	2051.3	2460.6	2221.66	2379.75	-0.0894707	0.235982	0.328565	2561.48	2354
BMS1P20	562.671	488.284	413.579	385.213	415.367	423.995	425.893	-0.112479	0.0973563	0.156408	462.437	421.751
BMS1P21	14.531	10.1094	0	10.2528	7.901	6.35538	5.56203	-0.392067	0.371745	0.475087	8.72329	6.60614
BMS1P4	303.536	305.304	168.972	197	176.079	157.977	127.927	-0.629421	5.70098e-07	2.32946e-06	243.703	153.994
BMS1P5	15.3382	11.1203	10.4602	10.9852	11.2871	8.17121	6.3566	-0.51221	0.174615	0.256287	11.976	8.60499
BMX	3.2291	1.01094	2.41389	1.46469	1.12871	1.81582	1.58915	-0.347819	0.67215	0.752783	2.02965	1.51123
BNC1	2466.23	3454.38	5624.36	5907.09	8015	7732.69	7561.18	0.904766	1.26465e-37	4.51767e-36	4363.01	7769.62
BNC2	9.68731	5.0547	3.21852	2.19703	1.12871	2.72374	3.1783	-0.763256	0.27394	0.370771	5.03939	2.34358
BNIP1	78.3058	52.5688	57.9333	49.7994	49.6634	44.4877	61.9769	-0.18273	0.3215	0.423198	59.6518	52.0427
BNIP2	2125.56	1572.01	2013.99	1930.46	2214.54	1959.27	1679.73	0.0161859	0.827879	0.875994	1910.5	1951.18
BNIP3	795.974	1025.09	717.729	719.894	932.318	1107.65	1017.85	0.335067	0.00134101	0.00340089	814.672	1019.27
BNIP3L	764.49	724.843	1488.56	1436.13	1810.46	1814.01	1691.65	0.758535	1.1895e-29	2.82716e-28	1103.51	1772.04
BNIPL	8.07276	24.2625	711.292	714.768	595.961	607.393	534.749	2.37007	3.42413e-96	8.8814e-94	364.599	579.368
BOC	20.1819	24.2625	21.725	24.8997	22.5743	39.0402	47.6745	0.689988	0.00190786	0.00468959	22.7673	36.4297
BOD1	230.881	255.768	193.916	219.703	182.852	207.004	205.001	-0.170848	0.125867	0.194764	225.067	198.285
BOD1L1	3117.7	3142	4550.98	4206.58	4854.6	3768.74	3657.43	0.126342	0.0441008	0.0789351	3754.32	4093.59
BOK	65.3894	113.225	159.316	161.116	137.703	254.215	340.873	1.00393	2.57553e-19	3.15067e-18	124.762	244.264
BOLA1	22.6037	31.3391	33.7944	24.1673	21.4456	29.9611	30.1939	-0.00641344	0.979271	0.987603	27.9761	27.2002
BOLA3	75.0767	116.258	51.4962	68.108	48.5347	68.0934	67.5389	-0.276363	0.149286	0.224991	77.7347	61.389
BOLA3-AS1	71.8476	78.8533	41.0361	36.6172	18.0594	32.6848	31.783	-0.951156	6.22113e-05	0.000194174	57.0885	27.5091
BOLL	2.42183	9.09845	1.60926	0	0	1.81582	0	-1.87454	0.132893	0.204101	3.28238	0.605275
BOP1	40.3638	38.4157	30.5759	40.2789	32.7327	57.1985	128.721	0.83533	3.93137e-05	0.000126569	37.4086	72.8841
BORA	409.289	305.304	93.3369	76.8961	83.5249	76.2646	75.4847	-1.14371	1.38871e-20	1.85061e-19	221.206	78.4247
BPGM	582.046	424.594	1247.98	1219.35	1910.91	1853.96	1903.01	1.25005	3.85589e-27	7.86873e-26	868.493	1889.29
BPHL	96.8731	75.8204	70.0027	76.1638	74.4951	83.5279	63.566	-0.117219	0.457837	0.560881	79.715	73.863
BPIFC	0.807276	0	12.8741	10.2528	0	1.81582	2.38373	-0.276327	0.758845	0.822649	5.98354	1.39985
BPNT1	413.325	245.658	288.862	289.276	327.327	327.756	295.582	0.0341169	0.784752	0.843425	309.28	316.888
BPTF	2147.35	2489.94	3673.94	3567.25	3677.35	3033.33	3021.77	0.148642	0.0155229	0.0313347	2969.62	3244.15
BRAF	222.808	243.636	338.749	314.908	349.901	310.506	255.059	0.12586	0.135814	0.207705	280.025	305.155
BRAP	439.158	382.135	493.237	470.165	512.436	507.523	410.796	0.0894981	0.245801	0.339803	446.174	476.918
BRAT1	37.1347	52.5688	38.6222	46.87	36.1189	66.2776	105.679	0.612837	0.000367288	0.00102277	43.7989	69.3583
BRCA1	2242.61	1979.42	667.842	582.213	627.565	399.481	445.757	-1.23804	8.19204e-15	7.16233e-14	1368.02	490.934
BRCA2	2332.22	2739.65	575.31	403.521	386.02	286.9	328.16	-1.75186	5.34802e-34	1.61678e-32	1512.67	333.693
BRCAT54	0	1.01094	23.3342	27.8291	18.0594	16.3424	19.8644	1.51569	9.7136e-05	0.000295051	13.0436	18.0887
BRCC3	449.653	334.621	270.355	254.856	242.674	256.939	247.113	-0.354387	0.000170351	0.000499963	327.371	248.909
BRD1	353.587	416.507	567.263	591.001	643.367	656.42	809.673	0.575	5.41072e-12	3.72875e-11	482.09	703.153
BRD2	2819.81	2833.66	2569.18	2656.94	3170.56	2930.74	3250.61	0.199243	0.000421802	0.00116456	2719.9	3117.3
BRD3	131.586	187.024	315.414	316.373	275.406	330.48	341.668	0.496946	6.62835e-07	2.68145e-06	237.599	315.851
BRD4	262.365	355.851	307.368	286.346	303.624	319.585	476.745	0.271174	0.0297338	0.0559312	302.982	366.652
BRD7	669.232	735.964	1095.9	1162.23	1393.96	1255.64	1218.08	0.524743	1.55223e-21	2.20654e-20	915.832	1289.23
BRD7P3	33.0983	40.4376	8.04629	10.2528	15.802	10.8949	12.7132	-0.45701	0.172173	0.253341	22.9587	13.1367
BRD8	1167.32	937.141	605.081	616.634	658.04	548.379	518.063	-0.484985	4.38834e-11	2.77716e-10	831.544	574.828
BRD9	670.039	655.089	550.366	585.875	702.06	592.866	708.761	0.12252	0.0717711	0.12009	615.342	667.896
BRE	230.881	204.21	158.512	140.61	134.317	172.503	109.651	-0.385953	0.00262929	0.00628759	183.553	138.824
BRE-AS1	4.84366	3.03282	1.60926	2.92938	1.12871	4.53956	6.3566	0.441477	0.488914	0.590773	3.10378	4.00829
BREA2	1.61455	3.03282	4.02314	5.85875	3.38614	2.72374	4.76745	0.0606568	0.921434	0.946068	3.63232	3.62578
BRF1	104.946	126.367	110.234	150.13	146.733	173.411	204.206	0.501762	2.22961e-05	7.41966e-05	122.919	174.783
BRF2	121.899	94.0173	81.2675	90.0783	76.7526	92.607	96.1436	-0.124452	0.482186	0.584429	96.8155	88.5011
BRI3	35.5201	52.5688	88.5092	101.796	66.5941	121.66	174.807	0.828545	3.38999e-06	1.25172e-05	69.5985	121.02
BRI3BP	27.4474	30.3282	20.1157	13.1822	5.64357	18.1582	24.6318	-0.497653	0.0973662	0.15641	22.7684	16.1446
BRICD5	1.61455	1.01094	1.60926	0	0	1.81582	3.1783	0.551381	0.568995	0.665271	1.05869	1.66471
BRINP1	0	1.01094	2.41389	0.732344	2.25743	0	1.58915	0.692	0.533	0.632022	1.03929	1.28219
BRINP2	4.03638	1.01094	14.4833	13.9145	11.2871	8.17121	11.9186	0.875802	0.0560947	0.0972985	8.36129	10.459
BRIP1	1684.78	1328.37	763.593	563.172	635.466	405.837	442.579	-1.02798	5.00739e-22	7.38198e-21	1084.98	494.627
BRIX1	1202.03	801.675	371.738	350.06	336.357	318.677	346.435	-0.828381	1.05824e-19	1.33281e-18	681.377	333.823
BRK1	380.227	485.251	539.906	642.266	599.347	749.027	609.439	0.36561	0.00027439	0.000782466	511.912	652.605
BRMS1	139.659	173.882	132.764	157.454	126.416	211.543	278.896	0.421948	0.000460378	0.00126274	150.939	205.619
BRMS1L	222.808	198.144	131.154	131.822	124.159	112.581	107.268	-0.538825	2.11527e-06	8.06152e-06	170.982	114.669
BROX	1295.68	1053.4	1570.64	1455.9	1437.98	1444.49	1246.69	0.0381781	0.564783	0.661211	1343.9	1376.39
BRPF1	259.943	282.052	292.08	344.934	375.862	394.034	531.571	0.555191	3.11989e-12	2.20524e-11	294.752	433.822
BRPF3	170.335	225.439	180.237	181.621	204.297	198.833	254.264	0.21657	0.0360133	0.0663165	189.408	219.131
BRSK1	4.84366	1.01094	6.43703	6.59109	9.02971	9.98703	5.56203	0.766028	0.153751	0.230497	4.72068	8.19293
BRSK2	0	1.01094	1.60926	4.39406	4.51486	8.17121	8.74033	2.32774	0.000430693	0.00118623	1.75356	7.14213
BRWD1	2364.51	2702.24	5120.66	4535.41	4709	3754.22	3358.67	0.145946	0.0277303	0.0525785	3680.7	3940.63
BRWD1-AS1	6.45821	1.01094	2.41389	5.12641	2.25743	0	1.58915	-1.61561	0.0980255	0.157286	3.75236	1.28219
BRWD1-IT2	3.2291	0	0.804629	2.92938	0	1.81582	1.58915	-0.623998	0.524813	0.624964	1.74078	1.13499
BRWD3	875.894	1155.5	1562.59	1442.72	1662.6	1400	1304.69	0.220036	0.00576549	0.012834	1259.18	1455.76
BSCL2	16.1455	12.1313	11.2648	8.78813	15.802	4.53956	3.1783	-0.699147	0.0984633	0.157917	12.0824	7.83995
BSDC1	392.336	430.66	741.868	764.567	787.843	974.189	1030.56	0.742548	1.27029e-40	5.12035e-39	582.358	930.866
BSG	1541.09	1599.31	1074.18	1246.45	981.981	1498.05	2524.37	0.211123	0.144454	0.218908	1365.26	1668.13
BSN	12.9164	10.1094	10.4602	5.12641	0	1.81582	3.97288	-2.26287	0.000957474	0.00249322	9.6531	1.92957
BSPRY	5.65093	6.06564	125.522	127.428	90.2971	116.213	93.7599	1.966	4.02033e-20	5.21769e-19	66.1666	100.09
BST1	40.3638	33.361	5.6324	10.2528	6.77229	4.53956	9.53491	-1.26268	0.000979127	0.00254479	22.4025	6.94892
BST2	3.2291	2.02188	4.82777	2.92938	3.38614	7.2633	0.794576	0.225734	0.695435	0.771706	3.25203	3.81467
BTAF1	3078.95	2763.91	6270.47	6213.94	6538.64	4950.84	4548.95	0.292235	8.94036e-06	3.13061e-05	4581.82	5346.14
BTBD1	1005.87	1059.46	1275.34	1316.75	1250.62	1400.91	1159.29	0.129975	0.0514569	0.0902512	1164.36	1270.27
BTBD10	1149.56	994.764	1552.13	1515.22	1712.26	1567.96	1593.92	0.335046	5.43658e-07	2.23315e-06	1302.92	1624.71
BTBD11	263.172	242.625	814.284	758.708	1431.21	1367.32	1458.05	1.65193	2.23856e-67	2.61853e-65	519.697	1418.86
BTBD16	0.807276	3.03282	9.65555	3.66172	12.4159	9.98703	11.1241	1.52464	0.00193258	0.00474645	4.28934	11.1756
BTBD18	25.0256	23.2516	34.599	17.5763	10.1584	8.17121	20.659	-0.91037	0.00231782	0.0056019	25.1131	12.9962
BTBD19	29.8692	37.4048	31.3805	46.87	42.8911	61.738	73.101	0.684542	0.000213168	0.000617726	36.3811	59.2434
BTBD2	23.411	53.5798	30.5759	42.4759	33.8614	77.1725	114.419	0.948907	2.85631e-06	1.0681e-05	37.5107	75.1509
BTBD3	345.514	478.174	514.158	494.332	564.357	552.01	496.61	0.236831	0.00216835	0.00527125	458.045	537.659
BTBD6	104.139	159.728	153.684	196.268	209.941	248.768	274.129	0.68804	8.45431e-11	5.19419e-10	153.455	244.279
BTBD7	804.854	1137.31	1762.94	1822.07	1967.35	1794.94	1840.24	0.493182	6.00984e-08	2.76499e-07	1381.79	1867.51
BTBD8	33.9056	37.4048	48.2777	38.8142	57.5644	44.4877	46.88	0.338494	0.0748604	0.124642	39.6006	49.644
BTBD9	175.986	178.936	445.764	433.548	512.436	421.271	504.556	0.753742	4.71859e-19	5.66389e-18	308.559	479.421
BTC	16.9528	6.06564	8.85092	6.59109	5.64357	5.44747	2.38373	-1.14918	0.013356	0.027412	9.61511	4.49159
BTD	175.179	168.827	233.342	219.703	188.495	208.82	187.52	-0.0211615	0.838104	0.883429	199.263	194.945
BTF3	3753.83	2747.73	2427.57	2468.73	2635.55	2887.16	2590.32	-0.0545314	0.426152	0.530526	2849.47	2704.34
BTF3L4	463.376	398.31	445.764	406.451	480.832	419.455	396.493	0.00510276	0.949146	0.967346	428.475	432.26
BTG1	649.05	836.047	4802.83	4728.74	6221.47	5278.6	5172.69	1.53079	2.28645e-51	1.53261e-49	2754.17	5557.59
BTG2	259.136	320.468	1891.68	1897.5	2102.79	2175.36	1744.89	1.41265	1.62235e-80	2.76526e-78	1092.2	2007.68
BTG3	494.86	410.441	358.864	328.09	296.852	304.15	257.442	-0.46417	3.7666e-09	1.97166e-08	398.064	286.148
BTG4	1.61455	3.03282	2.41389	0.732344	0	0.907912	2.38373	-0.669455	0.522159	0.622515	1.9484	1.09721
BTK	1.61455	3.03282	0.804629	2.19703	0	1.81582	0	-1.61176	0.210229	NA	1.91226	0.605275
BTLA	0.807276	0	0.804629	0.732344	1.12871	2.72374	0	1.19314	0.385888	NA	0.586062	1.28415
BTN2A1	582.046	467.054	337.944	385.945	419.882	384.047	414.768	-0.101698	0.252946	0.347613	443.247	406.232
BTN2A2	251.063	256.779	127.936	110.584	109.485	90.7912	101.706	-0.809739	5.21781e-06	1.88471e-05	186.59	100.661
BTN2A3P	100.102	116.258	47.4731	32.2231	34.9901	25.4215	30.1939	-1.13661	1.28155e-07	5.68423e-07	74.0141	30.2019
BTN3A1	209.892	206.232	63.5657	78.3608	97.0694	87.1595	98.5274	-0.422711	0.0326308	0.06082	139.512	94.2521
BTN3A2	188.903	135.466	57.9333	60.0522	79.01	88.0675	73.8955	-0.321978	0.0914106	0.1482	110.588	80.3243
BTN3A3	146.924	134.455	82.8768	65.1786	80.1387	76.2646	58.004	-0.546592	0.00117566	0.00301789	107.359	71.4691
BTNL2	4.03638	1.01094	0	2.19703	1.12871	0	0.794576	-1.51003	0.221548	0.311496	1.81109	0.641097
BTNL9	1.61455	0	2.41389	0	1.12871	0	0.794576	-0.839669	0.50971	0.610431	1.00711	0.641097
BTRC	527.958	464.021	1034.75	1113.16	1165.96	1053.18	1017.06	0.546797	2.14683e-16	2.1251e-15	784.974	1078.73
BUB1	2166.73	2173.52	164.144	135.484	141.089	87.1595	117.597	-2.30831	6.92549e-46	3.72209e-44	1159.97	115.282
BUB1B	1725.15	1646.82	169.777	137.681	139.961	72.633	85.0196	-2.36158	9.26017e-33	2.57344e-31	919.856	99.2044
BUB3	2538.08	2055.24	1773.4	1729.8	1693.07	1628.79	1674.97	-0.2651	2.76999e-06	1.03821e-05	2024.13	1665.61
BUD13	361.66	279.019	230.928	206.521	265.248	224.254	238.373	-0.122031	0.189531	0.274126	269.532	242.625
BUD31	195.361	210.275	192.306	208.718	214.456	228.794	216.919	0.131006	0.18245	0.265688	201.665	220.056
BVES	348.743	200.166	229.319	241.673	262.99	240.597	241.551	-0.0341592	0.830182	0.877704	254.975	248.379
BVES-AS1	4.03638	4.04376	2.41389	0.732344	3.38614	0.907912	3.97288	0.219179	0.789173	0.846803	2.80659	2.75564
BYSL	260.75	204.21	142.419	102.528	95.9407	108.042	141.434	-0.558809	0.00108369	0.00279747	177.477	115.139
BZRAP1	2.42183	8.08751	1.60926	4.39406	3.38614	6.35538	5.56203	0.330803	0.536082	0.634919	4.12817	5.10119
BZRAP1-AS1	3.2291	7.07657	7.24166	5.12641	2.25743	1.81582	7.94576	-0.50235	0.450828	0.553964	5.66844	4.00634
BZW1	4934.88	3007.54	4434.31	4509.04	5581.49	5405.71	5284.72	0.365195	0.000319501	0.000899202	4221.44	5423.97
BZW2	1442.6	963.425	633.243	586.607	550.813	543.839	554.614	-0.623467	2.1222e-11	1.38769e-10	906.469	549.755
C10orf10	0.807276	11.1203	4.82777	3.66172	12.4159	11.8029	20.659	1.64892	3.6502e-05	0.000118133	5.10427	14.9592
C10orf105	0.807276	1.01094	0	1.46469	1.12871	1.81582	2.38373	1.16795	0.255771	0.350554	0.820726	1.77609
C10orf11	6.45821	11.1203	8.85092	7.32344	7.901	9.07912	11.9186	0.233572	0.527447	0.627142	8.43822	9.63292
C10orf111	6.45821	1.01094	4.02314	4.39406	4.51486	3.63165	3.1783	-0.14832	0.800242	0.854786	3.97159	3.77494
C10orf113	1.61455	3.03282	8.04629	2.19703	2.25743	2.72374	3.97288	-0.145007	0.814409	0.865682	3.72267	2.98468
C10orf12	354.394	552.984	596.23	596.86	776.555	595.59	644.401	0.361824	0.000271835	0.000775551	525.117	672.182
C10orf131	1.61455	2.02188	3.21852	0.732344	3.38614	2.72374	1.58915	0.411922	0.597824	0.689607	1.89682	2.56634
C10orf2	278.51	249.702	130.35	128.893	90.2971	113.489	131.9	-0.71361	1.00459e-09	5.56977e-09	196.864	111.895
C10orf25	9.68731	8.08751	6.43703	2.19703	1.12871	1.81582	0.794576	-2.22758	0.00754859	0.0163814	6.60222	1.24637
C10orf32	74.2694	87.9517	139.201	128.893	92.5546	111.673	103.295	-0.0147628	0.919144	0.944165	107.579	102.508
C10orf35	23.411	18.1969	11.2648	8.78813	7.901	10.8949	11.1241	-0.492685	0.192936	0.278062	15.4152	9.97333
C10orf54	22.6037	23.2516	28.162	31.4908	36.1189	54.4747	58.7986	0.922799	0.000130537	0.00038898	26.377	49.7974
C10orf55	52.4729	32.3501	41.8407	43.2083	73.3664	73.5409	50.0583	0.600662	0.0010357	0.00268211	42.468	65.6552
C10orf67	3.2291	1.01094	1.60926	1.46469	1.12871	0.907912	1.58915	-0.569516	0.554814	0.651714	1.8285	1.20859
C10orf76	619.988	500.415	623.587	588.804	629.823	536.576	459.265	-0.122155	0.174571	0.256257	583.199	541.888
C10orf82	1.61455	2.02188	0	1.46469	1.12871	0.907912	1.58915	0.0198505	0.986778	NA	1.27528	1.20859
C10orf88	278.51	226.45	255.872	214.577	214.456	180.674	196.26	-0.305061	0.00447004	0.0101743	243.852	197.13
C10orf91	1.61455	2.02188	7.24166	8.78813	18.0594	12.7108	17.4807	1.86354	1.64256e-05	5.56128e-05	4.91655	16.0836
C10orf95	0.807276	1.01094	0.804629	0	0	0	2.38373	0.349998	0.785673	0.84406	0.655711	0.794576
C10orf99	0	0	127.131	147.933	164.792	266.926	162.888	5.01386	1.16807e-23	1.9285e-22	68.7662	198.202
C11orf1	76.6912	64.7001	57.9333	57.8552	66.5941	72.633	53.2366	-0.00455887	0.976726	0.986148	64.2949	64.1546
C11orf16	9.68731	11.1203	2.41389	2.19703	1.12871	2.72374	1.58915	-1.433	0.0545501	0.0949969	6.35464	1.81387
C11orf24	236.532	174.892	99.774	112.781	120.772	141.634	198.644	0.0450453	0.783581	0.84247	155.995	153.684
C11orf30	519.886	565.115	502.088	482.615	511.308	393.126	396.493	-0.264389	0.000637599	0.00171081	517.426	433.642
C11orf31	128.357	170.849	140.005	144.272	121.901	167.964	184.342	0.130896	0.259361	0.354578	145.871	158.069
C11orf42	2.42183	4.04376	2.41389	2.19703	4.51486	0.907912	3.1783	0.0572565	0.942876	0.96278	2.76913	2.86702
C11orf44	37.1347	60.6564	66.7842	65.1786	89.1684	61.738	65.9498	0.34156	0.0517856	0.0907745	57.4385	72.2854
C11orf45	96.8731	112.214	47.4731	48.3347	48.5347	20.882	43.7017	-0.92677	4.33289e-06	1.5845e-05	76.2238	37.7061
C11orf49	80.7276	84.9189	94.1416	99.5988	88.0397	108.949	108.857	0.175496	0.191512	0.276544	89.8467	101.949
C11orf54	77.4985	73.7986	111.039	126.695	121.901	94.4228	82.6359	0.0498928	0.71798	0.790653	97.2578	99.6533
C11orf57	549.755	414.485	395.073	393.269	373.604	301.427	338.489	-0.368004	6.42497e-05	0.000200327	438.145	337.84
C11orf58	1310.21	1180.78	1206.94	1259.63	1234.81	1294.68	1257.02	0.0277475	0.683823	0.762516	1239.39	1262.17
C11orf63	41.1711	53.5798	93.3369	105.458	97.0694	76.2646	81.0467	0.285732	0.059346	0.102038	73.3863	84.7936
C11orf65	9.68731	11.1203	6.43703	5.85875	5.64357	8.17121	3.1783	-0.53749	0.233602	0.325656	8.27586	5.66436
C11orf68	54.0875	61.6673	47.4731	57.1228	54.1783	75.3567	116.008	0.545633	0.000821343	0.00216043	55.0877	81.8477
C11orf70	24.2183	17.186	9.65555	8.05578	4.51486	7.2633	6.3566	-1.08889	0.00643526	0.014182	14.7789	6.04492
C11orf71	37.1347	30.3282	24.1389	26.3644	13.5446	18.1582	14.3024	-0.91659	0.000388222	0.00107771	29.4915	15.3351
C11orf73	168.721	185.002	139.201	137.681	95.9407	107.134	101.706	-0.611671	2.08537e-06	7.95268e-06	157.651	101.593
C11orf74	37.942	67.7329	52.3009	41.7436	36.1189	49.0272	33.3722	-0.318715	0.11259	0.177207	49.9298	39.5061
C11orf80	329.369	286.096	547.148	523.626	518.08	462.127	431.455	0.191377	0.0122786	0.0254222	421.559	470.554
C11orf84	34.7129	47.5141	36.2083	38.8142	42.8911	58.1064	77.8684	0.573984	0.00127952	0.00325787	39.3124	59.622
C11orf85	1.61455	2.02188	2.41389	2.19703	1.12871	0.907912	0.794576	-1.12675	0.267066	0.362977	2.06184	0.943734
C11orf87	1.61455	0	2.41389	7.32344	1.12871	1.81582	5.56203	0.403772	0.569969	0.666062	2.83797	2.83552
C11orf88	0	0	1.60926	0.732344	0	0	0.794576	-0.684679	0.651518	0.736357	0.5854	0.264859
C11orf91	92.8367	77.8423	104.602	93.74	106.099	116.213	115.213	0.292068	0.0456988	0.0813721	92.2552	112.508
C11orf94	2.42183	2.02188	2.41389	2.19703	2.25743	1.81582	5.56203	0.470035	0.525441	0.625421	2.26366	3.21176
C11orf95	270.437	278.008	322.656	292.938	370.218	373.152	367.094	0.345445	3.1294e-05	0.000102128	291.01	370.155
C12orf10	88.8004	65.711	52.3009	55.6581	45.1486	61.738	72.3064	-0.132963	0.433259	0.537579	65.6176	59.731
C12orf29	491.631	374.048	496.456	426.224	371.347	318.677	290.02	-0.464228	2.44136e-06	9.21405e-06	447.09	326.681
C12orf4	692.643	497.382	370.129	336.878	330.713	305.966	278.896	-0.58832	6.88385e-10	3.88277e-09	474.258	305.192
C12orf43	201.819	144.564	91.7277	92.2753	98.1981	90.7912	100.911	-0.386941	0.00308202	0.00726156	132.597	96.6335
C12orf45	128.357	77.8423	33.7944	30.0261	18.0594	27.2374	18.2752	-1.40332	5.86176e-10	3.32303e-09	67.5049	21.1907
C12orf49	345.514	469.076	586.574	560.243	553.07	633.723	585.602	0.295209	0.000116288	0.000348961	490.352	590.798
C12orf54	56.5093	75.8204	83.6814	60.0522	80.1387	70.8171	41.3179	-0.1341	0.442111	0.545668	69.0158	64.0913
C12orf56	25.8328	29.3172	96.5555	83.4872	111.743	78.0804	82.6359	0.867667	1.24739e-07	5.54097e-07	58.7982	90.8197
C12orf57	38.7492	54.5907	20.9203	34.4202	23.703	47.2114	91.3762	0.556127	0.0151695	0.0307236	37.1701	54.0969
C12orf60	12.1091	12.1313	5.6324	5.12641	3.38614	3.63165	7.15118	-0.722632	0.136618	0.208782	8.7498	4.72299
C12orf65	148.539	133.444	120.694	120.837	136.574	122.568	94.5545	-0.16218	0.203948	0.291375	130.878	117.899
C12orf66	112.211	131.422	97.3601	95.937	63.208	69.0013	67.5389	-0.690488	4.87385e-06	1.7686e-05	109.233	66.5827
C12orf71	3.2291	6.06564	9.65555	7.32344	10.1584	7.2633	12.7132	0.648209	0.153074	0.229655	6.56843	10.045
C12orf73	102.524	135.466	50.6916	55.6581	23.703	39.9481	35.7559	-1.23269	1.17315e-10	7.10763e-10	86.0849	33.1357
C12orf74	0	0	1.60926	1.46469	1.12871	1.81582	0	0.182607	0.871632	0.908485	0.768486	0.981513
C12orf75	167.913	255.768	118.28	100.331	130.931	124.384	110.446	-0.319273	0.0683986	0.115353	160.573	121.92
C12orf76	48.4366	47.5141	28.9666	21.9703	14.6733	12.7108	13.5078	-1.36564	1.06435e-06	4.20224e-06	36.7219	13.6306
C12orf79	4.03638	5.0547	32.1852	25.632	34.9901	23.6057	21.4535	1.20132	9.18539e-05	0.000280005	16.7271	26.6831
C12orf80	0.807276	1.01094	2.41389	2.92938	0	1.81582	0.794576	-0.696876	0.53026	0.629599	1.79037	0.870133
C14orf1	801.625	513.557	182.651	202.859	198.654	247.86	228.043	-0.659769	0.00100215	0.00260047	425.173	224.852
C14orf105	0.807276	2.02188	7.24166	5.85875	3.38614	0.907912	4.76745	-0.197374	0.756445	0.820839	3.98239	3.0205
C14orf119	407.674	330.577	335.53	365.44	476.317	451.232	412.385	0.304534	0.00350331	0.00813302	359.805	446.645
C14orf132	4.03638	3.03282	4.82777	4.39406	2.25743	3.63165	3.1783	-0.426898	0.482104	0.584369	4.07276	3.02246
C14orf142	49.2438	60.6564	25.7481	31.4908	23.703	35.4086	27.8101	-0.420248	0.067079	0.113524	41.7848	28.9739
C14orf159	343.092	401.343	222.882	205.789	195.268	188.846	199.438	-0.534143	1.87462e-08	9.09956e-08	293.276	194.517
C14orf166	929.175	822.905	763.593	757.244	757.367	957.847	789.808	0.0386745	0.630087	0.718366	818.229	835.008
C14orf169	94.4513	121.313	100.579	129.625	128.673	164.332	140.64	0.379003	0.00535804	0.0120031	111.492	144.548
C14orf2	291.427	382.135	288.862	296.599	291.208	345.007	305.912	0.0076628	0.939213	0.959807	314.756	314.042
C14orf28	78.3058	84.9189	97.3601	79.8255	85.7823	65.3697	46.88	-0.401054	0.0134171	0.0275241	85.1026	66.0106
C14orf37	32.291	19.2078	18.5065	16.1116	12.4159	2.72374	10.3295	-1.31327	0.00127621	0.00325129	21.5292	8.48969
C14orf39	212.314	197.133	111.843	93.0077	128.673	82.62	78.663	-0.603779	2.0015e-06	7.65401e-06	153.574	96.6521
C14orf79	67.0039	56.6126	94.9462	98.8664	58.6931	60.8301	93.7599	-0.147261	0.310189	0.410847	79.3573	71.0944
C14orf80	12.9164	10.1094	5.6324	9.52047	6.77229	9.07912	19.8644	0.171431	0.645954	0.731715	9.54467	11.9053
C14orf93	65.3894	87.9517	52.3009	51.2641	62.0793	59.9222	58.004	-0.068521	0.681608	0.760425	64.2265	60.0018
C15orf27	3.2291	6.06564	5.6324	2.92938	4.51486	7.2633	6.3566	0.474078	0.353201	0.455782	4.46413	6.04492
C15orf39	40.3638	66.722	61.1518	66.6433	66.5941	107.134	197.849	1.02131	2.11637e-07	9.16447e-07	58.7202	123.859
C15orf40	114.633	93.0064	83.6814	86.4166	66.5941	77.1725	69.9227	-0.399266	0.00691708	0.0151431	94.4344	71.2298
C15orf41	182.444	176.914	160.926	166.974	150.119	143.45	126.338	-0.299499	0.00607379	0.0134566	171.815	139.969
C15orf48	10.4946	9.09845	6.43703	6.59109	10.1584	7.2633	14.3024	0.396791	0.319367	0.420861	8.15529	10.5747
C15orf52	129.971	155.685	210.813	240.941	200.911	203.372	359.943	0.4769	0.00215309	0.00523881	184.352	254.742
C15orf54	50.8584	65.711	18.5065	8.78813	22.5743	8.17121	10.3295	-1.09682	0.000397991	0.00110244	35.966	13.6917
C15orf56	15.3382	25.2735	11.2648	10.9852	3.38614	2.72374	3.97288	-2.16057	3.05111e-05	9.97365e-05	15.7154	3.36092
C15orf57	146.924	88.9626	86.0953	95.937	104.97	110.765	110.446	0.0742699	0.602635	0.693593	104.48	108.727
C15orf59	0	0	2.41389	6.59109	1.12871	2.72374	6.3566	1.43775	0.135533	0.207444	2.25125	3.40302
C15orf61	17.7601	19.2078	9.65555	5.12641	0	0.907912	3.1783	-2.9135	8.12261e-05	0.000249434	12.9375	1.36207
C15orf62	48.4366	41.4485	89.3138	104.725	64.3367	85.3437	96.9382	0.301784	0.0498495	0.0877681	70.981	82.2062
C15orf65	7.26548	6.06564	15.2879	16.8439	16.9307	25.4215	11.9186	0.754347	0.0276743	0.052489	11.3657	18.0903
C16orf13	20.1819	34.3719	16.0926	20.5056	24.8317	29.0532	70.7172	0.841558	0.000244071	0.000700807	22.788	41.534
C16orf45	63.7748	86.9408	90.1184	94.4724	75.6239	98.0545	115.213	0.227203	0.0881948	0.143558	83.8266	96.2973
C16orf46	6.45821	9.09845	4.82777	10.9852	9.02971	9.07912	19.0698	0.668817	0.0744221	0.123981	7.8424	12.3929
C16orf52	376.998	303.282	253.458	250.462	247.188	220.623	176.396	-0.463554	1.6309e-07	7.15399e-07	296.05	214.736
C16orf58	190.517	196.122	115.062	110.584	111.743	152.529	197.849	0.0281073	0.85563	0.896715	153.071	154.04
C16orf59	22.6037	28.3063	11.2648	6.59109	5.64357	14.5266	13.5078	-0.433448	0.197618	0.283792	17.1915	11.226
C16orf62	726.548	618.695	605.081	591.001	617.407	602.854	561.765	-0.0978355	0.160407	0.238895	635.331	594.008
C16orf70	223.615	236.56	255.872	261.447	216.713	224.254	227.249	-0.130433	0.128989	0.198873	244.373	222.739
C16orf71	11.3019	6.06564	4.82777	2.92938	1.12871	5.44747	7.15118	-0.308102	0.571968	0.667564	6.28116	4.57579
C16orf72	821.807	910.856	1368.67	1335.8	1441.37	1518.03	1354.75	0.404343	5.23175e-09	2.69292e-08	1109.28	1438.05
C16orf74	46.822	76.8314	50.6916	54.1934	45.1486	100.778	129.516	0.670273	4.96464e-05	0.000157595	57.1346	91.8142
C16orf86	1.61455	0	2.41389	0.732344	2.25743	0.907912	3.1783	0.695656	0.448769	0.552039	1.1902	2.11455
C16orf87	108.982	118.28	126.327	124.498	107.228	102.594	114.419	-0.126924	0.297006	0.396651	119.522	108.08
C16orf89	0.807276	1.01094	0	0.732344	0	0	0	-1.83811	0.229135	0.32045	0.63764	0
C16orf91	43.5929	37.4048	41.0361	34.4202	29.3466	41.7639	28.6047	-0.233813	0.272943	0.369617	39.1135	33.2384
C16orf95	4.84366	5.0547	2.41389	2.19703	4.51486	2.72374	2.38373	-0.128144	0.842507	0.886961	3.62732	3.20744
C17orf100	48.4366	47.5141	98.9693	87.8813	80.1387	58.1064	46.0854	-0.182982	0.263682	0.359305	70.7003	61.4435
C17orf104	61.353	74.8095	37.0129	39.5466	27.0891	23.6057	28.6047	-0.945746	2.04925e-05	6.85011e-05	53.1805	26.4332
C17orf107	2.42183	6.06564	2.41389	5.85875	7.901	3.63165	8.74033	0.715823	0.207361	0.295374	4.19003	6.75766
C17orf50	0	0	1.60926	0	1.12871	1.81582	0	1.26819	0.309404	0.409996	0.402314	0.981513
C17orf51	189.71	190.057	76.4397	87.8813	101.584	92.607	108.857	-0.304163	0.0278185	0.0527347	136.022	101.016
C17orf53	125.935	104.127	37.0129	26.3644	32.7327	27.2374	46.88	-0.724821	0.000556504	0.00150905	73.3598	35.6167
C17orf58	58.9311	73.7986	31.3805	35.1525	38.3763	33.5927	37.3451	-0.371979	0.0491994	0.0868279	49.8157	36.438
C17orf59	10.4946	5.0547	9.65555	13.9145	11.2871	22.6978	21.4535	0.909187	0.00665784	0.0146329	9.77984	18.4795
C17orf62	139.659	155.685	137.592	177.227	181.723	224.254	285.253	0.581713	4.50693e-06	1.64412e-05	152.541	230.41
C17orf67	24.2183	26.2844	13.6787	10.2528	13.5446	10.8949	11.1241	-0.600592	0.0758927	0.126009	18.6086	11.8545
C17orf75	313.223	233.527	209.203	229.224	220.099	204.28	199.438	-0.241249	0.0158741	0.0319643	246.294	207.939
C17orf78	12.1091	14.1531	6.43703	5.12641	6.77229	2.72374	6.3566	-0.701321	0.130305	0.200643	9.45643	5.28421
C17orf80	472.256	406.398	292.08	314.176	273.149	252.4	226.454	-0.548615	2.3921e-10	1.4092e-09	371.227	250.667
C17orf85	1272.27	1133.26	1074.18	1039.93	1155.8	993.256	1032.15	-0.0917801	0.0964072	0.15505	1129.91	1060.4
C17orf89	80.7276	112.214	91.7277	95.2047	68.8516	98.9624	112.035	-0.0266027	0.86969	0.906984	94.9686	93.283
C17orf96	31.4838	61.6673	26.5527	28.5614	49.6634	58.1064	53.2366	0.609649	0.0165003	0.0330913	37.0663	53.6688
C17orf97	16.9528	16.175	16.8972	19.7733	16.9307	20.882	16.6861	0.0477026	0.881528	0.915547	17.4496	18.1663
C17orf98	0	0	1.60926	12.4498	0	5.44747	0	0.152435	0.897943	0.928072	3.51478	1.81582
C17orf99	0	2.02188	0.804629	1.46469	0	0.907912	2.38373	0.23816	0.829623	0.87732	1.0728	1.09721
C18orf21	184.866	168.827	140.005	124.498	145.604	125.292	118.392	-0.239444	0.0274124	0.052053	154.549	129.763
C18orf25	916.258	799.653	1116.02	1135.87	1250.62	1077.69	1069.5	0.19496	0.00128564	0.00327205	991.949	1132.6
C18orf54	582.853	909.845	256.677	209.45	221.228	179.767	189.904	-1.10251	5.69908e-12	3.91541e-11	489.706	196.966
C18orf65	8.07276	5.0547	3.21852	3.66172	0	0.907912	0.794576	-3.00455	0.0078104	0.0168963	5.00192	0.567496
C18orf8	540.068	495.36	562.436	538.273	582.417	557.458	472.772	6.34363e-05	0.999211	1	534.034	537.549
C19orf12	92.8367	115.247	95.7508	109.119	88.0397	128.016	131.105	0.185944	0.155987	0.233303	103.238	115.72
C19orf18	11.3019	13.1422	17.7018	16.1116	20.3169	8.17121	7.94576	-0.332843	0.323339	0.424812	14.5644	12.1446
C19orf24	4.03638	6.06564	6.43703	0.732344	0	5.44747	22.2481	0.713267	0.253379	0.348048	4.31785	9.23186
C19orf25	16.9528	16.175	8.04629	16.1116	7.901	22.6978	37.3451	0.570643	0.0527082	0.092139	14.3214	22.648
C19orf26	0.807276	5.0547	1.60926	2.19703	1.12871	0	7.94576	0.152726	0.838953	0.883948	2.41707	3.02482
C19orf35	7.26548	8.08751	3.21852	2.19703	5.64357	5.44747	6.3566	0.347145	0.49903	0.600493	5.19214	5.81588
C19orf43	280.125	264.866	328.289	386.678	465.03	552.01	533.955	0.721704	5.15562e-11	3.24324e-10	314.989	516.999
C19orf44	54.8948	65.711	31.3805	37.3495	33.8614	28.1453	34.9613	-0.490699	0.0250609	0.0481394	47.334	32.3227
C19orf47	12.9164	37.4048	24.9435	41.0113	38.3763	57.1985	73.8955	0.983693	5.67101e-05	0.000178122	29.069	56.4901
C19orf48	171.95	189.046	60.3472	58.5875	68.8516	54.4747	122.365	-0.359305	0.0151403	0.0306696	119.983	81.897
C19orf52	59.7384	55.6017	72.4166	78.3608	72.2377	66.2776	70.7172	0.0684051	0.643842	0.729848	66.5294	69.7442
C19orf53	50.0511	88.9626	53.1055	70.305	62.0793	99.8703	151.764	0.647754	7.98759e-06	2.81627e-05	65.6061	104.571
C19orf54	15.3382	25.2735	18.5065	27.0967	15.802	19.9741	21.4535	-0.170164	0.542082	0.640584	21.5537	19.0765
C19orf57	4.03638	5.0547	6.43703	7.32344	5.64357	3.63165	6.3566	-0.0923776	0.850213	0.89253	5.71289	5.21061
C19orf60	16.1455	21.2297	12.0694	19.7733	10.1584	23.6057	36.5505	0.35368	0.187711	0.271889	17.3045	23.4382
C19orf66	68.6185	79.8642	67.5888	68.8403	100.456	84.4358	100.911	0.423038	0.0046979	0.0106455	71.2279	95.2675
C19orf67	1.61455	2.02188	0.804629	0.732344	0	0	0.794576	-1.78647	0.234508	NA	1.29335	0.264859
C19orf68	4.03638	13.1422	19.3111	24.8997	21.4456	23.6057	28.6047	0.759505	0.0187988	0.0371966	15.3473	24.552
C19orf70	16.9528	24.2625	8.85092	19.7733	11.2871	29.0532	50.8528	0.752784	0.00497113	0.0111966	17.4599	30.3977
C19orf71	4.03638	5.0547	7.24166	8.78813	9.02971	15.4345	34.1668	1.66252	5.74505e-06	2.06464e-05	6.28022	19.5437
C19orf80	1.61455	1.01094	2.41389	4.39406	3.38614	5.44747	0.794576	0.499929	0.516816	0.617412	2.35836	3.2094
C1D	152.575	120.302	131.959	128.16	121.901	102.594	112.83	-0.244505	0.0548374	0.0953859	133.249	112.442
C1GALT1	3160.49	2097.7	2323.77	2027.86	2317.25	1782.23	1703.57	-0.319538	0.00327748	0.00766039	2402.45	1934.35
C1GALT1C1	1817.18	1376.9	716.12	597.593	538.397	487.549	480.718	-1.02669	1.37484e-12	1.00267e-11	1126.95	502.221
C1GALT1C1L	22.6037	17.186	4.02314	3.66172	2.25743	2.72374	1.58915	-1.99217	0.00312059	0.00733989	11.8686	2.19011
C1orf100	1.61455	1.01094	4.02314	1.46469	2.25743	0.907912	2.38373	-0.169485	0.8615	0.901231	2.02833	1.84969
C1orf101	16.1455	14.1531	21.725	21.9703	23.703	16.3424	11.9186	-0.142704	0.610139	0.700087	18.4985	17.3214
C1orf105	1.61455	0	0	0.732344	0	1.81582	0	0.181505	0.905721	NA	0.586724	0.605275
C1orf106	188.903	180.958	535.883	596.128	612.892	841.634	1039.3	1.32974	4.74635e-65	5.1172e-63	375.468	831.277
C1orf109	287.39	241.614	160.926	147.201	135.446	127.108	134.283	-0.599712	1.84083e-08	8.95008e-08	209.283	132.279
C1orf112	1055.11	770.336	284.839	249.729	250.575	169.78	211.357	-1.21638	1.63273e-36	5.60863e-35	590.003	210.57
C1orf115	18.5673	22.2407	26.5527	40.2789	46.2773	32.6848	30.9884	0.468584	0.0909757	0.147575	26.9099	36.6502
C1orf116	1216.56	1020.04	2625.5	2875.91	2845.49	2857.2	2834.25	0.683001	3.03795e-18	3.4697e-17	1934.51	2845.65
C1orf122	78.3058	103.116	87.7045	112.781	79.01	108.949	108.062	0.0533915	0.705865	0.780749	95.4768	98.6739
C1orf123	206.663	170.849	155.293	158.919	162.535	160.7	132.694	-0.190034	0.0606142	0.103879	172.931	151.976
C1orf131	183.252	139.51	89.3138	121.569	98.1981	85.3437	88.1979	-0.534594	0.000316115	0.000890835	133.411	90.5799
C1orf137	0	0	0	0.732344	0	0	0	-0.50409	0.749827	0.816032	0.183086	0
C1orf141	0	1.01094	3.21852	4.39406	1.12871	4.53956	2.38373	1.10875	0.302668	0.40262	2.15588	2.684
C1orf145	20.9892	21.2297	46.6685	41.0113	40.6337	45.3956	46.0854	0.515249	0.0172596	0.0344288	32.4747	44.0382
C1orf146	8.88004	12.1313	4.02314	4.39406	1.12871	1.81582	0	-2.78074	0.00322439	0.00755227	7.35713	0.981513
C1orf159	8.88004	8.08751	16.0926	15.3792	15.802	24.5136	47.6745	1.24511	2.09373e-05	6.99095e-05	12.1098	29.3301
C1orf162	4.84366	3.03282	8.85092	14.6469	7.901	7.2633	10.3295	0.256952	0.531981	0.631148	7.84357	8.49793
C1orf168	8.07276	3.03282	1.60926	2.19703	5.64357	2.72374	1.58915	0.00309142	0.996156	0.998891	3.72797	3.31882
C1orf174	244.605	251.724	183.455	210.183	224.614	253.307	211.357	0.0556481	0.60001	0.691175	222.492	229.76
C1orf177	7.26548	7.07657	6.43703	5.85875	2.25743	2.72374	6.3566	-0.73944	0.155527	0.232674	6.65946	3.77926
C1orf189	4.03638	2.02188	1.60926	2.19703	1.12871	0.907912	0	-1.91333	0.140565	0.213793	2.46614	0.678875
C1orf194	13.7237	10.1094	0	2.19703	0	1.81582	0	-2.77874	0.0149196	0.0302718	6.50753	0.605275
C1orf195	25.0256	20.2188	19.3111	22.7027	36.1189	24.5136	21.4535	0.288535	0.252645	0.347334	21.8145	27.362
C1orf198	104.946	111.203	150.466	130.357	141.089	152.529	174.807	0.35063	0.00673661	0.0147969	124.243	156.142
C1orf204	2.42183	2.02188	2.41389	5.85875	5.64357	8.17121	4.76745	0.941037	0.0799374	0.131844	3.17909	6.19408
C1orf21	226.845	316.424	514.158	508.979	713.347	635.538	599.905	0.792274	4.2566e-22	6.2959e-21	391.601	649.597
C1orf210	14.531	18.1969	40.2314	43.2083	44.0199	50.8431	39.7288	0.828941	0.000128019	0.000381923	29.0419	44.8639
C1orf216	188.095	176.914	88.5092	84.9519	71.109	78.0804	83.4304	-0.66454	2.55918e-07	1.09605e-06	134.618	77.54
C1orf220	9.68731	11.1203	1.60926	10.2528	1.12871	2.72374	3.97288	-1.50585	0.0225036	0.0437672	8.16743	2.60844
C1orf226	1.61455	6.06564	10.4602	6.59109	12.4159	13.6187	17.4807	1.28733	0.000994401	0.00258336	6.18286	14.5051
C1orf228	1.61455	0	1.60926	0.732344	3.38614	2.72374	0.794576	1.20115	0.188999	0.273578	0.989038	2.30148
C1orf233	0	2.02188	0.804629	1.46469	1.12871	5.44747	10.3295	2.26341	0.00479531	0.0108429	1.0728	5.63522
C1orf234	0.807276	0	0.804629	0	0	1.81582	2.38373	1.78736	0.175635	NA	0.402976	1.39985
C1orf27	1851.89	1305.12	1158.67	1080.94	1259.65	950.584	951.902	-0.345601	0.000277631	0.000790576	1349.15	1054.04
C1orf35	50.0511	47.5141	64.3703	50.5317	56.4357	59.0143	79.4576	0.257344	0.153917	0.230688	53.1168	64.9692
C1orf43	1754.21	1043.29	904.403	894.924	689.644	790.791	722.269	-0.603779	3.99575e-07	1.67045e-06	1149.21	734.235
C1orf50	46.0147	42.4594	26.5527	43.2083	37.2476	35.4086	34.1668	-0.144973	0.500424	0.601685	39.5588	35.6076
C1orf52	350.358	327.544	313.001	333.216	299.109	290.532	270.95	-0.209136	0.0173119	0.0345215	331.03	286.864
C1orf53	2.42183	12.1313	4.02314	4.39406	1.12871	1.81582	0.794576	-2.14685	0.00979201	0.0207026	5.74258	1.24637
C1orf54	11.3019	7.07657	39.4268	48.3347	31.604	28.1453	31.783	0.464545	0.0771694	0.127859	26.535	30.5108
C1orf56	61.353	38.4157	54.7148	54.9258	54.1783	40.856	38.1396	-0.265592	0.161504	0.240149	52.3523	44.3913
C1orf68	0	0	0	0.732344	0	0.907912	3.1783	2.37768	0.0941942	NA	0.183086	1.36207
C1orf74	354.394	480.196	2628.72	2454.82	4128.84	3677.95	3452.43	1.84204	4.18343e-164	5.34792e-161	1479.53	3753.07
C1orf95	3.2291	4.04376	28.162	22.7027	18.0594	15.4345	25.4264	0.779289	0.0188302	0.037244	14.5344	19.6401
C1QBP	1253.7	843.123	352.427	404.986	413.109	399.481	351.202	-0.688458	1.35997e-11	9.04138e-11	713.559	387.931
C1QL3	7.26548	6.06564	2.41389	1.46469	2.25743	2.72374	2.38373	-0.628221	0.320831	0.422479	4.30242	2.45496
C1QTNF1	2.42183	5.0547	1.60926	0.732344	0	1.81582	2.38373	-0.546419	0.525136	0.625196	2.45453	1.39985
C1QTNF2	2.42183	3.03282	0.804629	0.732344	0	1.81582	0	-1.07124	0.406404	0.510376	1.7479	0.605275
C1QTNF3	4.84366	7.07657	21.725	20.5056	20.3169	19.0662	16.6861	0.641209	0.0335441	0.0623469	13.5377	18.6897
C1QTNF3-AMACR	0.807276	0	1.60926	1.46469	2.25743	1.81582	1.58915	0.900513	0.336845	0.439172	0.970305	1.88747
C1QTNF6	278.51	218.363	74.8305	55.6581	79.01	103.502	120.775	-0.374651	0.0690827	0.116354	156.84	101.096
C1QTNF7	4.84366	10.1094	23.3342	19.7733	16.9307	11.8029	13.5078	0.0644377	0.876682	0.912196	14.5151	14.0805
C1QTNF9B-AS1	0	1.01094	0	0.732344	1.12871	0.907912	3.97288	2.22605	0.0821014	0.134941	0.435821	2.00317
C1R	27.4474	44.4813	113.453	98.1341	103.842	116.213	117.597	0.786165	0.00832047	0.0178873	70.8789	112.551
C1RL	348.743	259.811	151.27	184.551	179.466	211.543	216.919	-0.161968	0.160925	0.239501	236.094	202.643
C1RL-AS1	684.57	797.631	683.13	658.377	799.13	681.842	657.909	0.0162057	0.881422	0.915543	705.927	712.96
C1S	34.7129	44.4813	226.905	190.409	183.98	179.767	127.927	0.713307	0.0425303	0.0764606	124.127	163.891
C2	3.2291	0	4.02314	2.92938	2.25743	0.907912	7.15118	0.437661	0.488399	0.59032	2.54541	3.43884
C20orf173	1.61455	4.04376	2.41389	3.66172	0	2.72374	1.58915	-0.98109	0.240761	0.334257	2.93348	1.43763
C20orf194	759.647	900.747	1346.14	1239.86	1286.73	1172.11	1059.96	0.167517	0.112326	0.176853	1061.6	1172.94
C20orf195	0.807276	0	0	0.732344	3.38614	1.81582	4.76745	2.99919	0.00545296	0.012202	0.384905	3.32314
C20orf196	17.7601	20.2188	12.8741	15.3792	13.5446	15.4345	16.6861	-0.0980139	0.752448	0.81794	16.558	15.2217
C20orf197	124.32	144.564	47.4731	46.1377	57.5644	50.8431	40.5234	-0.669502	0.000786223	0.00207629	90.6239	49.6436
C20orf24	4.03638	7.07657	8.85092	9.52047	5.64357	4.53956	3.97288	-0.633844	0.186829	0.270875	7.37109	4.71867
C20orf27	20.1819	26.2844	17.7018	15.3792	18.0594	19.9741	43.7017	0.433467	0.0907914	0.147356	19.8868	27.2451
C20orf96	8.07276	11.1203	8.04629	8.05578	11.2871	7.2633	7.94576	-0.0129745	0.974887	0.985348	8.82379	8.83206
C21orf140	5.65093	6.06564	8.85092	10.9852	2.25743	7.2633	4.76745	-0.690482	0.177596	0.259846	7.88816	4.76273
C21orf2	47.6293	43.4704	86.0953	79.0931	86.911	110.765	123.159	0.765735	3.67135e-08	1.7323e-07	64.072	106.945
C21orf33	135.622	118.28	127.131	146.469	91.4259	174.319	199.438	0.236912	0.074885	0.124658	131.876	155.061
C21orf58	86.3785	86.9408	34.599	33.6878	21.4456	26.3294	23.8373	-1.15532	1.47259e-07	6.49295e-07	60.4015	23.8708
C21orf59	466.605	348.774	341.163	362.51	417.624	418.547	451.319	0.18401	0.0389605	0.0709624	379.763	429.164
C21orf62	3.2291	4.04376	13.6787	8.05578	7.901	0.907912	5.56203	-0.528574	0.299315	0.398931	7.25183	4.79031
C21orf62-AS1	0.807276	3.03282	14.4833	8.78813	9.02971	8.17121	4.76745	0.572658	0.228402	0.319602	6.77788	7.32279
C21orf91	340.67	377.08	318.633	300.261	252.832	216.083	196.26	-0.601064	6.33606e-09	3.23159e-08	334.161	221.725
C21orf91-OT1	14.531	10.1094	3.21852	6.59109	1.12871	0.907912	0.794576	-3.0986	0.000568217	0.00153895	8.61249	0.943734
C22orf23	154.997	247.68	1099.93	1214.96	1244.97	1409.08	1411.17	1.45857	4.66321e-66	5.1837e-64	679.391	1355.07
C22orf24	6.45821	8.08751	1.60926	3.66172	9.02971	12.7108	9.53491	1.31043	0.00789501	0.0170648	4.95417	10.4251
C22orf29	481.136	458.966	592.207	662.771	530.496	550.195	620.564	0.0514258	0.458252	0.561253	548.77	567.085
C22orf31	0	0	1.60926	1.46469	2.25743	0.907912	0.794576	0.736425	0.525411	0.625421	0.768486	1.31997
C22orf39	85.5712	96.0392	76.4397	97.4017	73.3664	69.9092	69.9227	-0.325272	0.021923	0.0427496	88.863	71.0661
C22orf46	129.971	130.411	156.098	155.257	154.634	147.99	116.008	-0.0443108	0.753488	0.818524	142.934	139.544
C2CD2	421.398	408.419	195.525	207.253	163.664	164.332	187.52	-0.752047	3.03927e-11	1.9531e-10	308.149	171.838
C2CD2L	115.44	98.0611	74.0258	73.9667	58.6931	84.4358	110.446	-0.102936	0.523247	0.623514	90.3735	84.525
C2CD3	572.359	612.629	621.173	632.013	580.159	521.141	487.075	-0.20961	0.00904547	0.0192745	609.543	529.458
C2CD4A	2.42183	1.01094	42.6453	53.4611	129.802	137.095	145.407	3.6547	8.1884e-33	2.28981e-31	24.8848	137.435
C2CD4C	0	2.02188	10.4602	1.46469	2.25743	8.17121	7.94576	1.69345	0.0543172	0.0946374	3.48669	6.1248
C2CD4D	3.2291	4.04376	3.21852	0	2.25743	0.907912	1.58915	-0.510669	0.584144	0.67789	2.62284	1.58483
C2CD5	503.74	524.677	387.831	396.198	325.07	288.716	224.07	-0.70335	1.07084e-14	9.2853e-14	453.112	279.285
C2orf15	18.5673	8.08751	9.65555	5.85875	5.64357	6.35538	11.9186	-0.279486	0.482558	0.584661	10.5423	7.97253
C2orf16	46.0147	46.5032	32.9898	32.9555	24.8317	29.0532	30.9884	-0.442265	0.0708628	0.118804	39.6158	28.2911
C2orf27A	57.3166	55.6017	94.9462	76.8961	74.4951	78.9883	67.5389	0.0956704	0.513327	0.613808	71.1901	73.6741
C2orf42	110.597	116.258	94.1416	103.993	126.416	104.41	97.7328	0.0354296	0.795815	0.851531	106.247	109.52
C2orf44	378.612	258.8	140.81	147.933	115.129	114.397	107.268	-0.922572	6.88312e-13	5.14566e-12	231.539	112.264
C2orf47	207.47	166.805	117.476	89.346	81.2674	93.5149	93.7599	-0.621977	1.28124e-05	4.39868e-05	145.274	89.5141
C2orf48	6.45821	9.09845	1.60926	0.732344	1.12871	0.907912	0.794576	-1.7579	0.0782476	0.129367	4.47457	0.943734
C2orf49	424.627	389.212	493.237	511.176	446.971	415.824	376.629	-0.139295	0.0770517	0.12772	454.563	413.141
C2orf54	0.807276	0	32.1852	24.8997	25.9604	26.3294	30.1939	3.15708	2.33597e-09	1.24314e-08	14.473	27.4946
C2orf61	16.1455	11.1203	3.21852	5.85875	5.64357	3.63165	6.3566	-0.573016	0.250924	0.345366	9.08578	5.21061
C2orf66	16.9528	24.2625	24.9435	16.8439	33.8614	20.882	17.4807	0.197924	0.455735	0.558764	20.7507	24.0747
C2orf68	230.881	210.275	211.617	204.324	168.178	184.306	147.791	-0.364644	0.000120266	0.000359933	214.274	166.759
C2orf69	588.504	553.995	388.636	381.551	349.901	293.256	323.392	-0.538584	7.09742e-09	3.6045e-08	478.171	322.183
C2orf71	0	0	4.02314	2.19703	0	0	0.794576	-1.62251	0.258485	0.353624	1.55504	0.264859
C2orf72	4.84366	2.02188	4.82777	2.92938	9.02971	7.2633	9.53491	1.22738	0.0227098	0.0441156	3.65567	8.60931
C2orf74	117.862	135.466	93.3369	102.528	110.614	109.857	102.5	-0.0439894	0.754442	0.819263	112.298	107.657
C2orf76	37.942	34.3719	37.0129	49.067	46.2773	37.2244	46.88	0.150468	0.453135	0.556166	39.5985	43.4605
C2orf81	0.807276	2.02188	2.41389	0	2.25743	0.907912	2.38373	0.425145	0.637726	0.725117	1.31076	1.84969
C2orf88	69.4257	89.9736	45.8638	33.6878	29.3466	29.0532	21.4535	-1.06528	5.51633e-07	2.26228e-06	59.7377	26.6178
C3	48.4366	75.8204	29.7713	43.9406	29.3466	18.1582	40.5234	-0.706754	0.0108765	0.0227908	49.4922	29.3427
C3AR1	8.88004	5.0547	3.21852	3.66172	3.38614	0.907912	0	-2.05885	0.0101128	0.0213153	5.20374	1.43135
C3orf14	122.706	154.674	102.188	93.0077	107.228	102.594	108.062	-0.120841	0.377581	0.480828	118.144	105.961
C3orf17	985.684	877.495	655.772	566.834	594.832	508.431	519.652	-0.479301	7.59502e-15	6.67951e-14	771.446	540.972
C3orf18	26.6401	40.4376	8.85092	10.9852	14.6733	9.07912	11.9186	-0.674198	0.0347242	0.0642934	21.7284	11.8903
C3orf20	5.65093	7.07657	4.02314	7.32344	5.64357	4.53956	5.56203	-0.205511	0.675934	0.755744	6.01852	5.24839
C3orf30	0.807276	0	6.43703	7.32344	11.2871	3.63165	2.38373	1.00527	0.118894	0.185611	3.64194	5.76751
C3orf33	104.946	66.722	22.5296	27.0967	15.802	17.2503	8.74033	-1.75942	4.3695e-09	2.26867e-08	55.3235	13.9309
C3orf35	18.5673	33.361	45.8638	30.7584	59.8219	29.0532	30.1939	0.284508	0.228901	0.320175	32.1377	39.6896
C3orf38	335.02	287.107	386.222	350.06	338.614	326.848	286.047	-0.099166	0.224007	0.314383	339.602	317.17
C3orf49	29.0619	47.5141	22.5296	9.52047	13.5446	7.2633	8.74033	-1.33726	0.000197042	0.000573501	27.1565	9.8494
C3orf52	996.986	654.078	1185.22	1291.12	1557.63	1379.12	1416.73	0.51204	7.46376e-05	0.000230666	1031.85	1451.16
C3orf58	2777.03	1835.87	1409.71	1235.46	1031.64	907.912	712.734	-0.994116	5.37702e-12	3.70695e-11	1814.52	884.097
C3orf62	95.2586	97.0502	94.9462	104.725	143.347	99.8703	122.365	0.304294	0.0208914	0.0409253	97.995	121.861
C3orf67	171.95	192.078	267.941	227.759	380.377	304.15	289.226	0.596747	3.76719e-07	1.57822e-06	214.932	324.584
C3orf67-AS1	18.5673	27.2954	10.4602	5.12641	6.77229	5.44747	6.3566	-1.0937	0.010621	0.0222973	15.3623	6.19212
C3orf70	0.807276	1.01094	1.60926	2.19703	2.25743	0.907912	3.97288	0.829649	0.405263	NA	1.40613	2.37941
C4orf17	2.42183	2.02188	4.02314	0	0	0	0	-3.58765	0.0155644	NA	2.11671	0
C4orf19	26.6401	34.3719	82.8768	75.4314	102.713	92.607	107.268	1.04947	6.16492e-11	3.83236e-10	54.8301	100.863
C4orf22	3.2291	2.02188	3.21852	2.19703	4.51486	7.2633	4.76745	1.04693	0.0835091	0.136952	2.66663	5.5152
C4orf26	10.4946	3.03282	4.02314	3.66172	5.64357	0.907912	2.38373	-0.862247	0.221101	0.31104	5.30307	2.9784
C4orf27	251.063	215.33	144.029	155.257	151.248	186.122	162.093	-0.159822	0.221148	0.311082	191.42	166.488
C4orf29	305.958	232.516	209.203	154.525	163.664	142.542	135.872	-0.588803	4.01715e-08	1.88552e-07	225.55	147.359
C4orf3	326.139	465.032	864.171	902.248	944.734	994.164	1020.24	0.735745	9.17803e-12	6.19145e-11	639.398	986.378
C4orf32	169.528	183.991	98.1647	81.2902	76.7526	58.1064	67.5389	-0.8954	4.59517e-10	2.63336e-09	133.243	67.466
C4orf33	125.128	99.072	91.7277	88.6136	91.4259	98.9624	73.8955	-0.203562	0.164586	0.244003	101.135	88.0946
C4orf36	14.531	15.1641	49.0824	37.3495	56.4357	39.9481	32.5776	0.661637	0.0116108	0.0241655	29.0317	42.9871
C4orf45	4.84366	2.02188	8.85092	8.78813	2.25743	5.44747	3.97288	-0.59356	0.300973	0.400812	6.12614	3.89259
C4orf46	285.776	320.468	101.383	93.0077	123.03	80.8042	74.6901	-0.912919	1.76989e-10	1.05516e-09	200.159	92.8414
C4orf47	15.3382	6.06564	8.04629	10.2528	19.1881	17.2503	14.3024	0.735514	0.0236884	0.0457936	9.92574	16.9136
C4orf51	0.807276	0	0	0	0	0	2.38373	1.88977	0.186303	0.270288	0.201819	0.794576
C5	41.1711	46.5032	58.7379	35.8848	32.7327	31.7769	33.3722	-0.470746	0.0211269	0.0413323	45.5743	32.6273
C5AR1	2.42183	3.03282	7.24166	10.9852	9.02971	7.2633	10.3295	0.746097	0.0735684	0.122753	5.92037	8.87416
C5AR2	0	1.01094	10.4602	8.05578	9.02971	18.1582	9.53491	2.8231	3.1465e-05	0.000102611	4.88172	12.241
C5orf15	4223.67	2677.98	1679.26	1517.42	1609.55	1437.22	1382.56	-0.667569	2.36947e-06	8.95594e-06	2524.58	1476.44
C5orf17	4.84366	1.01094	4.02314	2.19703	4.51486	4.53956	1.58915	0.18345	0.76837	0.830353	3.01869	3.54786
C5orf22	372.961	357.872	420.016	393.269	414.238	354.994	341.668	-0.0657629	0.45135	0.554489	386.03	370.3
C5orf24	975.997	1149.44	882.678	881.01	788.971	759.922	731.01	-0.351576	2.95699e-06	1.10414e-05	972.28	759.968
C5orf28	527.958	352.818	254.263	231.421	174.951	175.227	148.586	-0.973143	3.24182e-18	3.69077e-17	341.615	166.254
C5orf30	160.648	173.882	153.684	162.58	148.99	147.082	147.791	-0.132175	0.280274	0.377943	162.698	147.954
C5orf34	216.35	186.013	84.486	79.8255	91.4259	63.5538	42.1125	-0.992756	9.77946e-11	5.95722e-10	141.669	65.6974
C5orf38	2.42183	2.02188	8.85092	10.9852	5.64357	4.53956	7.94576	0.25381	0.601288	0.692286	6.06995	6.04296
C5orf42	1847.05	1921.8	1697.77	1390.72	1431.21	1160.31	1061.55	-0.499373	1.52132e-12	1.10454e-11	1714.33	1217.69
C5orf45	67.0039	59.6454	51.4962	57.1228	68.8516	39.9481	61.1823	-0.0673447	0.691626	0.768801	58.8171	56.6607
C5orf46	0.807276	0	10.4602	8.05578	1.12871	3.63165	3.1783	-0.0244141	0.973672	0.98462	4.83081	2.64622
C5orf47	0	1.01094	3.21852	1.46469	0	1.81582	1.58915	0.394344	0.719936	0.792271	1.42354	1.13499
C5orf51	574.78	545.907	642.898	601.987	480.832	470.298	446.551	-0.342909	3.96524e-06	1.45541e-05	591.393	465.894
C5orf56	2.42183	5.0547	0	0.732344	3.38614	0.907912	0.794576	-0.25189	0.759269	0.822856	2.05222	1.69621
C5orf58	0	3.03282	0.804629	0.732344	2.25743	0	0.794576	-0.136205	0.900918	0.930168	1.14245	1.01733
C5orf63	170.335	159.728	93.3369	96.6694	77.8813	58.1064	66.7444	-0.88722	4.66235e-10	2.67015e-09	130.017	67.5773
C5orf66	249.448	307.326	278.402	265.108	302.495	239.689	249.497	-0.0668929	0.550929	0.648524	275.071	263.894
C5orf66-AS2	0	3.03282	0	0	3.38614	0	1.58915	1.41657	0.212113	0.300854	0.758204	1.65843
C6orf1	23.411	18.1969	28.162	21.238	25.9604	56.2905	76.2793	1.17273	1.56876e-07	6.89662e-07	22.752	52.8434
C6orf10	3.2291	2.02188	0	0	1.12871	0	0	-1.11814	0.466835	NA	1.31275	0.376238
C6orf106	437.544	677.329	1107.97	1345.32	1292.38	1539.82	1575.64	0.831631	2.32094e-33	6.69965e-32	892.041	1469.28
C6orf120	987.298	623.749	418.407	448.194	366.832	341.375	303.528	-0.810719	8.09097e-15	7.08435e-14	619.412	337.245
C6orf132	75.8839	145.575	691.176	662.039	699.803	774.449	915.351	1.53664	2.73553e-67	3.17908e-65	393.669	796.534
C6orf136	88.8004	101.094	41.0361	65.1786	39.505	53.5668	51.6474	-0.555333	0.00274754	0.00654351	74.0272	48.2397
C6orf141	195.361	154.674	359.669	359.581	437.941	367.704	400.466	0.652331	5.31135e-10	3.02249e-09	267.321	402.037
C6orf15	0.807276	0	1.60926	1.46469	1.12871	0	0	-0.892756	0.539143	0.637954	0.970305	0.376238
C6orf163	39.5565	44.4813	31.3805	31.4908	28.2179	19.0662	25.4264	-0.577349	0.0147826	0.0300231	36.7273	24.2368
C6orf165	8.07276	4.04376	2.41389	2.92938	3.38614	1.81582	3.1783	-0.583056	0.350672	0.45327	4.36494	2.79342
C6orf201	16.9528	19.2078	7.24166	1.46469	5.64357	4.53956	4.76745	-0.729538	0.154693	0.2316	11.2167	4.98353
C6orf203	190.517	143.553	104.602	124.498	102.713	94.4228	81.0467	-0.585913	1.57571e-05	5.34707e-05	140.793	92.7275
C6orf223	25.0256	38.4157	10.4602	13.1822	9.02971	12.7108	15.8915	-0.660857	0.0615585	0.105296	21.7709	12.544
C6orf226	6.45821	5.0547	3.21852	5.12641	3.38614	2.72374	11.1241	0.240495	0.689214	0.767284	4.96446	5.74465
C6orf25	24.2183	17.186	12.8741	13.1822	10.1584	10.8949	11.1241	-0.620083	0.0800805	0.132031	16.8651	10.7258
C6orf47	113.019	164.783	260.7	290.741	248.317	297.795	358.354	0.625174	5.04511e-07	2.07855e-06	207.31	301.489
C6orf48	539.26	454.923	317.024	348.596	296.852	368.612	335.311	-0.276441	0.00182845	0.00451237	414.951	333.592
C6orf52	11.3019	11.1203	8.04629	15.3792	6.77229	7.2633	8.74033	-0.597376	0.127251	0.196513	11.4619	7.59197
C6orf62	1392.55	1727.7	1750.07	1771.54	1646.79	1747.73	1614.58	0.00695835	0.931784	0.95434	1660.46	1669.7
C6orf89	2058.55	1467.88	1743.63	1626.54	1602.77	1563.42	1489.83	-0.156473	0.192903	0.278037	1724.15	1552.01
C6orf99	3.2291	1.01094	10.4602	1.46469	2.25743	5.44747	6.3566	0.286179	0.66734	0.749553	4.04123	4.68717
C7	0.807276	1.01094	7.24166	2.92938	5.64357	2.72374	5.56203	0.955593	0.164359	0.243787	2.99731	4.64311
C7orf13	39.5565	39.4266	37.0129	39.5466	29.3466	36.3165	33.3722	-0.221317	0.2941	0.393263	38.8857	33.0117
C7orf25	247.834	209.264	203.571	207.986	182.852	204.28	159.71	-0.253919	0.0241003	0.0464787	217.164	182.281
C7orf26	91.2222	103.116	68.3934	62.2492	109.485	88.9754	104.089	0.339818	0.033717	0.0626163	81.2452	100.85
C7orf31	12.1091	10.1094	8.85092	8.78813	4.51486	12.7108	7.15118	-0.256721	0.530289	0.629599	9.96439	8.1256
C7orf43	103.331	88.9626	95.7508	116.443	93.6833	106.226	160.504	0.220255	0.162813	0.241835	101.122	120.138
C7orf49	113.826	153.663	164.144	169.904	148.99	189.754	263.799	0.435726	8.50796e-05	0.000260419	150.384	200.848
C7orf50	13.7237	27.2954	17.7018	26.3644	19.1881	38.1323	64.3606	0.900434	5.72722e-05	0.000179793	21.2713	40.5604
C7orf55	1.61455	5.0547	1.60926	0.732344	0	0.907912	0	-2.61396	0.0758756	NA	2.25271	0.302637
C7orf57	1.61455	11.1203	13.6787	8.78813	4.51486	6.35538	6.3566	-0.475515	0.333037	0.435095	8.80042	5.74228
C7orf60	142.081	128.389	254.263	241.673	229.129	244.228	208.179	0.309695	0.000890651	0.0023287	191.602	227.179
C7orf61	0.807276	0	0	3.66172	0	0	2.38373	-0.402551	0.753908	0.818872	1.11725	0.794576
C7orf71	0	0	1.60926	2.19703	1.12871	1.81582	1.58915	1.15233	0.317458	0.4189	0.951572	1.51123
C7orf73	181.637	261.833	234.952	255.588	213.327	270.558	243.935	0.0641526	0.626802	0.715244	233.502	242.606
C8orf33	286.583	259.811	245.412	230.688	218.971	272.374	278.896	0.0203631	0.855574	0.896709	255.624	256.747
C8orf34	4.03638	1.01094	4.02314	5.85875	2.25743	6.35538	3.1783	0.0663729	0.912605	0.939196	3.7323	3.93037
C8orf34-AS1	0.807276	0	0	0.732344	0	0	0	-1.24913	0.451096	0.554216	0.384905	0
C8orf37	41.1711	39.4266	37.8176	34.4202	41.7624	27.2374	27.0156	-0.279864	0.172329	0.253507	38.2089	32.0051
C8orf37-AS1	0.807276	0	1.60926	0.732344	1.12871	0	0	-1.25574	0.403065	NA	0.787219	0.376238
C8orf4	0.807276	2.02188	9.65555	13.9145	19.1881	12.7108	16.6861	2.0155	6.79649e-06	2.42256e-05	6.59981	16.195
C8orf44	25.0256	19.2078	12.0694	17.5763	15.802	12.7108	6.3566	-0.67801	0.0439274	0.0786878	18.4698	11.6231
C8orf46	1.61455	1.01094	2.41389	6.59109	2.25743	0.907912	1.58915	-0.879393	0.276655	0.37388	2.90762	1.58483
C8orf48	17.7601	11.1203	41.8407	43.9406	44.0199	44.4877	35.7559	0.634031	0.00678482	0.0148863	28.6654	41.4211
C8orf58	123.513	139.51	192.306	229.224	230.258	301.427	342.462	0.812709	1.7476e-14	1.48513e-13	171.138	291.382
C8orf59	399.602	401.343	336.335	311.246	371.347	372.244	291.609	-0.069411	0.49474	0.596295	362.131	345.067
C8orf76	37.1347	27.2954	17.7018	27.0967	9.02971	9.07912	12.7132	-1.36777	8.95413e-06	3.13482e-05	27.3072	10.274
C8orf82	21.7965	22.2407	41.8407	55.6581	34.9901	40.856	49.2637	0.291805	0.145517	0.220126	35.384	41.7033
C8orf88	6.45821	8.08751	1.60926	0	0	1.81582	0.794576	-1.23757	0.260573	0.355964	4.03874	0.870133
C9	8.88004	14.1531	12.8741	5.85875	10.1584	6.35538	3.97288	-0.638873	0.11915	0.185946	10.4415	6.8289
C9orf114	156.612	161.75	116.671	135.484	112.871	131.647	211.357	0.0723011	0.54246	0.640904	142.629	151.959
C9orf116	3.2291	4.04376	0.804629	0.732344	7.901	6.35538	7.15118	2.20463	0.00196291	0.00481565	2.20246	7.13585
C9orf117	8.07276	10.1094	6.43703	4.39406	6.77229	5.44747	20.659	0.625868	0.13247	0.203538	7.25331	10.9596
C9orf131	60.5457	75.8204	68.3934	48.3347	64.3367	63.5538	65.1552	0.0355286	0.837734	0.883329	63.2736	64.3486
C9orf142	20.1819	20.2188	20.1157	14.6469	11.2871	17.2503	39.7288	0.093545	0.761953	0.824766	18.7908	22.7554
C9orf152	3.2291	6.06564	7.24166	5.85875	9.02971	10.8949	9.53491	0.891605	0.042844	0.076955	5.59879	9.81986
C9orf153	0.807276	4.04376	7.24166	10.9852	2.25743	8.17121	1.58915	-0.265902	0.657391	0.741123	5.76946	4.00593
C9orf156	129.971	98.0611	135.178	126.695	136.574	148.898	108.062	0.0858047	0.462739	0.565995	122.476	131.178
C9orf16	4.84366	6.06564	8.04629	14.6469	11.2871	16.3424	23.0427	1.12809	0.00204487	0.00500302	8.40061	16.8908
C9orf163	0	2.02188	0	0	2.25743	0.907912	1.58915	2.09838	0.0857428	0.140077	0.50547	1.58483
C9orf173-AS1	0	0	1.60926	1.46469	1.12871	1.81582	2.38373	1.28975	0.248461	0.342634	0.768486	1.77609
C9orf24	8.07276	4.04376	4.02314	2.92938	10.1584	6.35538	5.56203	0.619027	0.207589	0.29561	4.76726	7.35861
C9orf3	281.739	331.588	434.5	445.265	351.03	410.376	394.904	0.0685326	0.471073	0.573875	373.273	385.437
C9orf40	85.5712	102.105	33.7944	37.3495	32.7327	27.2374	28.6047	-0.979094	2.21494e-06	8.41807e-06	64.705	29.5249
C9orf41	350.358	367.982	240.584	244.603	200.911	218.807	181.163	-0.55769	1.67743e-08	8.18455e-08	300.882	200.294
C9orf41-AS1	20.9892	15.1641	9.65555	4.39406	6.77229	4.53956	4.76745	-1.03852	0.0183907	0.0364373	12.5507	5.35977
C9orf43	22.6037	12.1313	3.21852	5.85875	2.25743	10.8949	3.97288	-0.606837	0.185562	0.269408	10.9531	5.70842
C9orf47	53.2802	37.4048	18.5065	15.3792	13.5446	16.3424	7.94576	-1.1457	0.000622974	0.00167559	31.1427	12.6109
C9orf57	0.807276	1.01094	0	0	0	0.907912	0	-0.289024	0.861748	NA	0.454554	0.302637
C9orf64	155.804	130.411	80.4629	71.7697	104.97	99.8703	80.2521	-0.150762	0.216916	0.306428	109.612	95.031
C9orf66	4.84366	2.02188	0.804629	0.732344	0	0	0.794576	-1.99481	0.171882	0.252995	2.10063	0.264859
C9orf69	40.3638	56.6126	95.7508	142.075	133.188	205.188	266.183	1.34679	7.87739e-25	1.41264e-23	83.7005	201.52
C9orf72	361.66	418.529	494.042	432.083	500.02	342.283	367.889	-0.094206	0.362107	0.465128	426.578	403.397
C9orf78	327.754	319.457	333.116	379.354	367.961	459.403	421.125	0.294599	0.00138351	0.00349728	339.92	416.163
C9orf84	48.4366	61.6673	65.1749	46.87	58.6931	39.0402	35.7559	-0.346644	0.0750336	0.124826	55.5372	44.4964
C9orf85	95.2586	75.8204	123.913	114.246	95.9407	103.502	86.6087	-0.0863968	0.492108	0.593841	102.309	95.3505
C9orf89	12.9164	17.186	21.725	19.7733	14.6733	34.5007	68.3335	1.0598	8.25643e-06	2.90534e-05	17.9002	39.1691
C9orf9	3.2291	6.06564	7.24166	15.3792	13.5446	12.7108	15.0969	0.894996	0.0163041	0.0327418	7.9789	13.7841
C9orf91	129.164	149.619	99.774	129.625	120.772	107.134	104.884	-0.198945	0.164122	0.243456	127.045	110.93
CA1	12.1091	20.2188	8.85092	4.39406	9.02971	2.72374	7.94576	-0.654701	0.11953	0.186407	11.3932	6.5664
CA10	5.65093	0	4.02314	2.92938	1.12871	1.81582	2.38373	-0.98418	0.298285	0.397943	3.15086	1.77609
CA11	10.4946	10.1094	10.4602	12.4498	22.5743	24.5136	14.3024	0.912935	0.00457359	0.0103875	10.8785	20.4634
CA12	5121.36	4843.41	9106.79	9248.04	8297.18	7648.25	6784.88	0.150393	0.250675	0.345076	7079.9	7576.77
CA13	213.928	163.772	98.1647	79.0931	67.7229	82.62	85.8142	-0.687284	1.69007e-05	5.71242e-05	138.74	78.719
CA14	42.7856	52.5688	63.5657	45.4053	37.2476	40.856	35.7559	-0.421301	0.0567124	0.0981798	51.0814	37.9532
CA2	88.8004	137.488	329.093	287.811	307.01	337.743	331.338	0.836478	2.05226e-18	2.36353e-17	210.798	325.364
CA3	9.68731	18.1969	8.04629	6.59109	9.02971	12.7108	3.97288	-0.263019	0.502383	0.603554	10.6304	8.57112
CA3-AS1	8.88004	3.03282	7.24166	4.39406	4.51486	7.2633	2.38373	-0.358285	0.476708	0.578966	5.88714	4.72063
CA5B	104.946	106.149	120.694	104.725	106.099	104.41	79.4576	-0.185187	0.153372	0.229967	109.128	96.6555
CA5BP1	30.6765	34.3719	32.1852	29.2938	33.8614	38.1323	35.7559	0.199769	0.331891	0.433757	31.6318	35.9165
CA9	29.0619	98.0611	251.044	229.956	228	253.307	352.792	1.15042	3.546e-10	2.05447e-09	152.031	278.033
CAAP1	299.499	292.161	308.173	276.094	252.832	272.374	237.578	-0.205742	0.0137119	0.0280588	293.982	254.261
CAB39	2053.71	2124.99	3204.03	3234.76	3870.36	3491.83	3508.05	0.472129	5.62201e-13	4.23117e-12	2654.37	3623.41
CAB39L	56.5093	88.9626	205.18	183.818	178.337	171.595	167.655	0.543847	5.56897e-07	2.28177e-06	133.618	172.529
CABIN1	476.293	614.651	601.862	612.972	751.724	830.739	1028.18	0.593836	1.09804e-13	8.77698e-13	576.444	870.215
CABLES1	12.1091	21.2297	8.04629	7.32344	5.64357	7.2633	4.76745	-0.889199	0.0472776	0.0838247	12.1771	5.89144
[truncated: 16,253 more rows]

## Sheet: upregulated genes
1432 genes are up-regulated by IL6 (adjusted p-value < 0.05, log2FoldChange > 1 and normalized number > 5)
Gene
H19
C10orf99
SPRR3
SPRR1A
GPNMB
SULT2B1
TGM5
SERPINB4
SERPINB3
SPRR1B
S100A9
CRNN
ALDH3B2
KRT13
IVL
SBSN
S100P
KRT16
DAPL1
ATP12A
S100A8
WFDC5
CHI3L1
DEFB1
NCCRP1
CILP
DSG1
CEACAM5
SERPINA3
LGALS7B
PI3
ELF3
KRT4
LCE3D
SYTL5
CEACAM7
SCNN1B
SPRR2D
SLC5A1
FAM3D
HPGD
PRRX2
KRT6B
SOCS3
KRT6C
C2CD4A
SPRR2A
AQP5
LCE3E
SLPI
S100A7
TCN1
TPRXL
MEDAG
PCDHB6
CD177
RBBP8NL
CALML5
LY6D
SPRR2E
RHOV
MAL
TMPRSS11B
NOTCH3
ATF3
SLURP1
RASAL1
MUC21
TGM1
DUSP8
UBE2QL1
TGM3
KLK12
A2ML1
PLA2G4E
C2orf54
GRID1
KCND3
FOSB
MYH14
SLC29A4
CLCA4
SLC6A14
ID2
KLK7
CRCT1
NGEF
RPTN
ALOX12B
PRSS1
VNN3
CYSRT1
STEAP4
PCDHB11
PPP2R2C
KRT42P
SDR9C7
HSPB1
CWH43
SORCS2
FAM25A
S100A12
ERG
KRT78
PVRL4
NR4A1
SERPINB13
C5AR2
FGD3
CRISP3
KCNK3
DUSP1
RPPH1
TMPRSS13
CERS3
MIR6883
CYP4B1
CYP2C9
SERPINB1
KRT16P1
KRT16P2
PLA2G4F
CRYAB
IL36RN
TMPRSS2
BCAS1
NOXA1
CNFN
CYP2C18
FAM83C
JUNB
TRAPPC5
PRSS22
PAPPA
ELF5
GSDMA
OVOL1
ATP6V0D2
ADAP2
TREM1
KLK13
FAM83E
PCDHB10
LINC00322
AIM1L
SLC28A3
METRNL
TMPRSS4
ABLIM2
PSCA
CLDN4
TNFAIP8L3
ZFP36
PGLYRP4
MSMB
LEMD1
PGLYRP3
LRRC4
KLK8
LINC00520
NR1D1
LOC101060498
ID1
PCDHB15
MAFB
DNAJB5-AS1
TMEM95
SPINK1
LGI3
CEBPA
TMPRSS11F
GOLGA7B
KRT14
CLIC3
DHRS9
TMC1
ERP27
SLC34A2
KCP
TINCR
EFNA3
CRABP2
HES5
RHBDL1
ZBTB7C
RAB44
SPINK7
FRMPD4
GBP2
LOC101928992
HR
KRT17
ZNF750
ACTBL2
PCDHB14
MYOM3
LOC400685
TMPRSS11BNL
PRDM1
SPRR4
LYPD3
EPHX3
FOS
F5
KLK11
SPINK5
CCDC64B
COL5A3
BNIPL
CREG2
PCDHB7
TAGLN
CD36
TRIM29
SLC5A10
DSC1
BRSK2
LRAT
MSC
TTC9
CD164L2
CHP2
AKR1B15
IL23R
AQP3
IFITM10
KLF2
NDRG1
SERPINB12
VPS37D
C1orf233
SRRM3
NR4A2
HCAR2
CITED4
CLCA1
FBLN2
CYP2C19
RASD1
KRT16P3
DSG3
TMPRSS11GP
C9orf116
SOWAHB
MT1G
SBNO2
RIMS3
ATP10B
DLX5
CEACAM6
LOC101929771
EPHB3
NPR3
PCDHB5
SIGLEC16
ATG9B
PCDHB16
AKR1B10
F13A1
FAM89B
PNLIPRP3
OVOL1-AS1
GAA
KLF4
KRT6A
RHOB
MLIP
RHCG
FUT6
PDZK1IP1
PCDHB8
PCDHB12
A4GALT
RRAD
CSRNP1
LYNX1
OPLAH
TUBA4B
CDKN2B
GADD45B
MAPK4
LINC01559
PDZRN3
PDE9A
TYMP
PCDHB4
RAPSN
LINC00957
RDH12
SPATA2L
IL1RN
PRSS3
SERPINB11
PCDHB3
SLC13A5
C8orf4
MUC16
MUC20
MAOB
NOD2
SERPINB9
TUBB3
DBNDD1
LOC729348
UPK1B
KLK10
CAPN14
SLC1A2
HCN2
APOE
SPINK6
STX11
GCNT3
VSNL1
MMP1
GPC6
OSR1
MAB21L3
IGFBP5
PSTPIP1
ILDR1
LINC01127
BSPRY
KCTD11
PEX11G
ARHGEF10L
NCALD
NRARP
SFN
PIP5K1B
LGALS9C
TMEM54
TMEM45B
MUC1
PCP4L1
MIAT
IER2
SNTA1
MTRNR2L1
ATP13A4
SERPINB2
ABCA3
ADAMTSL3
CD86
LINC00925
TMTC1
KIF26B
CDK5R1
CXCR1
PIM1
ZCCHC24
MAP3K8
PSG2
ALOX15B
MIR4664
PPBP
GRHL3
LOC101927954
FZR1
PITX1
PCDHGA3
LOC101929268
MUC4
PCDHB13
SFTPD
NDUFA4L2
SPON2
UNC45B
CKB
C10orf91
EVPL
PADI1
SMOX
TMEM63C
ZBTB7B
FAM83G
GGT6
DSG1-AS1
MIR6819
NUPR1
PPP1R15A
SLC25A45
FAM46B
C1orf74
HLA-DRA
RNF222
ZNF467
JHDM1D-AS1
IRF6
MUC15
FGFR3
ID3
IGFN1
KLF13
TSC22D3
DPYD
CAMK1D
SPHK1
PAQR5
MGC27382
TMEM79
SLC10A6
TRAF3IP3
SMIM3
FAM131C
PRODH
VWA1
LINC00654
SCARNA21
BMP6
POLR2J3
OR7E14P
SYT7
KRTDAP
STC1
HELZ2
NDUFA3
ULK1
TNNT1
NEBL
LOC101927189
TRAPPC6A
CALML6
TUBB2B
ETS2
HTR1D
SCARNA10
IL20
FAM43A
TICAM1
CLEC7A
DSG4
PPP1R3B
UBALD2
ARHGEF4
FAM195B
DAPK3
PCDHGC5
ID4
ADH7
FAM129B
GLTP
MIR6087
SCARNA2
RND1
GPR157
MAP3K6
PIM3
HSPA6
EGR1
SNORA57
PLA2G4E-AS1
FAM166A
GPR1
MVP
FAM46A
ANKRD9
MYL9
PITPNM3
BCL3
CSTB
SLC39A2
LOC100128770
LURAP1L
RALGDS
FAM171A2
IRF5
TMPRSS11A
ARID5A
PHLDB3
HRASLS2
EPHA4
TP53I11
WFDC21P
COLEC10
IFFO2
JUN
CHL1
JUP
LINC01537
PCDHB9
RAB40C
MAF
EGLN3
LOC389602
EVI5L
PLEKHM1
MAPK11
YPEL2
GNA15
CPE
TNNT2
PKP3
NATD1
RNF144B
KLF6
SGK1
GRB7
DFNB31
TERC
PLD1
KIFC2
KIF12
ASS1
BBC3
CAMSAP3
ABHD17A
MTSS1
C19orf71
SERTAD1
FGF11
SMAD6
AMDHD2
GUCY1A3
PITPNM1
DACT1
SMAD7
SCARNA17
MAFK
NPAS3
CRIP2
BTBD11
PKP1
SLC26A9
C10orf10
GRHL1
RPLP0P2
MXD3
ZFYVE28
MAFF
GLI2
SIPA1L2
SOCS1
MMP3
TNFAIP2
GUK1
B3GNT8
OASL
PFKFB3
RASA4
BARX2
CCDC85B
PCDHB2
GSDMC
PTK6
LCN2
ISM2
PCDHGB3
DNAJB2
SIK1
FOXN1
ARHGAP27
PCDHGA5
CSNK1E
HFM1
LGALS9B
KLK6
CSF2
FOSL2
ARHGEF37
TRIB1
CALB1
TMEM132B
PCDH1
TRIM69
MYCL
TP53INP2
MT1X
BHLHE40
PPARD
RAP1GAP
ESR1
IL36G
JARID2-AS1
ADAMTSL4
KRT9
TCEB2
PCDHGA1
MXD4
GRIN3B
FOXF2
CXCL17
GRIK2
TMEM134
NR1H2
MDGA1
IDUA
CACFD1
ADAMTS14
PCDHGB1
FOXQ1
GPRIN1
PPFIA4
EPS8L1
ZBTB22
HES2
LBH
TNKS1BP1
SCARNA5
RNH1
BBOX1
C6orf132
WNT5B
KLHL6
LMNTD2
SOWAHC
BTG1
SCARNA6
FOXO4
GSN
BTBD16
RGS2
LYPD5
MICALL1
BLNK
BRCAT54
DTHD1
PCDHGA10
MOB2
CDKN1A
DNAL4
NIPAL4
MED16
FAM214B
JUND
ZFPM1
B4GALNT3
HSD3B7
ATXN1
RRAGD
CLEC18B
GIPC1
DUSP5
FAM83A
ZNF653
PGBD5
PCDHA4
ARL4D
PLIN3
FKBP8
CSTA
PPP1R3C
ZNF414
TMEM88
SCEL
DSC2
RAB25
ADIRF
IFI27
ESPN
CYTH4
DGCR5
THRA
SH3PXD2B
IER5L
ACKR2
TGIF1
BMP2
R3HDM4
MAPK8IP2
IDH2
LOC101927780
FUT2
GDPD3
C22orf23
RAB9B
DEPTOR
EGR2
DRAP1
LINC01220
REEP6
TECPR1
MSLN
EPPK1
KALRN
EGR3
YPEL3
MIR2116
CDYL2
CALCRL
BMF
CAPN5
CPNE7
WASH3P
FRMD8
RASSF2
ATHL1
LINC01133
TLCD2
TCAF2
PRELID1
ADAP1
CDK18
TBC1D10A
DMTN
TFAP2C
PLEKHG5
TMPRSS11E
CAND1.11
PER1
SHF
NDUFB7
LRFN4
DNAJB1
CYP24A1
BTG2
LINC00479
RAET1L
RARG
CBLC
PNRC1
ZNF775
GLYATL1
MIR23A
ELMO3
GPSM1
TSNARE1
DGCR6
ACPP
NFASC
WDTC1
ZGPAT
RPL36
COBL
RTN4RL1
RAB31
ITPKC
SLCO2A1
SH3TC1
DUSP10
PSG7
CTSD
ARHGAP30
PLIN4
B4GALNT4
GDPGP1
SBF1
HES1
BCAM
ANKRD35
TOM1
RMRP
DSP
MIR936
FLJ20021
KLF11
HCAR3
EME2
CHCHD5
LOC101928279
SNORA80B
IGSF9
PCAT6
SPOCD1
ANGPTL4
IRF7
DVL1
PPL
AVPI1
ZBTB17
ENTPD2
KDM4B
ARHGAP5-AS1
MNT
KANK4
PALMD
RNPEPL1
POLD4
PXDC1
EXD3
FLG
SOX15
IRF2BP1
PLCXD2-AS1
FLT1
TUBB2A
ADSSL1
MKNK2
HSD11B1L
ACOT11
TMEM86A
CXCL14
ZNF628
DUOX2
GRAMD4
H1FX
C9orf69
ENKUR
MMP10
KLF10
PSD
LAMTOR2
MINK1
PLEKHN1
NUDT8
ACAP3
RAB11FIP5
KIFC3
C1orf106
DOHH
CPAMD8
GOLGA6L10
PGF
CLDN7
SYNGR1
CLDN16
GTF2IRD1
TCONS_00029157
OLFML2A
S100A14
KLHDC8B
TNFSF8
PCDHGA4
VWA7
SLC9A3
VTRNA1-3
FAM20C
SCARNA7
LLGL2
MIR3609
CACTIN
ARHGEF18
ANKRD13D
SPTSSB
IGSF11
CCAT2
PSG4
DOK4
SNORD116-18
C22orf24
PPP1R9B
HOMER2
BLVRB
IBA57-AS1
MIDN
PFKL
PLEKHH3
NAB2
CHMP1A
TNK2
PIP5K1C
BAALC
NEURL1B
GLI4
DYNLT3
RRAS
FBLIM1
SOX4
MVD
UNC5B
MMP28
PLCB3
S100A4
MN1
DGKQ
TINF2
METRN
NR4A3
SNORA7B
SEZ6L2
C1orf226
RAB11B-AS1
CDC34
SCRIB
ANO9
SAMD1
MIR23B
TUBA8
PPP1R37
CCDC159
ARHGEF1
MIB2
NWD2
CERS4
FXYD3
GAS7
LINC00167
SH3D21
FAM160B2
MRC2
CLCA3P
RAB27B
SCARNA12
CAPG
MAP3K10
PITPNC1
PINK1
DUSP2
PPARG
RAET1E
ZSWIM4
BAIAP2-AS1
POU3F1
SH3GLB2
ENO2
PLEKHM2
DUOXA1
TMEM86B
NR2F6
LZTS2
MEF2D
COL14A1
GBP4
NFKBIA
BCL6
IL24
OSBPL5
CIC
KRBA1
TIGD5
CDC42EP4
MLPH
THBD
BCL2L1
CELSR2
OSBP2
PCDHGA7
RCAN1
BPGM
CARHSP1
MRVI1
CAPNS2
C1orf159
DNAJC5
GPR153
DAPK2
DHRS1
NRIP1
KPNA7
PTPRR
SLC11A1
LZTS3
ACADS
SNX33
JARID2
NAPRT
BCR
SNPH
FSTL3
PLEKHA7
PLXNB3
MAPK3
CLTB
LPIN3
PERM1
SESN3
PPFIA3
RNF19B
YPEL5
C2orf72
PROM2
PRX
PSD4
ZBTB42
CDA
TRPM4
LOC100506281
POLR2J
TMC6
CPTP
HSPB8
PCDHGB7
KDM6B
CYB5R2
MIR4260
KLF16
PPP2R5B
DPP7
FAM131A
PLCD3
SERPINB5
GPC3
PCDHGA2
KDM7A
ZNF444
NPAS2
LTBP1
CENPB
SELENBP1
LINC01605
SNORA74B
SNN
NFATC1
LIMK1
ZNF784
FAM53B
FOSL1
IRX1
SCART1
LIPH
CRAT
EIF4EBP1
HSPA2
ZNF513
MXD1
NFIL3
SIPA1
NUMBL
TSC22D2
IGSF8
LOC100289511
CCDC92
C12orf79
APOL4
USP43
MIR614
DNAJB5
DYRK1B
CEP170B
ZNF185
KLF9
CADM4
MAP3K11
TMEM74B
ANXA1
ATG4D
BCKDHA
ZNF365
PDLIM7
CYP2D7
TNFAIP1
TMEM184A
SNORA53
TUFT1
NDRG2
ABLIM1
GPR37
ANKRD34A
NBEAL2
TBL1X
ETV3
SIRT6
PACSIN3
LOC101929380
RNF187
FOLR3
RNF122
GIPR
HPS6
AP5Z1
SIVA1
CHMP1B
SLC39A4
ZNF71
GAB2
MKL1
NDUFS8
SLC2A1
SSH3
FAM83H
MYC
KIAA1875
ARID3A
PSKH1
FAM151A
ALDH1A1
TPRN
CEBPB
SEPT9
TNFRSF25
C6orf1
HSF4
SSNA1
HSD17B2
THRB
MUCL1
LOC399715
PHLDA3
FBXL19
ALS2CL
PLEKHM1P
FGFRL1
AXIN1
ASTN2
SH3GL1
CYP2C8
RAP2B
ZYX
DAB2IP
MYO9B
TNRC6C-AS1
LTB4R2
SYT17
PPP1R3F
TLN2
KIAA1644
MARCH10
ISG20
PAPPA2
S100A16
GAREM
SHC1
TBX3
TNFAIP8
CA9
GPBAR1
EZR-AS1
GPR68
KRT23
DARS-AS1
EHBP1L1
DENND1C
CSNK1G2
TTC39A
PTK2B
LOC284454
FOXD1
CAPN12
SHANK3
PRR5
ZNF703
EPN1
FLJ32255
MMP24-AS1
ZNF787
FBXW5
SHROOM4
BICD2
CCDC124
ARHGAP32
NXPH4
AKR1C2
PROC
PIK3AP1
KLHL24
COL3A1
RASSF5
FAM219A
RASSF10
VPS18
PCDHGA6
LUCAT1
LOC101927482
SLC25A34
SHARPIN
AIP
RAB11FIP1
MYO18A
CRLF1
ELL
C9orf16
ROS1
LMNA
MAP7D1
PVRL1
HRAS
TUBA4A
GRN
EPHB6
PCDHGC3
ABLIM3
PPP1R14B
SH3BGRL3
TRADD
ARHGEF5
LMF1
WIPI2
HBEGF
FSCN1
ETFB
TACC2
STARD10
PLAC8
FAM83H-AS1
PMVK
STK32C
SNORA12
MISP
ATG2A
RAP1GAP2
CORO1B
PLD2
RAI1
ITGB7
RRAGC
TOLLIP
LAD1
SH3BP5L
RGCC
PPP1R16A
HS6ST1
FAM83B
MYO5B
PROS1
RPUSD1
TMCC2
ZER1
APOL1
PDGFB
MAPK15
ADGRE2
RXRA
PARP10
TIAM1
KLC3
DEAF1
PRICKLE2
PPP1R14C
DGCR6L
ADCY2
EML2
FAM110C
KIF1C
LTB4R
KCNC4
SGSM2
IKZF2
STK17B
SIAH2
FOXO1
CRB3
EDN2
THOC6
INAFM1
UBXN6
RPS6KA4
WTAPP1
MED15
NGF
SCARNA9
ACP5
GS1-259H13.2
VPS9D1
NACC1
PCDHGB6
CES2
DBNL
NOCT
RBP1
RAPGEFL1
S100A6
DUSP16
IER5
ARNT2
SPTBN2
GFOD1
FANK1
UPP1
HAGH
SLIT1
RNASEK
TMEM8A
PIK3CD
TTC7A
SCYL1
LLGL1
DDAH2
PAK4
CEMIP
ROGDI
NCKAP5L
PHGDH
SNORD17
PLK3
SLC22A23
KIAA0513
LINC00673
LTBP4
NLRX1
ZC3H12A
GSTP1
PYGB
VPS28
CHRNA9
EPS8L2
RNF126
AHDC1
RHOC
RAB24
SLC2A4RG
VWF
NDUFA13
HS1BP3
ADGRL1
TSHZ3
LOC146880
CPA6
ZSWIM8
SAMD10
MYO1E
WDR81
ABCA2
C9orf89
PLCD1
D2HGDH
PNP
MDFI
COMTD1
VSIG10L
ZNF710
RABGGTA
RGS3
CNKSR1
MEX3B
ARHGAP21
PPDPF
FAAP100
MAP2K2
ZFYVE1
TCEA3
CTDSP1
PRKCZ
PACS2
PHLDA2
SH2D2A
LOC101927550
ARHGAP23
C4orf19
STAP2
MAML3
TMEM105
DOCK9-AS2
CRYL1
SOX9
PLCXD2
TMPRSS11D
EFNA1
RNVU1-19
ADGRF2
PARD6G
FAM84A
PRR5L
MFAP2
FLNB
RASSF7
SIAH1
WDR13
LOC101927472
CMIP
ADM
FAM63A
ZC3H3
TCHH
NELFB
NOP14-AS1
UBALD1
FAAH2
FURIN
LRRC75B
PQLC1
NRADDP
CAMSAP1
TSLP
PLEKHG3
NUDT14
TMC4
SH3BP2
RABEP2
CASZ1
INTS1
MAP4K4
PRDX5
CAPN10
MC1R
RASEF
DIP2B
SLC22A17
NDUFA11
ZMIZ2
BCL7A
OTUD1
ZC3H6
IER3
HDAC7
ELFN2
GJB3
CDKN2D
TLE3
CCDC12
TBC1D2
MPP7
C15orf39
TBC1D16
HOPX
FAM102A
FERMT1
CDC42EP1
NADSYN1
LOC101927787
NSG1
APBA1
MARCKSL1
SELM
PTGES
ARPC1A
SLC22A13
ADRBK1
IL20RB
PYCARD
ASPSCR1
TNS4
ZNF316
MMP15
APBA2
ZNF512B
RAB3D
ACADVL
STK40
USF2
LRRC8A
CHRNE
ARID5B
FOXP4
WTIP
BOK
EDN1
IFI35
PLEKHG1
OST4
ANKRD29
SLC25A25
ABCA1
PAK6
ANXA9
ATG101
ZNF579
GRB10
AMOTL2
TBKBP1
DUOXA2
IKBKG
CCDC9
TMEM8B
SEPW1
MAPK8IP3
ZBED2
PLD3
PLEC
SRC
RGS12
KSR1
SPRY2

## Sheet: GSEA-Hallmark
Upregulation
Gene Set Name	# Genes in Gene Set (K)	Description	# Genes in Overlap (k)	k/K	p-value	FDR q-value
TNFA SIGNALING VIA NFKB	200	Genes regulated by NF-kB in response to TNF [GeneID=7124].	70	0.35	6.48e-50	3.24e-48
ESTROGEN RESPONSE EARLY	200	Genes defining early response to estrogen.	46	0.23	2.15e-24	5.38e-23
ESTROGEN RESPONSE LATE	200	Genes defining late response to estrogen.	45	0.225	1.8e-23	3e-22
HYPOXIA	200	Genes up-regulated in response to low oxygen levels (hypoxia).	44	0.22	1.46e-22	1.46e-21
P53 PATHWAY	200	Genes involved in p53 pathways and networks.	44	0.22	1.46e-22	1.46e-21
IL2 STAT5 SIGNALING	199	Genes up-regulated by STAT5 in response to IL2 stimulation.	29	0.1457	1.2e-10	9.96e-10
KRAS SIGNALING DN	200	Genes down-regulated by KRAS activation.	28	0.14	6.37e-10	4.55e-09
APICAL JUNCTION	200	Genes encoding components of apical junction complex.	27	0.135	2.88e-09	1.8e-08
UV RESPONSE UP	158	Genes up-regulated in response to ultraviolet (UV) radiation.	23	0.1456	9.89e-09	5.49e-08
KRAS SIGNALING UP	200	Genes up-regulated by KRAS activation.	25	0.125	5.2e-08	2.36e-07
MYOGENESIS	200	Genes involved in development of skeletal muscle (myogenesis).	25	0.125	5.2e-08	2.36e-07
APOPTOSIS	161	Genes mediating programmed cell death (apoptosis) by activation of caspases.	21	0.1304	2.89e-07	1.2e-06
TGF BETA SIGNALING	54	Genes up-regulated in response to TGFB1 [GeneID=7040].	12	0.2222	3.21e-07	1.24e-06
XENOBIOTIC METABOLISM	200	Genes encoding proteins involved in processing of drugs and other xenobiotics.	23	0.115	7.85e-07	2.8e-06
INTERFERON GAMMA RESPONSE	200	Genes up-regulated in response to IFNG [GeneID=3458].	22	0.11	2.84e-06	9.47e-06
COAGULATION	138	Genes encoding components of blood coagulation system; also up-regulated in platelets.	17	0.1232	8.32e-06	2.6e-05
BILE ACID METABOLISM	112	Genes involve in metabolism of bile acids and salts.	14	0.125	4.32e-05	0.000127
HEME METABOLISM	200	Genes involved in metabolism of heme (a cofactor consisting of iron and porphyrin) and erythroblast differentiation.	19	0.095	9.99e-05	0.000263
INFLAMMATORY RESPONSE	200	Genes defining inflammatory response.	19	0.095	9.99e-05	0.000263
ADIPOGENESIS	200	Genes up-regulated during adipocyte differentiation (adipogenesis).	18	0.09	0.000294	0.0007
COMPLEMENT	200	Genes encoding components of the complement system, which is part of the innate immune system.	18	0.09	0.000294	0.0007
APICAL SURFACE	44	Genes encoding proteins over-represented on the apical surface of epithelial cells, e.g., important for cell polarity (apical area).	7	0.1591	0.000837	0.00182
ANDROGEN RESPONSE	100	Genes defining response to androgens.	11	0.11	0.000839	0.00182
PEROXISOME	104	Genes encoding components of peroxisome.	11	0.1058	0.00116	0.00242
UV RESPONSE DN	144	Genes down-regulated in response to ultraviolet (UV) radiation.	13	0.0903	0.00189	0.00377
GLYCOLYSIS	200	Genes encoding proteins involved in glycolysis and gluconeogenesis.	16	0.08	0.00215	0.00413
PI3K AKT MTOR SIGNALING	105	Genes up-regulated by activation of the PI3K/AKT/mTOR pathway.	10	0.0952	0.00414	0.00766
EPITHELIAL MESENCHYMAL TRANSITION	200	Genes defining epithelial-mesenchymal transition, as in wound healing, fibrosis and metastasis.	15	0.075	0.00529	0.00945

## Sheet: GSEA-Gene Ontology
Upregulation
Gene Set Name	# Genes in Gene Set (K)	Description	# Genes in Overlap (k)	k/K	p-value	FDR q-value
EPITHELIUM DEVELOPMENT	1329	The process whose specific outcome is the progression of an epithelium over time, from its formation to the mature structure. An epithelium is a tissue that covers the internal or external surfaces of an anatomical structure. [GOC:dph, GOC:mtg lung]	172	0.1294	5.3e-50	5.44e-46
EPITHELIAL CELL DIFFERENTIATION	798	The process in which a relatively unspecialized cell acquires specialized features of an epithelial cell, any of the cells making up an epithelium. [GOC:ecd, PMID:11839751]	127	0.1591	1.57e-46	8.06e-43
REGULATION OF CELL POPULATION PROLIFERATION	1766	Any process that modulates the frequency, rate or extent of cell proliferation. [GOC:jl]	191	0.1082	6.99e-44	2.39e-40
BIOLOGICAL ADHESION	1481	The attachment of a cell or organism to a substrate, another cell, or other organism. Biological adhesion includes intracellular attachment between membrane regions. [GOC:isa complete]	172	0.1161	1.6e-43	4.11e-40
CELL CELL ADHESION	884	The attachment of one cell to another cell via adhesion molecules. [GOC:dos]	125	0.1414	2.85e-40	5.85e-37
EPIDERMIS DEVELOPMENT	477	The process whose specific outcome is the progression of the epidermis over time, from its formation to the mature structure. The epidermis is the outer epithelial layer of an animal, it may be a single layer that produces an extracellular material (e.g. the cuticle of arthropods) or a complex stratified squamous epithelium, as in the case of many vertebrate species. [GOC:curators, UBERON:0001003]	91	0.1908	5.48e-40	9.37e-37
APOPTOTIC PROCESS	1994	A programmed cell death process which begins when a cell receives an internal (e.g. DNA damage) or external signal (e.g. an extracellular death ligand), and proceeds through a series of biochemical events (signaling pathway phase) which trigger an execution phase. The execution phase is the last step of an apoptotic process, and is typically characterized by rounding-up of the cell, retraction of…	196	0.0983	4.96e-39	7.28e-36
EPIDERMAL CELL DIFFERENTIATION	365	The process in which a relatively unspecialized cell acquires specialized features of an epidermal cell, any of the cells making up the epidermis. [GOC:dph, GOC:curators, GOC:mtg sensu, GOC:sdb 2009, GOC:tb]	77	0.211	3.63e-37	4.67e-34
REGULATION OF INTRACELLULAR SIGNAL TRANSDUCTION	1864	Any process that modulates the frequency, rate or extent of intracellular signal transduction. [GOC:dph, GOC:signaling, GOC:tb, GOC:TermGenie]	181	0.0971	2.73e-35	3.11e-32
REGULATION OF HYDROLASE ACTIVITY	1302	Any process that modulates the frequency, rate or extent of hydrolase activity, the catalysis of the hydrolysis of various bonds, e.g. C-O, C-N, C-C, phosphoric anhydride bonds, etc. Hydrolase is the systematic name for any enzyme of EC class 3. [EC:3.-.-.-, GOC:ai]	146	0.1121	3.55e-35	3.64e-32
CORNIFICATION	113	A type of programmed cell death that occurs in the epidermis, morphologically and biochemically distinct from apoptosis. It leads to the formation of corneocytes, i.e. dead keratinocytes containing an amalgam of specific proteins (e.g., keratin, loricrin, SPR and involucrin) and lipids (e.g., fatty acids and ceramides), which are necessary for the function of the cornified skin layer (mechanical …	44	0.3894	3.52e-34	3.29e-31
SKIN DEVELOPMENT	425	The process whose specific outcome is the progression of the skin over time, from its formation to the mature structure. The skin is the external membranous integument of an animal. In vertebrates the skin generally consists of two layers, an outer nonsensitive and nonvascular epidermis (cuticle or skarfskin) composed of cells which are constantly growing and multiplying in the deeper, and being …	79	0.1859	5.15e-34	4.4e-31
REGULATION OF CELL DEATH	1746	Any process that modulates the rate or frequency of cell death. Cell death is the specific activation or halting of processes within a cell so that its vital functions markedly cease, rather than simply deteriorating gradually over time, which culminates in cell death. [GOC:dph, GOC:tb]	169	0.0968	9.38e-33	7.41e-30
RESPONSE TO OXYGEN CONTAINING COMPOUND	1714	Any process that results in a change in state or activity of a cell or an organism (in terms of movement, secretion, enzyme production, gene expression, etc.) as a result of an oxygen-containing compound stimulus. [GOC:pr, GOC:TermGenie]	167	0.0974	1.05e-32	7.71e-30
KERATINOCYTE DIFFERENTIATION	306	The process in which a relatively unspecialized cell acquires specialized features of a keratinocyte. [GOC:dph, GOC:mah, GOC:sdb 2009, GOC:tb]	66	0.2157	1.25e-32	8.53e-30
REGULATION OF PROTEIN MODIFICATION PROCESS	1915	Any process that modulates the frequency, rate or extent of the covalent alteration of one or more amino acid residues within a protein. [GOC:mah, GOC:tb]	178	0.093	2.6e-32	1.67e-29
SECRETION	1618	The controlled release of a substance by a cell or a tissue. [GOC:ai]	159	0.0983	1.49e-31	9e-29
REGULATION OF PHOSPHORUS METABOLIC PROCESS	1868	Any process that modulates the frequency, rate or extent of the chemical reactions and pathways involving phosphorus or compounds containing phosphorus. [GOC:ai]	171	0.0915	3.04e-30	1.74e-27
CELL CELL SIGNALING	1809	Any process that mediates the transfer of information from one cell to another. This process includes signal transduction in the receiving cell and, where applicable, release of a ligand and any processes that actively facilitate its transport and presentation to the receiving cell. Examples include signaling via soluble ligands, via cell adhesion molecules and via gap junctions. [GOC:dos, GOC:ma…	167	0.0923	5.93e-30	3.2e-27
CELL CELL ADHESION VIA PLASMA MEMBRANE ADHESION MOLECULES	277	The attachment of one cell to another cell via adhesion molecules that are at least partially embedded in the plasma membrane. [GOC:dos]	59	0.213	5.42e-29	2.78e-26
REGULATION OF PHOSPHORYLATION	1668	Any process that modulates the frequency, rate or extent of addition of phosphate groups into a molecule. [GOC:jl]	156	0.0935	1.37e-28	6.68e-26
CALCIUM ION BINDING	704	Interacting selectively and non-covalently with calcium ions (Ca2+). [GOC:ai]	94	0.1335	1.66e-28	7.76e-26
POSITIVE REGULATION OF RNA BIOSYNTHETIC PROCESS	1601	Any process that activates or increases the frequency, rate or extent of RNA biosynthetic process. [GO:jl, REF:0000058, GOC:TermGenie]	151	0.0943	4.59e-28	1.97e-25
NEGATIVE REGULATION OF NUCLEOBASE CONTAINING COMPOUND METABOLIC PROCESS	1567	Any cellular process that stops, prevents, or reduces the frequency, rate or extent of the chemical reactions and pathways involving nucleobases, nucleosides, nucleotides and nucleic acids. [GOC:curators]	149	0.0951	4.6e-28	1.97e-25
CORNIFIED ENVELOPE	45	A type of plasma membrane that has been modified through addition of distinct intracellular and extracellular components, including ceramide, found in cornifying epithelial cells (corneocytes). [GOC:add, PMID:11112355, PMID:11590230, PMID:15803139]	27	0.6	4.91e-28	2.02e-25
POSITIVE REGULATION OF CATALYTIC ACTIVITY	1469	Any process that activates or increases the activity of an enzyme. [GOC:ebc, GOC:jl, GOC:tb, GOC:vw]	143	0.0973	5.66e-28	2.24e-25
NEGATIVE REGULATION OF MOLECULAR FUNCTION	1195	Any process that stops or reduces the rate or extent of a molecular function, an elemental biological activity occurring at the molecular level, such as catalysis or binding. [GO:jl]	126	0.1054	7.23e-28	2.75e-25
CELL MOTILITY	1819	Any process involved in the controlled self-propelled movement of a cell that results in translocation of the cell from one place to another. [GOC:dgh, GOC:dph, GOC:isa complete, GOC:mlg]	163	0.0896	8.61e-28	3.13e-25
POSITIVE REGULATION OF PROTEIN METABOLIC PROCESS	1732	Any process that activates or increases the frequency, rate or extent of the chemical reactions and pathways involving a protein. [GOC:ai]	158	0.0912	8.92e-28	3.13e-25
POSITIVE REGULATION OF TRANSCRIPTION BY RNA POLYMERASE II	1198	Any process that activates or increases the frequency, rate or extent of transcription from an RNA polymerase II promoter. [GOC:curators, GOC:txnOH]	126	0.1052	9.13e-28	3.13e-25
ENZYME REGULATOR ACTIVITY	1059	Binds to and modulates the activity of an enzyme. [GOC:dph, GOC:mah, GOC:tb]	117	0.1105	1.08e-27	3.57e-25
NEGATIVE REGULATION OF RNA BIOSYNTHETIC PROCESS	1365	Any process that stops, prevents or reduces the frequency, rate or extent of RNA biosynthetic process. [GO:jl, REF:0000058, GOC:TermGenie]	136	0.0996	1.33e-27	4.27e-25
POSITIVE REGULATION OF CELLULAR BIOSYNTHETIC PROCESS	1967	Any process that activates or increases the frequency, rate or extent of the chemical reactions and pathways resulting in the formation of substances, carried out by individual cells. [GOC:mah]	170	0.0864	3.41e-27	1.06e-24
HOMOPHILIC CELL ADHESION VIA PLASMA MEMBRANE ADHESION MOLECULES	168	The attachment of a plasma membrane adhesion molecule in one cell to an identical molecule in an adjacent cell. [ISBN:0198506732]	45	0.2679	6.78e-27	2.05e-24
DEFENSE RESPONSE	1814	Reactions, triggered in response to the presence of a foreign body or the occurrence of an injury, which result in restriction of damage to the organism attacked or prevention/recovery from the infection caused by the attack. [GOC:curators]	160	0.0882	1.54e-26	4.51e-24
REGULATION OF CELL DIFFERENTIATION	1945	Any process that modulates the frequency, rate or extent of cell differentiation, the process in which relatively unspecialized cells acquire specialized structural and functional features. [GOC:curators]	167	0.0859	2.13e-26	6.07e-24
CELL ACTIVATION	1475	A change in the morphology or behavior of a cell resulting from exposure to an activating factor such as a cellular or soluble ligand. [GOC:mgi curators]	140	0.0949	2.6e-26	7.07e-24
POSITIVE REGULATION OF MOLECULAR FUNCTION	1823	Any process that activates or increases the rate or extent of a molecular function, an elemental biological activity occurring at the molecular level, such as catalysis or binding. [GO:jl]	160	0.0878	2.61e-26	7.07e-24
TRANSCRIPTION REGULATOR ACTIVITY	1987	A molecular function that controls the rate, timing and/or magnitude of transcription of genetic information. The function of transcriptional regulators is to modulate gene expression at the transcription step so that they are expressed in the right cell at the right time and in the right amount throughout the life of the cell and the organism. [GOC:pg, GOC:txnOH-2018, Wikipedia:Transcription fac…	169	0.0851	2.94e-26	7.75e-24
NEUROGENESIS	1674	Generation of cells within the nervous system. [REF:0000021, GOC:cls, GOC:curators, GOC:dgh, GOC:dph, GOC:jid]	151	0.0902	4.74e-26	1.22e-23
POSITIVE REGULATION OF SIGNALING	1896	Any process that activates, maintains or increases the frequency, rate or extent of a signaling process. [GOC:mtg signal]	163	0.086	7.93e-26	1.99e-23
KERATINIZATION	225	The process in which the cytoplasm of the outermost cells of the vertebrate epidermis is replaced by keratin. Keratinization occurs in the stratum corneum, feathers, hair, claws, nails, hooves, and horns. [GOC:dph, GOC:ebc, GOC:sdb 2009, GOC:tb]	50	0.2222	1.16e-25	2.83e-23
POSITIVE REGULATION OF NUCLEOBASE CONTAINING COMPOUND METABOLIC PROCESS	1861	Any cellular process that activates or increases the frequency, rate or extent of the chemical reactions and pathways involving nucleobases, nucleosides, nucleotides and nucleic acids. [GOC:curators]	160	0.086	2.34e-25	5.59e-23
NEGATIVE REGULATION OF BIOSYNTHETIC PROCESS	1762	Any process that stops, prevents, or reduces the rate of the chemical reactions and pathways resulting in the formation of substances. [GOC:curators]	154	0.0874	3.83e-25	8.95e-23
TAXIS	656	The directed movement of a motile cell or organism in response to an external stimulus. [GOC:jl, ISBN:0192801023]	85	0.1296	5.69e-25	1.3e-22
NEGATIVE REGULATION OF RESPONSE TO STIMULUS	1753	Any process that stops, prevents, or reduces the frequency, rate or extent of a response to a stimulus. Response to stimulus is a change in state or activity of a cell or an organism (in terms of movement, secretion, enzyme production, gene expression, etc.) as a result of a stimulus. [GOC:jid]	153	0.0873	6.41e-25	1.43e-22
CYTOSKELETON ORGANIZATION	1396	A process that is carried out at the cellular level which results in the assembly, arrangement of constituent parts, or disassembly of cytoskeletal structures. [GOC:dph, GOC:jl, GOC:mah]	132	0.0946	1.1e-24	2.41e-22
NEGATIVE REGULATION OF TRANSCRIPTION BY RNA POLYMERASE II	921	Any process that stops, prevents, or reduces the frequency, rate or extent of transcription mediated by RNA polymerase II. [GOC:curators, GOC:txnOH]	102	0.1107	2.5e-24	5.36e-22
EXOCYTOSIS	914	A process of secretion by a cell that results in the release of intracellular molecules (e.g. hormones, matrix proteins) contained within a membrane-bounded vesicle. Exocytosis can occur either by full fusion, when the vesicle collapses into the plasma membrane, or by a kiss-and-run mechanism that involves the formation of a transient contact, a pore, between a granule (for exemple of chromaffin …	100	0.1094	1.8e-23	3.77e-21
PROTEOLYSIS	1809	The hydrolysis of proteins into smaller polypeptides and/or amino acids by cleavage of their peptide bonds. [GOC:bf, GOC:mah]	152	0.084	4.12e-23	8.46e-21

## Sheet: GSEA-Canonical Pathways
Upregulation
Gene Set Name	# Genes in Gene Set (K)	Description	# Genes in Overlap (k)	k/K	p-value	FDR q-value
REACTOME DEVELOPMENTAL BIOLOGY	1131	Developmental Biology	131	0.1158	5.29e-33	1.52e-29
REACTOME FORMATION OF THE CORNIFIED ENVELOPE	129	Formation of the cornified envelope	44	0.3411	2.76e-31	3.96e-28
NABA MATRISOME ASSOCIATED	751	Ensemble of genes encoding ECM-associated proteins including ECM-affilaited proteins, ECM regulators and secreted factors	88	0.1172	8.97e-23	8.57e-20
NABA MATRISOME	1026	Ensemble of genes encoding extracellular matrix and extracellular matrix-associated proteins	104	0.1014	7.77e-22	5.57e-19
REACTOME KERATINIZATION	217	Keratinization	44	0.2028	4.55e-21	2.61e-18
WP VITAMIN D RECEPTOR PATHWAY	185	Vitamin D Receptor Pathway	40	0.2162	2.39e-20	1.14e-17
REACTOME INNATE IMMUNE SYSTEM	1114	Innate Immune System	105	0.0943	1.07e-19	4.4e-17
REACTOME NEUTROPHIL DEGRANULATION	479	Neutrophil degranulation	62	0.1294	1.6e-18	5.73e-16
REACTOME SIGNALING BY RECEPTOR TYROSINE KINASES	504	Signaling by Receptor Tyrosine Kinases	62	0.123	1.98e-17	6.3e-15
REACTOME CYTOKINE SIGNALING IN IMMUNE SYSTEM	884	Cytokine Signaling in Immune system	85	0.0962	1.16e-16	3.32e-14
REACTOME NGF STIMULATED TRANSCRIPTION	39	NGF-stimulated transcription	18	0.4615	2.12e-16	5.54e-14
REACTOME SIGNALING BY NTRKS	134	Signaling by NTRKs	30	0.2239	4.65e-16	1.11e-13
WP VEGFAVEGFR2 SIGNALING PATHWAY	437	VEGFA-VEGFR2 Signaling Pathway	53	0.1213	7.68e-15	1.69e-12
REACTOME NUCLEAR EVENTS KINASE AND TRANSCRIPTION FACTOR ACTIVATION	61	Nuclear Events (kinase and transcription factor activation)	20	0.3279	1.32e-14	2.7e-12
REACTOME NERVOUS SYSTEM DEVELOPMENT	580	Nervous system development	62	0.1069	1.52e-14	2.9e-12
WP NUCLEAR RECEPTORS METAPATHWAY	321	Nuclear Receptors Meta-Pathway	43	0.134	8.62e-14	1.55e-11
WP HAIR FOLLICLE DEVELOPMENT CYTODIFFERENTIATION PART 3 OF 3	88	Hair Follicle Development: Cytodifferentiation (Part 3 of 3)	22	0.25	3.34e-13	5.63e-11
WP EGFEGFR SIGNALING PATHWAY	163	EGF/EGFR Signaling Pathway	29	0.1779	7.53e-13	1.2e-10
WP MAPK SIGNALING PATHWAY	249	MAPK Signaling Pathway	36	0.1446	9.09e-13	1.37e-10
NABA ECM REGULATORS	238	Genes encoding enzymes and their regulators involved in the remodeling of the extracellular matrix	35	0.1471	1.13e-12	1.63e-10
KEGG MAPK SIGNALING PATHWAY	267	MAPK signaling pathway	37	0.1386	1.63e-12	2.23e-10
WP INSULIN SIGNALING	161	Insulin Signaling	28	0.1739	3.31e-12	4.32e-10
KEGG PATHWAYS IN CANCER	325	Pathways in cancer	40	0.1231	9.52e-12	1.19e-09
REACTOME METABOLISM OF LIPIDS	739	Metabolism of lipids	65	0.088	2.43e-11	2.9e-09
WP IL18 SIGNALING PATHWAY	279	IL-18 signaling pathway	36	0.129	2.64e-11	3.03e-09
REACTOME DISEASE	1580	Disease	109	0.069	3.03e-11	3.35e-09
BIOCARTA MAPK PATHWAY	81	MAPKinase Signaling Pathway	19	0.2346	4.53e-11	4.81e-09
KEGG ENDOCYTOSIS	181	Endocytosis	28	0.1547	5.96e-11	6.1e-09
WP GASTRIN SIGNALING PATHWAY	114	Gastrin Signaling Pathway	22	0.193	8.31e-11	8.22e-09
PID ATF2 PATHWAY	59	ATF-2 transcription factor network	16	0.2712	1.47e-10	1.4e-08
PID AP1 PATHWAY	70	AP-1 transcription factor network	17	0.2429	2.63e-10	2.43e-08
WP RAS SIGNALING	185	Ras Signaling	27	0.1459	4.99e-10	4.48e-08
REACTOME SIGNALING BY INTERLEUKINS	462	Signaling by Interleukins	45	0.0974	1.24e-09	1.08e-07
WP ANGIOPOIETIN LIKE PROTEIN 8 REGULATORY PATHWAY	132	Angiopoietin Like Protein 8 Regulatory Pathway	22	0.1667	1.56e-09	1.32e-07
REACTOME DISEASES OF SIGNAL TRANSDUCTION BY GROWTH FACTOR RECEPTORS AND SECOND MESSENGERS	386	Diseases of signal transduction by growth factor receptors and second messengers	40	0.1036	1.74e-09	1.43e-07
REACTOME MAPK FAMILY SIGNALING CASCADES	327	MAPK family signaling cascades	36	0.1101	2.24e-09	1.78e-07
PID P53 DOWNSTREAM PATHWAY	137	Direct p53 effectors	22	0.1606	3.21e-09	2.49e-07
PID ENDOTHELIN PATHWAY	63	Endothelins	15	0.2381	3.97e-09	2.99e-07
PID ERBB1 DOWNSTREAM PATHWAY	105	ErbB1 downstream signaling	19	0.181	4.9e-09	3.6e-07
KEGG AXON GUIDANCE	129	Axon guidance	21	0.1628	5.64e-09	4.05e-07
REACTOME SIGNALING BY RHO GTPASES	454	Signaling by Rho GTPases	43	0.0947	6.65e-09	4.65e-07
WP ONCOSTATIN M SIGNALING PATHWAY	66	Oncostatin M Signaling Pathway	15	0.2273	7.89e-09	5.39e-07
WP B CELL RECEPTOR SIGNALING PATHWAY	98	B Cell Receptor Signaling Pathway	18	0.1837	9.67e-09	6.45e-07
WP TGFBETA SIGNALING PATHWAY	133	TGF-beta Signaling Pathway	21	0.1579	9.89e-09	6.45e-07
REACTOME INTERLEUKIN 4 AND INTERLEUKIN 13 SIGNALING	111	Interleukin-4 and Interleukin-13 signaling	19	0.1712	1.27e-08	8.11e-07
REACTOME RHO GTPASE CYCLE	140	Rho GTPase cycle	21	0.15	2.51e-08	1.56e-06
REACTOME SIGNALING BY NUCLEAR RECEPTORS	297	Signaling by Nuclear Receptors	32	0.1077	2.86e-08	1.75e-06
REACTOME NUCLEAR RECEPTOR TRANSCRIPTION PATHWAY	53	Nuclear Receptor transcription pathway	13	0.2453	2.93e-08	1.75e-06
WP ADIPOGENESIS	131	Adipogenesis	20	0.1527	3.95e-08	2.31e-06
WP SENESCENCE AND AUTOPHAGY IN CANCER	108	Senescence and Autophagy in Cancer	18	0.1667	4.69e-08	2.69e-06
