# Supplementary material for: JAK inhibitors dampen activation of interferon-stimulated transcription of ACE2 isoforms in human airway epithelial cells
Source: Commun Biol. 2021 Jun 2;4:654. doi: 10.1038/s42003-021-02167-1 (PMC8172581; doi:10.1038/s42003-021-02167-1)
Supplement: Supplementary file 11 — Supplementary Data 8 [file 42003_2021_2167_MOESM11_ESM.xlsx]

## Sheet: Con_GH-allGenes-withFC-withMean
Supplmentary Table 7. All genes with normalized read counts in each replicate, log2 (fold change), p-value and adjusted p-value
Gene	SAEC_Control_rep1	SAEC_Control_rep2	SAEC_Control_rep3	SAEC_Control_rep4	SAEC_GH_rep1	SAEC_GH_rep2	SAEC_GH_rep3	log2FoldChange	pvalue	padj	Control_mean	GH_mean
A1BG	4.03638	1.01094	4.02314	2.19703	5.37752	4.3092	3.6542	0.554065	0.49963	0.591396	2.81687	4.44697
A1BG-AS1	6.45821	7.07657	12.0694	9.52047	20.4346	7.54109	7.30841	0.46362	0.301316	0.3905	8.78117	11.7614
A1CF	8.88004	16.175	29.7713	13.1822	15.057	15.0822	13.3987	-0.152933	0.624721	0.704379	17.0021	14.5127
A2M	0.807276	4.04376	1.60926	1.46469	0	0	0	-3.17628	0.0237379	0.0418387	1.98124	0
A2M-AS1	1.61455	1.01094	3.21852	3.66172	1.0755	2.1546	2.43614	-0.293333	0.752962	0.814718	2.37643	1.88875
A2ML1	18.5673	47.5141	7710.76	6800.55	9393.45	11167.3	9593.5	4.34416	5.73434e-178	2.75414e-175	3644.35	10051.4
A3GALT2	0.807276	0	2.41389	2.92938	4.30201	4.3092	2.43614	1.536	0.0776289	0.121167	1.53763	3.68245
A4GALT	12.9164	16.175	71.612	73.9667	245.215	273.634	210.726	2.86712	1.5388e-71	8.72196e-70	43.6675	243.191
AAAS	338.249	338.665	321.852	373.495	587.225	566.659	511.589	0.689283	2.58092e-13	1.41497e-12	343.065	555.158
AACS	548.14	439.759	341.163	384.481	533.45	546.191	489.663	0.29961	0.00117303	0.00257739	428.386	523.101
AACSP1	0	1.01094	0.804629	0.732344	2.15101	4.3092	3.6542	2.5527	0.0114955	0.0214678	0.636978	3.37147
AADAC	5.65093	5.0547	30.5759	22.7027	19.3591	22.6233	25.5794	0.744777	0.0116065	0.0216574	15.996	22.5206
AADACL2	0	0	0	0	2.15101	0	1.21807	2.87345	0.0354915	0.0604024	0	1.12302
AADACL2-AS1	2.42183	1.01094	2.41389	1.46469	1.0755	0	0	-2.1945	0.108327	0.162454	1.82784	0.358501
AADACP1	12.1091	25.2735	2.41389	5.12641	1.0755	1.0773	2.43614	-2.5074	0.00186012	0.00397903	11.2307	1.52965
AADAT	235.725	255.768	51.4962	41.7436	29.0386	35.5509	35.324	-1.64853	7.05038e-13	3.76137e-12	146.183	33.3045
AAED1	275.281	171.86	77.2444	73.9667	67.7567	58.1742	64.5576	-1.02502	3.86667e-09	1.54354e-08	149.588	63.4962
AAGAB	699.908	531.754	628.415	700.121	565.715	583.896	556.657	-0.168283	0.0385554	0.0650226	640.05	568.756
AAK1	612.722	872.441	824.744	813.634	814.156	735.795	763.729	-0.0166338	0.889853	0.92064	780.885	771.227
AAMDC	28.2547	41.4485	33.7944	30.0261	25.8121	25.8552	23.1433	-0.403544	0.0859804	0.132581	33.3809	24.9368
AAMP	290.619	311.369	396.682	478.221	847.497	831.675	791.744	1.17666	4.07477e-43	9.55896e-42	369.223	823.639
AANAT	3.2291	3.03282	2.41389	2.92938	4.30201	7.54109	1.21807	0.600997	0.354962	0.447745	2.9013	4.35373
AAR2	238.954	200.166	201.962	218.971	264.574	339.349	260.667	0.416715	0.00156758	0.0033878	215.013	288.197
AARS	1846.24	1472.94	868.194	853.913	1137.88	970.647	1175.44	-0.11846	0.223659	0.303562	1260.32	1094.65
AARS2	414.94	489.295	366.911	368.369	746.399	711.017	662.629	0.795361	3.66806e-23	3.66625e-22	409.879	706.682
AASDH	423.82	399.321	560.826	494.332	424.824	351.2	408.053	-0.241353	0.000826331	0.00185594	469.575	394.692
AASDHPPT	869.436	721.811	451.397	432.083	315.122	323.19	313.043	-0.89617	4.98624e-21	4.40483e-20	618.682	317.119
AASS	1884.99	1874.28	642.094	576.355	589.376	439.538	538.386	-1.02356	1.18429e-17	8.6389e-17	1244.43	522.433
AATBC	45.2075	64.7001	72.4166	77.6284	171.005	150.822	127.897	1.21766	4.0712e-18	3.04148e-17	64.9882	149.908
AATF	925.138	613.64	560.826	555.849	502.26	651.766	572.492	-0.180761	0.150507	0.216002	663.863	575.506
AATK	0	2.02188	0.804629	0.732344	12.906	5.3865	10.9626	3.56029	4.53557e-05	0.000120915	0.889713	9.75172
ABALON	38.7492	42.4594	93.3369	73.2344	73.1342	73.2563	85.2648	0.396027	0.0268554	0.0468448	61.945	77.2184
ABAT	113.019	103.116	302.54	290.008	275.329	325.344	310.607	0.76581	4.44456e-13	2.40277e-12	202.171	303.76
ABCA1	1705.77	1582.12	4266.95	3745.21	4195.54	3885.82	4040.33	0.641103	6.34748e-13	3.39431e-12	2825.01	4040.56
ABCA10	94.4513	78.8533	97.3601	71.0374	86.0403	70.0244	64.5576	-0.204618	0.154442	0.220885	85.4255	73.5408
ABCA11P	74.2694	74.8095	67.5888	51.9964	62.3792	78.6428	53.595	-0.0297684	0.868398	0.905251	67.166	64.8723
ABCA12	519.886	505.47	3352.08	2745.56	2893.1	2964.73	2851.5	1.20021	4.95678e-43	1.15834e-41	1780.75	2903.11
ABCA13	419.783	364.949	354.841	290.008	282.857	217.614	270.411	-0.46179	4.03157e-06	1.20308e-05	357.396	256.961
ABCA2	49.2438	95.0283	133.568	137.681	521.619	423.379	394.654	2.17084	1.0677e-62	4.67304e-61	103.88	446.551
ABCA3	3.2291	3.03282	5.6324	10.2528	17.2081	23.7006	15.8349	2.06998	4.05699e-06	1.21027e-05	5.53678	18.9145
ABCA4	4.84366	3.03282	4.82777	2.92938	8.60403	6.46379	7.30841	0.926017	0.0803092	0.124859	3.90841	7.45874
ABCA5	996.986	946.239	1311.54	1082.4	956.122	938.328	1001.25	-0.15859	0.0175406	0.0317026	1084.29	965.234
ABCA6	20.1819	22.2407	21.725	23.435	30.1141	12.9276	24.3614	0.037421	0.884741	0.916997	21.8956	22.4677
ABCA7	63.7748	113.225	112.648	102.528	365.671	323.19	264.321	1.71262	7.71396e-40	1.59442e-38	98.044	317.727
ABCA8	0	2.02188	3.21852	1.46469	2.15101	2.1546	1.21807	0.377473	0.703474	0.772542	1.67627	1.84122
ABCA9	14.531	15.1641	25.7481	16.8439	20.4346	12.9276	18.271	-0.0425551	0.883191	0.915911	18.0718	17.2111
ABCB10	1499.92	1155.5	970.382	890.53	609.81	875.844	797.834	-0.541612	3.87332e-06	1.1585e-05	1129.08	761.163
ABCB11	13.7237	11.1203	14.4833	15.3792	19.3591	25.8552	23.1433	0.726073	0.0133721	0.024657	13.6766	22.7858
ABCB4	5.65093	2.02188	19.3111	10.9852	21.5101	6.46379	17.053	0.779821	0.0462426	0.0765024	9.49226	15.0089
ABCB6	609.493	709.679	1021.88	1020.89	1563.78	1489.9	1426.36	0.856015	8.87501e-28	1.1194e-26	840.485	1493.35
ABCB7	645.013	434.704	493.237	484.079	402.238	468.625	408.053	-0.260882	0.00824253	0.0158036	514.259	426.305
ABCB8	110.597	114.236	82.8768	98.1341	308.669	286.562	239.959	1.45508	1.50878e-32	2.34956e-31	101.461	278.397
ABCB9	62.1602	71.7767	39.4268	30.7584	65.6057	44.1693	42.6324	0.0606056	0.758451	0.818792	51.0305	50.8024
ABCC1	2201.44	2528.36	2915.97	2822.45	4234.26	3873.97	3845.44	0.609747	1.19249e-27	1.49479e-26	2617.06	3984.55
ABCC10	318.874	370.004	345.99	358.116	732.418	722.868	590.763	0.965186	3.83973e-44	9.31902e-43	348.246	682.016
ABCC11	14.531	15.1641	7.24166	10.2528	4.30201	15.0822	18.271	0.126552	0.747322	0.809843	11.7974	12.5517
ABCC2	64.5821	70.7657	131.959	113.513	112.928	91.5704	110.844	0.186154	0.221096	0.300397	95.2051	105.114
ABCC3	246.219	293.172	246.216	248.265	349.539	339.349	276.501	0.318545	0.000434161	0.00101758	258.468	321.796
ABCC4	2765.73	1939.99	778.076	618.098	462.466	534.34	490.881	-1.34124	6.45921e-33	1.02244e-31	1525.47	495.896
ABCC5	1297.29	1421.38	2325.38	2374.99	2815.67	2266.64	2282.66	0.449979	4.1594e-09	1.65497e-08	1854.76	2454.99
ABCC5-AS1	17.7601	19.2078	8.04629	5.85875	5.37752	4.3092	9.74454	-0.770867	0.0954776	0.145492	12.7182	6.47709
ABCC6	7.26548	14.1531	22.5296	19.7733	27.9631	17.2368	24.3614	0.562875	0.0501287	0.0821863	15.9304	23.1871
ABCC9	533.609	453.912	137.592	116.443	121.532	103.421	102.318	-1.17199	1.02126e-15	6.60726e-15	310.389	109.09
ABCD1	8.07276	4.04376	9.65555	8.78813	22.5856	29.0871	18.271	1.62156	9.25718e-06	2.66026e-05	7.64005	23.3146
ABCD2	0.807276	1.01094	0	0.732344	0	0	1.21807	-0.581164	0.70278	0.771932	0.63764	0.406023
ABCD3	1955.22	1565.94	1892.49	1880.66	1466.99	1664.43	1525.02	-0.227765	0.00178852	0.00383666	1823.58	1552.14
ABCD4	287.39	333.61	255.067	284.882	425.899	394.291	369.075	0.454687	7.62561e-09	2.96054e-08	290.237	396.422
ABCE1	4598.24	3162.22	1974.56	1901.9	1315.34	1318.61	1313.08	-1.03995	2.92002e-61	1.20573e-59	2909.23	1315.68
ABCF1	1468.43	1014.98	936.588	1043.59	1258.34	1256.13	1208.32	0.161638	0.0776685	0.121208	1115.9	1240.93
ABCF2	1943.92	1247.5	991.303	1004.04	1021.73	1125.78	1019.52	-0.253724	0.0201814	0.0360191	1296.69	1055.68
ABCF3	394.758	367.982	391.05	433.548	719.512	690.549	645.576	0.780528	9.43057e-17	6.48849e-16	396.834	685.212
ABCG1	384.263	445.824	571.286	544.131	837.817	950.178	836.813	0.860346	4.47801e-16	2.95688e-15	486.376	874.936
ABCG2	238.954	113.225	14.4833	21.238	10.755	24.7779	23.1433	-1.48724	6.20201e-07	2.01053e-06	96.975	19.5587
ABCG4	0.807276	2.02188	6.43703	0.732344	8.60403	7.54109	8.52648	1.87454	0.00658406	0.0128478	2.49963	8.22387
ABCG5	3.2291	5.0547	3.21852	2.92938	2.15101	2.1546	1.21807	-0.910632	0.26387	0.349434	3.60792	1.84122
ABHD1	24.2183	21.2297	6.43703	4.39406	3.22651	6.46379	1.21807	-1.59378	0.00820821	0.0157427	14.0698	3.63612
ABHD10	515.849	376.069	168.167	134.019	133.362	141.126	136.424	-0.908276	3.98339e-15	2.48126e-14	298.526	136.971
ABHD11	52.4729	63.6892	33.7944	32.9555	62.3792	84.0293	76.7383	0.757449	1.23178e-05	3.50012e-05	45.728	74.3823
ABHD11-AS1	0	0	2.41389	5.12641	9.67953	11.8503	2.43614	3.01492	0.00039179	0.000925399	1.88507	7.98865
ABHD12	363.274	322.49	255.067	280.488	405.465	415.837	380.037	0.396336	0.00203586	0.00432757	305.33	400.446
ABHD12B	39.5565	43.4704	75.6351	67.3756	41.9446	63.5606	60.9034	0.0207119	0.913316	0.937932	56.5094	55.4696
ABHD13	1724.34	874.462	934.979	853.913	551.733	667.925	617.56	-0.801032	4.56353e-08	1.65981e-07	1096.92	612.406
ABHD14A	20.9892	9.09845	4.02314	4.39406	9.67953	14.0049	7.30841	0.295551	0.580722	0.665375	9.62621	10.3309
ABHD14B	47.6293	52.5688	66.7842	84.2195	115.079	122.812	120.589	0.957276	4.23649e-12	2.14838e-11	62.8005	119.493
ABHD15	278.51	241.614	247.021	258.517	260.272	274.711	236.305	0.00495237	0.963976	0.976062	256.416	257.096
ABHD16A	360.045	283.063	325.875	401.324	642.076	675.467	562.747	0.858365	7.35177e-12	3.66538e-11	342.577	626.763
ABHD16B	4.03638	12.1313	5.6324	4.39406	26.8876	23.7006	26.7975	2.04081	1.68752e-07	5.78709e-07	6.54853	25.7952
ABHD17A	4.84366	5.0547	7.24166	9.52047	68.8322	60.3288	49.9408	3.26969	7.72541e-23	7.57638e-22	6.66512	59.7006
ABHD17B	220.386	256.779	586.574	492.135	467.844	388.905	489.663	0.322428	0.00147229	0.00318979	388.969	448.804
ABHD17C	347.129	520.634	647.726	697.924	561.413	605.442	624.869	0.142951	0.208089	0.285166	553.353	597.241
ABHD2	4925.19	4338.95	5031.34	4717.03	4299.86	4662.55	4238.88	-0.110954	0.16892	0.238415	4753.13	4400.43
ABHD3	852.483	631.837	494.847	418.901	329.104	421.224	362.984	-0.635146	4.32691e-12	2.19362e-11	599.517	371.104
ABHD4	62.9675	66.722	80.4629	71.0374	147.344	107.73	104.754	0.777571	7.11921e-07	2.29482e-06	70.2974	119.943
ABHD5	612.722	507.491	507.721	544.864	443.107	454.62	456.775	-0.263552	0.00131309	0.00286494	543.2	451.501
ABHD6	136.43	87.9517	218.054	216.774	290.386	286.562	274.065	0.849653	1.51948e-07	5.23738e-07	164.802	283.671
ABHD8	3.2291	8.08751	5.6324	7.32344	27.9631	15.0822	31.6698	2.0739	2.4766e-07	8.35808e-07	6.06811	24.905
ABI1	1244.01	1197.96	3093.8	3124.91	2699.51	2681.4	2735.78	0.466075	1.01891e-30	1.46542e-29	2165.17	2705.56
ABI2	593.348	684.406	329.898	328.822	267.8	232.697	269.193	-0.830417	1.22494e-14	7.40276e-14	484.118	256.563
ABI3BP	102.524	119.291	89.3138	60.7845	52.6997	50.6331	70.6479	-0.649773	0.000165873	0.000411379	92.9783	57.9936
ABL1	442.387	731.92	940.611	1030.41	1320.72	1458.66	1190.05	0.80432	2.15727e-28	2.79831e-27	786.332	1323.14
ABL2	2294.28	1944.04	5446.53	5426.67	3776.09	4240.25	4264.46	0.253293	0.0137029	0.0252312	3777.88	4093.6
ABLIM1	837.952	1021.05	8880.69	9029.8	9688.13	9433.91	9576.45	1.70107	8.41485e-175	3.83948e-172	4942.37	9566.16
ABLIM2	0.807276	0	4.02314	5.12641	8.60403	9.69569	23.1433	2.86138	4.85989e-06	1.43757e-05	2.48921	13.8143
ABLIM3	46.822	62.6782	273.574	281.22	310.82	402.91	392.218	1.56157	5.46509e-40	1.13603e-38	166.074	368.649
ABO	1.61455	6.06564	6.43703	2.92938	6.45302	3.2319	4.87227	0.234336	0.690547	0.762074	4.26165	4.8524
ABR	862.171	960.392	1147.4	1259.63	1790.71	2037.17	1724.78	0.817508	3.55171e-34	5.88224e-33	1057.4	1850.89
ABRA	12.9164	18.1969	11.2648	9.52047	5.37752	4.3092	2.43614	-1.59938	0.00284064	0.00590485	12.9746	4.04095
ABRACL	266.401	274.975	170.581	203.592	150.57	122.812	187.582	-0.555639	2.99398e-05	8.13261e-05	228.887	153.655
ABT1	177.601	149.619	126.327	127.428	162.401	206.841	152.258	0.271928	0.0270979	0.0471957	145.244	173.834
ABTB1	12.9164	26.2844	21.725	33.6878	79.5872	87.2612	65.7757	1.77384	3.09469e-15	1.94294e-14	23.6534	77.5414
ABTB2	46.0147	47.5141	90.9231	94.4724	125.834	123.889	101.1	0.804287	1.90568e-08	7.16682e-08	69.7311	116.941
ACAA1	239.761	244.647	359.669	411.577	647.453	703.476	613.906	1.09499	9.98905e-36	1.76657e-34	313.914	654.945
ACAA2	384.263	246.669	350.014	374.228	276.404	344.736	316.698	-0.116612	0.380103	0.474051	338.793	312.613
ACACA	4766.16	5978.69	5664.59	5361.49	4912.9	4672.25	4646.93	-0.202256	0.0408077	0.0683662	5442.73	4744.02
ACACB	31.4838	50.547	20.9203	24.1673	33.3406	33.3963	40.1962	0.234553	0.28106	0.368507	31.7796	35.6444
ACAD10	236.532	278.008	392.659	350.793	519.468	449.234	470.174	0.62503	1.55222e-11	7.58085e-11	314.498	479.625
ACAD11	16.1455	17.186	24.1389	24.8997	48.3977	31.2417	56.0311	1.13426	1.20947e-06	3.81376e-06	20.5925	45.2235
ACAD8	276.896	300.249	251.849	295.867	281.782	315.649	278.938	0.0547661	0.571376	0.657514	281.215	292.123
ACAD9	567.515	519.623	522.204	483.347	674.341	675.467	567.62	0.289072	2.0483e-05	5.67106e-05	523.172	639.142
ACADL	17.7601	14.1531	6.43703	6.59109	8.60403	4.3092	6.09034	-0.66117	0.154108	0.220459	11.2353	6.33452
ACADM	628.868	450.879	254.263	229.956	155.948	150.822	188.801	-1.11608	1.27667e-28	1.6775e-27	390.991	165.19
ACADS	3.2291	5.0547	5.6324	5.12641	20.4346	21.546	18.271	2.10264	1.31048e-06	4.11663e-06	4.76065	20.0839
ACADSB	240.568	173.882	254.263	247.532	229.082	217.614	259.448	0.0447404	0.711713	0.780055	229.061	235.382
ACADVL	1721.92	1912.7	4789.96	5164.49	8335.15	7942.93	7181.73	1.35957	2.45802e-77	1.64931e-75	3397.27	7819.94
ACAN	1.61455	1.01094	0	0.732344	2.15101	0	2.43614	1.26301	0.277837	0.365152	0.839459	1.52905
ACAP1	16.1455	22.2407	23.3342	30.0261	52.6997	38.7828	29.2336	0.82726	0.00220967	0.00466876	22.9366	40.2387
ACAP2	1993.97	1684.22	2647.23	2405.02	1820.83	2126.59	2024.43	-0.116199	0.0974027	0.148141	2182.61	1990.61
ACAP3	96.8731	139.51	341.967	398.395	1220.7	1015.89	951.311	2.3204	9.72665e-154	3.06071e-151	244.186	1062.63
ACAT1	788.709	772.358	389.44	320.034	253.819	283.33	275.283	-0.945135	3.20719e-13	1.7473e-12	567.635	270.811
ACAT2	1640.38	1086.76	616.346	625.422	499.034	523.567	550.567	-0.801099	5.87732e-16	3.85298e-15	992.228	524.389
ACBD3	1892.25	1100.91	1903.75	1839.65	1385.25	1596.56	1654.14	-0.115687	0.279223	0.366521	1684.14	1545.31
ACBD4	15.3382	17.186	16.8972	32.2231	65.6057	43.092	53.595	1.42444	6.67007e-10	2.85496e-09	20.4111	54.0976
ACBD5	557.828	470.087	502.893	467.968	378.577	395.369	349.585	-0.409191	6.49119e-07	2.0998e-06	499.694	374.51
ACBD6	346.321	391.233	234.952	272.432	226.931	213.305	227.779	-0.449552	1.34774e-06	4.22877e-06	311.235	222.672
ACBD7	10.4946	5.0547	2.41389	2.92938	0	0	0	-4.31764	0.000648967	0.00148183	5.22314	0
ACCS	42.7856	65.711	54.7148	32.2231	84.9648	59.2515	43.8504	0.38733	0.0431223	0.0718548	48.8586	62.6889
ACD	67.0039	59.6454	20.9203	34.4202	81.7383	94.8023	53.595	0.859595	1.11042e-05	3.16908e-05	45.4975	76.7119
ACE	0.807276	3.03282	0.804629	0	2.15101	0	2.43614	0.535867	0.595129	0.678517	1.16118	1.52905
ACE2	4.84366	11.1203	24.9435	27.8291	21.5101	23.7006	32.8878	0.849258	0.00137073	0.00298392	17.1841	26.0328
ACER2	384.263	287.107	172.191	176.495	164.552	152.976	162.003	-0.59788	5.75154e-06	1.69036e-05	255.014	159.844
ACER3	5193.21	3409.9	1402.47	1217.16	771.136	1088.07	1018.3	-1.284	1.8146e-21	1.63952e-20	2805.68	959.171
ACHE	2.42183	2.02188	3.21852	0.732344	6.45302	12.9276	3.6542	1.86837	0.00906669	0.0172533	2.09864	7.67827
ACIN1	3054.73	2564.75	2757.46	3013.6	3117.88	3083.23	3108.51	0.122897	0.0501922	0.0822831	2847.64	3103.21
ACKR2	4.03638	1.01094	32.9898	22.7027	32.2651	59.2515	40.1962	2.56153	1.63905e-12	8.53234e-12	15.1849	43.9043
ACKR3	884.774	923.998	1466.03	1705.63	3047.98	3125.24	2694.37	1.29122	2.13927e-43	5.07721e-42	1245.11	2955.86
ACKR4	16.1455	22.2407	5.6324	9.52047	9.67953	4.3092	7.30841	-0.882314	0.0588197	0.0947028	13.3848	7.09904
ACLY	6614.01	4652.34	4472.13	4449.72	5670.05	5603.03	5065.94	0.115326	0.211227	0.288793	5047.05	5446.34
ACMSD	3.2291	7.07657	3.21852	2.92938	2.15101	0	1.21807	-1.78986	0.0688283	0.108883	4.11339	1.12302
ACO1	1161.67	810.773	745.086	744.794	592.602	604.365	562.747	-0.54073	3.78362e-11	1.79363e-10	865.581	586.572
ACO2	393.143	495.36	518.986	604.916	1002.37	1011.58	884.317	0.94698	1.85874e-44	4.59052e-43	503.101	966.09
ACOT1	0	2.02188	0.804629	1.46469	2.15101	0	2.43614	0.55079	0.592091	0.675855	1.0728	1.52905
ACOT11	59.7384	54.5907	67.5888	84.9519	255.97	266.093	230.215	1.92261	1.56385e-33	2.54156e-32	66.7175	250.759
ACOT12	0	0	4.02314	1.46469	3.22651	0	0	0.626491	0.618578	0.699104	1.37196	1.0755
ACOT13	318.874	371.015	231.733	221.168	219.403	197.146	203.417	-0.42935	6.69703e-06	1.95158e-05	285.697	206.655
ACOT2	20.9892	22.2407	19.3111	12.4498	18.2836	37.7055	29.2336	0.615149	0.0212875	0.0378378	18.7477	28.4076
ACOT4	5.65093	1.01094	0	0.732344	0	2.1546	0	-0.309376	0.812487	0.862586	1.84855	0.718199
ACOT7	212.314	144.564	219.664	227.759	488.279	516.026	406.835	1.20045	3.39118e-14	1.98819e-13	201.075	470.38
ACOT8	15.3382	23.2516	25.7481	28.5614	76.3607	70.0244	60.9034	1.59266	1.22312e-13	6.89202e-13	23.2248	69.0962
ACOT9	1604.06	988.699	964.75	1000.38	824.911	889.849	864.828	-0.38253	3.09925e-05	8.40356e-05	1139.47	859.863
ACOX1	1215.76	919.955	1861.11	1769.34	1573.46	1707.52	1600.54	0.218407	0.00353208	0.00721639	1441.54	1627.17
ACOX2	8.88004	7.07657	8.85092	4.39406	15.057	8.61839	4.87227	0.394691	0.373981	0.467855	7.3004	9.5159
ACOX3	108.175	91.9955	220.468	235.815	399.012	406.142	365.42	1.36558	4.68414e-37	8.69686e-36	164.113	390.191
ACOXL	26.6401	12.1313	2.41389	0.732344	1.0755	0	1.21807	-2.75306	0.0145003	0.0265761	10.4794	0.764524
ACP1	664.388	534.787	395.877	428.421	369.973	401.833	438.504	-0.301069	0.000140797	0.000352883	505.868	403.437
ACP2	573.973	430.66	277.597	270.967	367.822	385.673	330.096	-0.0470154	0.744422	0.807707	388.299	361.197
ACP5	40.3638	32.3501	58.7379	76.1638	96.7953	132.508	102.318	1.15395	1.34874e-13	7.58345e-13	51.9039	110.54
ACP6	232.495	213.308	92.5323	87.1489	72.0587	86.1839	73.0841	-0.861683	1.08164e-08	4.14987e-08	156.371	77.1089
ACPP	11.3019	10.1094	167.363	150.13	205.421	188.527	198.545	2.20027	1.68191e-41	3.69393e-40	84.7261	197.498
ACPT	11.3019	15.1641	8.04629	8.78813	10.755	21.546	6.09034	0.289695	0.467126	0.560889	10.8251	12.7971
ACRBP	0.807276	3.03282	2.41389	4.39406	6.45302	6.46379	1.21807	0.957709	0.191022	0.265061	2.66201	4.71163
ACRC	58.9311	38.4157	50.6916	50.5317	48.3977	49.5558	46.2866	-0.0539245	0.788602	0.842969	49.6425	48.08
ACRV1	25.8328	33.361	5.6324	5.12641	4.30201	1.0773	2.43614	-2.26317	0.000522788	0.00121084	17.4882	2.60515
ACSBG1	5.65093	10.1094	6.43703	3.66172	3.22651	3.2319	0	-1.4585	0.0404928	0.0678823	6.46477	2.1528
ACSBG2	22.6037	23.2516	7.24166	7.32344	8.60403	3.2319	8.52648	-0.903873	0.066472	0.105696	15.1051	6.78747
ACSF2	216.35	314.402	268.746	298.064	432.352	393.214	378.819	0.555508	1.98619e-07	6.76682e-07	274.391	401.462
ACSF3	70.233	101.094	62.761	68.108	134.438	146.513	123.025	0.850803	1.01478e-08	3.9031e-08	75.549	134.658
ACSL1	739.465	625.771	1321.2	1274.28	1412.14	1455.43	1331.35	0.547048	0.000414977	0.000976375	990.179	1399.64
ACSL3	18304.2	11929.1	7521.67	7426.7	5520.56	6854.85	6411.91	-0.749876	1.14711e-08	4.38999e-08	11295.4	6262.44
ACSL4	7051.56	4721.09	3859.8	3923.9	2303.73	2673.86	2735.78	-0.887114	2.26606e-23	2.29511e-22	4889.09	2571.12
ACSL5	185.673	117.269	30.5759	19.7733	20.4346	19.3914	21.9252	-1.65769	1.15032e-08	4.40043e-08	88.3229	20.5837
ACSL6	9.68731	12.1313	6.43703	5.85875	4.30201	2.1546	3.6542	-1.25874	0.0368516	0.0624956	8.52859	3.37027
ACSM1	1.61455	0	3.21852	3.66172	1.0755	2.1546	1.21807	-0.48666	0.626294	0.705673	2.1237	1.48272
ACSM3	3.2291	11.1203	8.85092	8.78813	9.67953	2.1546	6.09034	-0.349806	0.460025	0.553966	7.99712	5.97482
ACSM4	5.65093	6.06564	1.60926	0	1.0755	0	1.21807	-1.7141	0.168138	0.237514	3.33146	0.764524
ACSM6	14.531	16.175	18.5065	10.2528	9.67953	5.3865	10.9626	-0.775461	0.047471	0.0782579	14.8663	8.67621
ACSS1	38.7492	58.6345	11.2648	7.32344	31.1896	12.9276	15.8349	-0.122016	0.686211	0.758481	28.993	19.984
ACSS2	464.991	581.29	642.898	651.786	771.136	763.805	723.532	0.371589	0.000281015	0.000674755	585.241	752.824
ACSS3	10.4946	11.1203	0.804629	0.732344	0	1.0773	0	-2.69751	0.0443385	0.073713	5.78797	0.3591
ACTA2	20.9892	10.1094	7.24166	5.85875	9.67953	9.69569	9.74454	0.0463947	0.911406	0.936411	11.0497	9.70659
ACTA2-AS1	15.3382	8.08751	4.82777	1.46469	3.22651	2.1546	1.21807	-1.29224	0.105299	0.158543	7.42955	2.19973
ACTB	38031.6	24471.8	29829.2	31996.1	42979.3	48878.1	41376.5	0.504279	1.33455e-05	3.77159e-05	31082.2	44411.3
ACTBL2	0	1.01094	9.65555	13.9145	11.8305	22.6233	17.053	2.48908	1.77271e-06	5.50328e-06	6.14525	17.1689
ACTG1	26100.8	13501.1	18426.8	19134.7	21830.6	24196.1	20254	0.184753	0.217028	0.295639	19290.9	22093.6
ACTG1P17	4.03638	5.0547	1.60926	5.85875	3.22651	1.0773	4.87227	-0.466652	0.475697	0.568972	4.13977	3.05869
ACTG1P20	134.815	129.4	72.4166	80.5578	86.0403	56.0196	68.2118	-0.509194	0.00162169	0.00349893	104.297	70.0905
ACTG1P4	0.807276	4.04376	6.43703	5.12641	15.057	3.2319	0	0.806254	0.196433	0.271495	4.10362	6.09631
ACTL10	10.4946	12.1313	6.43703	4.39406	5.37752	9.69569	3.6542	-0.312629	0.52103	0.611846	8.36424	6.24247
ACTL6A	1133.42	732.931	695.199	699.388	538.827	614.06	588.327	-0.465354	1.71387e-06	5.32696e-06	815.233	580.405
ACTL7A	0.807276	2.02188	0	0	3.22651	2.1546	0	1.9223	0.0936732	0.142993	0.707289	1.7937
ACTN1	7371.24	6972.45	7450.86	8088.74	11175.6	12897.4	10544.8	0.615715	2.35059e-10	1.04712e-09	7470.82	11539.3
ACTN1-AS1	1.61455	1.01094	3.21852	0.732344	3.22651	3.2319	1.21807	0.596418	0.503598	0.595167	1.64409	2.55883
ACTN2	0.807276	2.02188	1.60926	0	0	1.0773	2.43614	0.184896	0.886762	0.918571	1.1096	1.17114
ACTN4	2487.22	2363.58	3523.47	4097.46	8838.49	9486.7	7543.49	1.478	3.29449e-46	8.67645e-45	3117.93	8622.89
ACTR10	741.887	610.607	844.056	765.299	645.302	700.244	696.735	-0.115055	0.214393	0.292617	740.462	680.76
ACTR1A	1255.31	863.342	1222.23	1324.08	1597.12	1768.93	1494.57	0.465733	0.000131572	0.000330624	1166.24	1620.21
ACTR1B	222.808	287.107	306.564	356.651	702.304	464.316	522.551	0.948611	2.04826e-18	1.5518e-17	293.282	563.057
ACTR2	6114.31	3945.7	5267.9	5020.22	3373.85	4612.99	4277.85	-0.312754	0.0118166	0.022011	5087.03	4088.23
ACTR3	7082.23	4430.95	6208.52	6206.61	4260.07	5098.86	4850.35	-0.331121	0.000497173	0.00115591	5982.08	4736.42
ACTR3B	58.9311	56.6126	27.3574	36.6172	32.2651	25.8552	34.1059	-0.466811	0.0309783	0.0533534	44.8796	30.7421
ACTR3C	39.5565	36.3938	25.7481	20.5056	21.5101	21.546	25.5794	-0.360304	0.147863	0.212878	30.551	22.8785
ACTR5	172.757	141.531	168.167	197	195.742	191.759	216.816	0.241106	0.0338625	0.057835	169.864	201.439
ACTR6	491.631	372.026	389.44	394.001	264.574	248.856	331.314	-0.549945	2.11806e-08	7.93446e-08	411.775	281.581
ACTR8	634.519	474.13	523.009	488.473	446.334	480.475	420.233	-0.23425	0.00211614	0.00448516	530.033	449.014
ACTRT3	106.56	86.9408	28.162	26.3644	20.4346	18.3141	13.3987	-1.55101	4.7621e-09	1.88246e-08	62.0069	17.3825
ACVR1	1478.12	1215.15	1736.39	1786.19	1455.16	1540.54	1453.16	-0.0573852	0.456315	0.550444	1553.96	1482.95
ACVR1B	613.53	545.907	621.978	671.559	750.701	706.708	699.171	0.228018	0.0270468	0.0471158	613.244	718.86
ACVR1C	13.7237	23.2516	125.522	86.4166	79.5872	77.5655	81.6105	0.774805	0.000193193	0.000474623	62.2285	79.5878
ACVR2A	785.479	555.006	750.719	634.21	563.564	532.186	588.327	-0.273858	0.00215752	0.0045665	681.353	561.359
ACVR2B	274.474	286.096	185.869	191.874	144.117	168.059	159.567	-0.541206	7.18885e-06	2.09023e-05	234.578	157.248
ACVR2B-AS1	3.2291	4.04376	5.6324	2.92938	3.22651	1.0773	1.21807	-1.08319	0.197189	0.272313	3.95866	1.84063
ACYP1	90.4149	76.8314	45.0592	41.7436	46.2466	24.7779	35.324	-0.747997	0.000172392	0.000426678	63.5123	35.4495
ACYP2	9.68731	17.186	37.8176	27.8291	22.5856	25.8552	24.3614	0.212207	0.41467	0.509278	23.13	24.2674
ADA	76.6912	73.7986	92.5323	109.852	100.022	138.972	133.987	0.489649	0.000363204	0.000861784	88.2184	124.327
ADAD2	0	2.02188	1.60926	5.85875	9.67953	6.46379	3.6542	1.98681	0.00330455	0.00679412	2.37247	6.59918
ADAL	107.368	111.203	44.2546	51.2641	50.5487	40.9374	46.2866	-0.636746	0.000320806	0.000765464	78.5224	45.9242
ADAM10	13559	10871.6	9320.82	8167.1	5983.03	6595.23	6678.67	-0.67791	8.23267e-19	6.38566e-18	10479.6	6418.97
ADAM12	431.085	303.282	459.443	394.001	335.557	448.156	417.797	0.0142158	0.896281	0.925018	396.953	400.504
ADAM15	1645.23	1712.53	2343.88	2580.05	5798.04	6278.5	5129.28	1.47139	3.04654e-45	7.75486e-44	2070.42	5735.27
ADAM17	4278.56	3477.63	3694.05	3534.29	2874.82	3215.74	2957.47	-0.307064	0.000777985	0.00175318	3746.13	3016.01
ADAM19	1043	580.279	988.889	905.177	867.931	1246.44	946.439	0.211343	0.222299	0.301874	879.336	1020.27
ADAM1A	143.695	159.728	107.016	93.74	101.097	88.3385	103.536	-0.323868	0.0253858	0.044494	126.045	97.6572
ADAM20	7.26548	20.2188	16.0926	18.3086	25.8121	19.3914	25.5794	0.63022	0.0467653	0.0772679	15.4714	23.5943
ADAM20P1	12.1091	4.04376	26.5527	18.3086	30.1141	20.4687	24.3614	0.776755	0.0149531	0.0273292	15.2536	24.9814
ADAM21	16.1455	15.1641	5.6324	10.9852	5.37752	7.54109	8.52648	-0.704836	0.103783	0.156528	11.9818	7.14836
ADAM22	77.4985	65.711	47.4731	42.4759	40.8691	24.7779	36.542	-0.730081	0.000712449	0.00161768	58.2896	34.063
ADAM23	1.61455	1.01094	1.60926	4.39406	3.22651	4.3092	0	0.328367	0.667088	0.742788	2.1572	2.5119
ADAM28	407.674	338.665	169.777	139.145	122.607	106.653	92.5732	-1.13156	1.70336e-19	1.37315e-18	263.815	107.278
ADAM32	25.0256	26.2844	46.6685	35.1525	34.4161	22.6233	20.7072	-0.336564	0.206419	0.283132	33.2827	25.9155
ADAM8	658.737	503.448	231.733	232.885	440.956	499.867	411.707	0.281645	0.0517471	0.0845284	406.701	450.843
ADAM9	40491.3	28107.1	20007.9	18512.2	13350.2	15796.4	15521.8	-0.771621	3.36949e-14	1.97802e-13	26779.6	14889.5
ADAMTS1	13770.5	10454.1	15329	15019.6	12409.2	12279.1	12085.7	-0.147344	0.060424	0.0970773	13643.3	12258
ADAMTS13	8.07276	20.2188	14.4833	14.6469	30.1141	24.7779	24.3614	0.922267	0.00372407	0.00757473	14.3554	26.4178
ADAMTS14	1.61455	1.01094	8.04629	9.52047	24.7366	24.7779	17.053	2.57651	1.18916e-07	4.14107e-07	5.04806	22.1891
ADAMTS15	788.709	750.117	1790.3	1888.71	2771.57	2897.93	2604.23	1.19375	7.7824e-42	1.72166e-40	1304.46	2757.91
ADAMTS17	4.03638	0	6.43703	3.66172	13.9815	10.773	6.09034	1.568	0.00279548	0.0058176	3.53378	10.2816
ADAMTS19	13.7237	15.1641	4.02314	8.78813	2.15101	3.2319	3.6542	-1.64828	0.0116725	0.0217672	10.4248	3.01237
ADAMTS3	511.006	422.573	97.3601	60.0522	50.5487	75.4109	57.2492	-1.59622	1.70322e-20	1.45599e-19	272.748	61.0696
ADAMTS5	11.3019	10.1094	17.7018	21.238	21.5101	23.7006	15.8349	0.463847	0.163218	0.231587	15.0878	20.3485
ADAMTS6	1285.18	954.327	795.778	607.845	558.186	581.742	641.922	-0.563439	1.45287e-06	4.5389e-06	910.783	593.95
ADAMTS7	12.1091	14.1531	14.4833	17.5763	27.9631	39.8601	26.7975	1.11049	0.000195528	0.000480036	14.5805	31.5402
ADAMTS8	0.807276	1.01094	0.804629	0	1.0755	0	1.21807	0.33763	0.813964	0.863752	0.655711	0.764524
ADAMTS9	25.0256	17.186	7.24166	8.78813	6.45302	2.1546	3.6542	-1.65076	0.000913964	0.00204029	14.5603	4.08727
ADAMTS9-AS2	0	2.02188	0	0	0	2.1546	0	0.864416	0.565422	0.652308	0.50547	0.718199
ADAMTSL1	25.0256	20.2188	2.41389	2.19703	0	2.1546	0	-3.22135	0.00335161	0.00688389	12.4638	0.718199
ADAMTSL3	50.8584	36.3938	827.963	765.299	891.592	964.183	946.439	2.17936	3.24116e-64	1.48257e-62	420.129	934.071
ADAMTSL4	34.7129	56.6126	94.1416	105.458	288.235	254.243	188.801	1.85355	8.35941e-43	1.93368e-41	72.7311	243.759
ADAMTSL4-AS1	112.211	155.685	254.263	233.618	217.252	205.764	227.779	0.239733	0.191994	0.266207	188.944	216.932
ADAMTSL5	33.0983	25.2735	61.1518	66.6433	70.9832	71.1017	79.1744	0.748406	1.46989e-05	4.13487e-05	46.5417	73.7531
ADAP1	7.26548	18.1969	20.9203	32.2231	66.6812	81.8747	74.3021	2.10202	6.49736e-21	5.70386e-20	19.6515	74.286
ADAP2	0	3.03282	47.4731	49.067	41.9446	56.0196	43.8504	2.46494	1.49959e-13	8.39281e-13	24.8932	47.2715
ADAR	2776.22	3260.28	3928.2	4009.58	3585.73	3659.59	3215.7	0.00780786	0.904725	0.931329	3493.57	3487
ADARB1	156.612	274.975	216.445	191.142	251.668	248.856	220.47	0.204227	0.199056	0.274497	209.793	240.331
ADAT1	314.03	320.468	274.378	257.053	254.894	254.243	228.997	-0.234176	0.0279028	0.0484957	291.482	246.045
ADAT2	645.821	528.721	420.016	363.975	349.539	316.726	359.33	-0.481153	5.35583e-10	2.30758e-09	489.633	341.865
ADAT3	2.42183	3.03282	5.6324	3.66172	9.67953	3.2319	4.87227	0.757349	0.22484	0.304848	3.68719	5.9279
ADCK1	49.2438	44.4813	46.6685	49.067	79.5872	76.4882	63.3395	0.619307	0.000401026	0.000945623	47.3652	73.1383
ADCK2	96.8731	98.0611	102.992	111.316	179.609	241.315	210.726	1.04007	2.91408e-13	1.59093e-12	102.311	210.55
ADCK3	29.8692	43.4704	11.2648	19.0409	33.3406	29.0871	19.4891	0.209299	0.404355	0.498944	25.9113	27.3056
ADCK4	40.3638	64.7001	40.2314	55.6581	138.74	115.271	105.972	1.27056	6.73168e-15	4.14507e-14	50.2384	119.994
ADCK5	24.2183	21.2297	22.5296	35.8848	136.589	130.353	105.972	2.27329	3.42411e-23	3.4243e-22	25.9656	124.305
ADCY1	16.9528	22.2407	27.3574	25.632	39.7936	19.3914	30.4517	0.391026	0.123354	0.181971	23.0457	29.8789
ADCY10	6.45821	7.07657	12.0694	12.4498	11.8305	10.773	8.52648	0.18038	0.635307	0.713494	9.51351	10.3767
ADCY10P1	129.164	218.363	192.306	194.803	166.703	143.281	119.371	-0.357383	0.0394037	0.0662451	183.659	143.118
ADCY2	4.03638	5.0547	12.8741	13.1822	9.67953	12.9276	10.9626	0.556018	0.188229	0.261862	8.78683	11.1899
ADCY3	446.424	548.94	337.944	397.663	746.399	754.109	628.523	0.730219	2.77228e-20	2.33273e-19	432.743	709.677
ADCY4	50.0511	62.6782	53.9101	38.8142	81.7383	87.2612	77.9563	0.692669	7.91661e-05	0.000204452	51.3634	82.3186
ADCY5	7.26548	8.08751	5.6324	5.85875	8.60403	9.69569	1.21807	0.0226974	0.962519	0.97497	6.71104	6.50593
ADCY6	617.566	754.161	1110.39	1171.75	1764.9	1631.03	1529.89	0.888931	5.37452e-61	2.18464e-59	913.466	1641.94
ADCY7	728.97	726.865	996.935	929.344	1089.48	1165.64	1019.52	0.379763	1.72131e-08	6.4935e-08	845.529	1091.55
ADCY9	270.437	313.391	440.132	421.83	658.208	616.215	616.342	0.817841	7.42347e-19	5.77518e-18	361.448	630.255
ADD1	1397.39	1468.89	2075.94	2254.15	2501.62	2851.61	2550.63	0.576774	4.8337e-24	5.06429e-23	1799.1	2634.62
ADD2	4.03638	5.0547	0	0.732344	0	1.0773	0	-1.55428	0.312109	0.402309	2.45585	0.3591
ADD3	886.389	893.67	1365.46	1363.62	1033.56	1001.89	1051.19	-0.100862	0.185594	0.25867	1127.28	1028.88
ADD3-AS1	0.807276	1.01094	0	0	1.0755	0	0	0.246043	0.872516	0.908383	0.454554	0.358501
ADGB	0.807276	1.01094	4.02314	0	2.15101	0	2.43614	0.228747	0.840031	0.884572	1.46034	1.52905
ADGRA2	29.8692	14.1531	8.04629	8.05578	13.9815	15.0822	15.8349	0.210117	0.570884	0.657032	15.0311	14.9662
ADGRA3	3054.73	2241.25	2398.6	2317.87	1728.33	1925.13	1772.29	-0.463689	6.64888e-07	2.14967e-06	2503.11	1808.59
ADGRB2	7.26548	20.2188	12.0694	16.1116	31.1896	43.092	29.2336	1.3429	1.18991e-06	3.75403e-06	13.9163	34.5051
ADGRE2	1.61455	3.03282	11.2648	12.4498	17.2081	10.773	17.053	1.42085	0.00111318	0.00245637	7.0905	15.0113
ADGRE5	326.947	329.566	119.89	140.61	264.574	256.397	250.922	0.30256	0.00418324	0.00843908	229.253	257.298
ADGRF1	858.942	545.907	116.671	120.104	125.834	130.353	115.716	-1.23605	4.83904e-08	1.75512e-07	410.406	123.968
ADGRF2	7.26548	7.07657	148.052	171.368	143.042	187.45	169.311	2.26547	2.7715e-30	3.93945e-29	83.4406	166.601
ADGRF3	26.6401	24.2625	12.8741	8.78813	18.2836	11.8503	15.8349	-0.0992872	0.749608	0.811838	18.1412	15.3229
ADGRF4	1079.33	701.592	2072.72	2004.43	1689.62	1790.47	1810.05	0.37635	0.000625087	0.00143107	1464.52	1763.38
ADGRF5	104.139	73.7986	7.24166	2.92938	2.15101	0	1.21807	-4.21396	1.40582e-06	4.39945e-06	47.027	1.12302
ADGRG1	1051.88	982.633	2794.48	2752.15	6038.95	5611.65	5120.76	1.7026	2.07201e-60	8.31128e-59	1895.28	5590.45
ADGRG2	24.2183	30.3282	26.5527	20.5056	15.057	10.773	9.74454	-1.07194	0.000976296	0.00217297	25.4012	11.8582
ADGRG3	0	0	0.804629	2.19703	4.30201	2.1546	0	1.88788	0.115015	0.171396	0.750415	2.1522
ADGRG4	4.03638	3.03282	2.41389	2.19703	1.0755	2.1546	3.6542	-0.332564	0.726804	0.792644	2.92003	2.29477
ADGRG6	7285.67	4913.16	3258.75	3000.41	2287.6	2059.8	2166.94	-0.990765	8.92794e-40	1.84117e-38	4614.5	2171.44
ADGRG7	0.807276	2.02188	0	0.732344	1.0755	0	0	-1.00132	0.501036	0.592715	0.890375	0.358501
ADGRL1	17.7601	24.2625	82.8768	90.0783	218.327	245.624	183.928	2.26084	1.31095e-49	3.86528e-48	53.7444	215.96
ADGRL2	1638.77	1394.09	4629.83	4046.2	4180.48	4686.25	4406.97	0.772511	6.62128e-11	3.09383e-10	2927.22	4424.57
ADGRL3	5.65093	3.03282	19.3111	13.9145	9.67953	9.69569	15.8349	0.368151	0.347571	0.439881	10.4773	11.7367
ADGRL4	16.1455	15.1641	1.60926	0	1.0755	0	0	-3.13535	0.0241481	0.0424961	8.22972	0.358501
ADGRV1	264.787	196.122	97.3601	71.7697	77.4362	53.865	71.866	-1.0096	2.61386e-10	1.15987e-09	157.51	67.7224
ADH1A	16.9528	23.2516	17.7018	8.78813	17.2081	10.773	12.1807	-0.249994	0.43836	0.53287	16.6736	13.3872
ADH1B	0.807276	2.02188	0.804629	0	1.0755	1.0773	2.43614	0.940159	0.399415	0.49395	0.908446	1.52965
ADH1C	0.807276	1.01094	1.60926	1.46469	0	0	1.21807	-1.61111	0.255996	0.340406	1.22304	0.406023
ADH4	46.822	56.6126	28.162	24.8997	31.1896	15.0822	21.9252	-0.671084	0.00592658	0.0116696	39.1241	22.7323
ADH5	2706.8	1676.14	1439.48	1464.69	1069.05	1165.64	1163.25	-0.646058	5.67417e-10	2.43841e-09	1821.78	1132.65
ADH6	64.5821	75.8204	93.3369	84.2195	82.8138	60.3288	86.4828	-0.0472363	0.754402	0.81582	79.4897	76.5418
ADH7	2.42183	15.1641	602.667	612.239	960.424	672.235	805.143	3.53117	4.5027e-72	2.57614e-70	308.123	812.601
ADHFE1	18.5673	29.3172	49.887	21.238	36.5671	11.8503	40.1962	0.005603	0.985728	0.991792	29.7524	29.5379
ADI1	354.394	382.135	442.546	432.083	446.334	449.234	437.286	0.143252	0.0507801	0.0831423	402.789	444.285
ADIPOR1	846.025	856.266	1317.18	1321.15	1364.81	1582.55	1400.78	0.44927	1.88457e-13	1.0445e-12	1085.15	1449.38
ADIPOR2	1964.1	1679.17	1426.61	1458.1	1148.64	1486.67	1289.93	-0.306502	0.00494806	0.00987179	1631.99	1308.41
ADIRF	5.65093	10.1094	16.0926	12.4498	60.2282	77.5655	54.8131	2.60189	1.07486e-19	8.7734e-19	11.0757	64.2023
ADK	1167.32	878.506	788.536	702.318	580.772	587.128	607.816	-0.553603	7.86597e-14	4.49333e-13	884.17	591.905
ADM	153.382	142.542	531.055	567.566	743.173	672.235	785.654	1.34381	4.13937e-17	2.91915e-16	348.637	733.687
ADM2	4.84366	4.04376	6.43703	9.52047	18.2836	31.2417	48.7227	2.46336	2.64393e-07	8.90139e-07	6.21123	32.7493
ADM5	18.5673	28.3063	8.04629	9.52047	19.3591	25.8552	25.5794	0.723887	0.0143043	0.0262459	16.1101	23.5979
ADNP	1611.32	2344.37	2816.2	2747.75	2284.37	2390.53	2281.44	-0.0193781	0.854757	0.895172	2379.91	2318.78
ADNP-AS1	64.5821	54.5907	58.7379	42.4759	34.4161	31.2417	32.8878	-0.729184	0.000684166	0.00155714	55.0967	32.8485
ADNP2	520.693	778.423	1182	1067.03	953.971	1122.55	1060.94	0.292795	0.000227698	0.000554539	887.035	1045.82
ADO	316.452	273.965	279.206	267.306	181.76	180.986	199.763	-0.598196	5.38661e-09	2.11877e-08	284.232	187.503
ADORA2A-AS1	0	2.02188	4.02314	3.66172	8.60403	4.3092	2.43614	1.11489	0.102366	0.15471	2.42669	5.11645
ADORA2B	1156.83	754.161	262.309	284.149	204.346	234.851	216.816	-1.201	6.72973e-18	4.9888e-17	614.361	218.671
ADPGK	2747.97	1645.81	842.446	802.649	708.757	775.655	686.99	-0.867825	7.36939e-17	5.11596e-16	1509.72	723.801
ADPGK-AS1	30.6765	26.2844	8.85092	10.9852	11.8305	10.773	18.271	-0.339459	0.296201	0.385149	19.1992	13.6248
ADPRH	61.353	39.4266	12.0694	11.7175	7.52852	17.2368	15.8349	-0.932383	0.00499527	0.00995835	31.1416	13.5334
ADPRHL1	3.2291	1.01094	4.02314	3.66172	7.52852	2.1546	8.52648	1.10672	0.0691533	0.10935	2.98123	6.06987
ADPRHL2	101.717	130.411	168.972	207.253	306.518	307.03	306.953	1.05291	5.75059e-26	6.60504e-25	152.088	306.834
ADPRM	71.8476	62.6782	42.6453	45.4053	40.8691	35.5509	37.7601	-0.512092	0.00691766	0.0134313	55.6441	38.06
ADRA1B	27.4474	14.1531	10.4602	7.32344	19.3591	32.319	12.1807	0.652734	0.105334	0.158578	14.846	21.2862
ADRA2C	0	0	0	2.19703	5.37752	4.3092	1.21807	2.97664	0.0107073	0.0201213	0.549258	3.63493
ADRB1	7.26548	4.04376	0.804629	1.46469	1.0755	2.1546	4.87227	-0.140753	0.843286	0.886889	3.39464	2.70079
ADRB2	1620.2	850.2	2421.13	2412.34	2499.47	2595.21	2467.81	0.531763	0.000162395	0.000403358	1825.97	2520.83
ADRBK1	108.982	205.221	249.435	291.473	735.644	748.723	691.863	1.84512	8.74469e-90	7.63633e-88	213.778	725.41
ADRBK2	296.27	411.452	300.127	265.108	215.101	203.61	228.997	-0.547979	5.44642e-07	1.77727e-06	318.239	215.902
ADRM1	180.83	205.221	132.764	179.424	474.297	435.229	391	1.31337	8.58464e-37	1.5715e-35	174.56	433.509
ADSL	758.032	611.618	297.713	304.655	323.727	312.417	309.389	-0.512915	6.15435e-10	2.63793e-09	493.005	315.177
ADSS	1270.65	909.845	802.215	774.82	529.148	592.515	615.124	-0.673215	5.89679e-15	3.64451e-14	939.383	578.929
ADSSL1	13.7237	17.186	209.203	174.298	364.596	289.793	298.427	2.34756	8.14722e-45	2.03135e-43	103.603	317.605
ADTRP	85.5712	69.7548	66.7842	59.3199	39.7936	39.8601	66.9937	-0.530849	0.00189926	0.00405847	70.3575	48.8825
AEBP1	28.2547	22.2407	11.2648	12.4498	20.4346	14.0049	13.3987	-0.120565	0.698057	0.768086	18.5525	15.9461
AEBP2	581.239	668.231	852.102	728.682	617.339	551.577	641.922	-0.220125	0.030819	0.0531241	707.563	603.613
AEN	342.285	306.315	310.587	284.882	399.012	386.75	410.489	0.354369	8.9815e-05	0.000230291	311.017	398.75
AES	180.83	297.216	355.646	414.507	789.419	811.206	660.193	1.32315	4.38373e-43	1.02705e-41	312.05	753.606
AFAP1	402.831	475.141	753.937	812.169	833.515	865.071	779.563	0.495264	8.13562e-16	5.28598e-15	611.02	826.05
AFAP1-AS1	59.7384	52.5688	60.3472	55.6581	68.8322	39.8601	62.1215	-0.01227	0.946886	0.963298	57.0781	56.9379
AFAP1L1	159.841	216.341	311.391	329.555	336.633	389.982	353.24	0.552258	7.7385e-06	2.24148e-05	254.282	359.952
AFAP1L2	478.715	420.551	954.29	946.921	1004.52	1061.14	969.582	0.613192	8.02377e-13	4.26075e-12	700.119	1011.75
AFF1	1441.79	1799.47	3572.55	3520.38	2875.9	3002.43	3023.24	0.30161	7.63484e-05	0.000197622	2583.55	2967.19
AFF2	2.42183	3.03282	5.6324	0.732344	2.15101	6.46379	1.21807	0.220817	0.791559	0.845185	2.95485	3.27762
AFF4	3497.93	4214.61	8455.04	8137.07	6225.01	6297.89	6379.02	0.149658	0.00315955	0.00651551	6076.16	6300.64
AFG3L1P	364.081	334.621	243.803	243.871	331.255	268.247	344.713	0.108335	0.230927	0.311777	296.594	314.739
AFG3L2	1058.34	936.13	934.979	956.441	830.289	990.038	878.227	-0.109634	0.243704	0.326447	971.472	899.518
AFMID	67.0039	79.8642	70.0027	78.3608	88.1913	87.2612	109.626	0.363747	0.0342731	0.058476	73.8079	95.0262
AFTPH	573.973	693.504	1276.14	1271.35	1048.62	1034.21	1058.5	0.22187	0.000110801	0.000280888	953.742	1047.11
AGA	611.915	419.54	498.87	546.329	476.448	579.587	554.221	0.0448467	0.766808	0.825518	519.163	536.752
AGAP1	213.928	324.511	543.929	568.299	592.602	666.848	574.928	0.650362	5.93194e-14	3.41526e-13	412.667	611.46
AGAP1-IT1	12.1091	9.09845	8.85092	5.85875	4.30201	6.46379	8.52648	-0.457519	0.40903	0.503793	8.97931	6.43076
AGAP11	8.07276	2.02188	12.8741	8.05578	20.4346	18.3141	9.74454	1.14702	0.00277044	0.00577075	7.75612	16.1644
AGAP2	2.42183	2.02188	3.21852	5.12641	4.30201	3.2319	2.43614	0.0123852	0.986404	0.992167	3.19716	3.32335
AGAP3	183.252	261.833	321.047	424.027	861.478	783.196	743.021	1.46496	1.53266e-78	1.08003e-76	297.54	795.899
AGAP4	11.3019	18.1969	16.0926	10.2528	6.45302	10.773	7.30841	-0.749547	0.0691413	0.10934	13.961	8.17814
AGAP5	30.6765	31.3391	46.6685	32.2231	52.6997	35.5509	42.6324	0.310612	0.157563	0.224645	35.2268	43.6276
AGAP6	135.622	123.335	123.108	114.246	123.683	100.189	101.1	-0.194127	0.210486	0.287932	124.078	108.324
AGAP7P	2.42183	1.01094	0.804629	0	0	2.1546	0	-0.375846	0.788409	0.842856	1.05935	0.718199
AGAP9	0.807276	2.02188	2.41389	2.19703	2.15101	3.2319	6.09034	1.00444	0.189968	0.263966	1.86002	3.82441
AGBL1	0.807276	4.04376	6.43703	3.66172	1.0755	3.2319	2.43614	-0.622922	0.406987	0.501751	3.73745	2.24785
AGBL1-AS1	2.42183	8.08751	19.3111	23.435	17.2081	20.4687	7.30841	0.4258	0.241571	0.32397	13.3139	14.995
AGBL2	28.2547	28.3063	15.2879	15.3792	16.1326	8.61839	17.053	-0.595221	0.0436787	0.0727155	21.807	13.9346
AGBL3	29.0619	29.3172	24.9435	11.7175	18.2836	9.69569	17.053	-0.601207	0.0451944	0.0749517	23.76	15.0107
AGBL5	170.335	188.035	125.522	144.272	189.289	191.759	180.274	0.269549	0.00742981	0.0143448	157.041	187.107
AGER	62.9675	85.9298	49.0824	52.7288	93.5688	73.2563	69.4299	0.3633	0.0413824	0.0692464	62.6771	78.7517
AGFG1	1513.64	1732.75	2078.36	2060.08	1560.56	1615.95	1665.1	-0.185245	0.00392209	0.00795534	1846.21	1613.87
AGFG2	80.7276	57.6235	37.0129	43.2083	135.513	74.3336	86.4828	0.884223	5.99255e-07	1.94609e-06	54.6431	98.7766
AGGF1	696.679	775.39	983.256	952.047	672.19	701.322	694.299	-0.288155	1.58101e-07	5.43819e-07	851.843	689.27
AGK	716.054	563.093	543.929	499.459	475.372	492.326	471.392	-0.264222	0.000427519	0.00100317	580.634	479.697
AGL	1663.8	1534.61	1571.44	1469.08	1033.56	949.101	965.928	-0.659926	1.15648e-37	2.20553e-36	1559.73	982.862
AGMAT	50.8584	45.4923	24.1389	20.5056	23.6611	15.0822	20.7072	-0.703569	0.00681666	0.0132564	35.2488	19.8168
AGMO	318.874	256.779	71.612	71.0374	78.5117	82.952	87.7009	-0.805516	5.19761e-05	0.000137361	179.575	83.0549
AGO1	415.747	562.082	490.824	501.656	481.826	499.867	479.919	-0.0122966	0.89011	0.920837	492.577	487.204
AGO2	608.686	672.275	564.045	639.336	639.924	728.254	651.666	0.117953	0.213984	0.292125	621.085	673.282
AGO3	429.471	464.021	412.775	415.239	344.161	307.03	367.857	-0.340493	0.000722724	0.00163958	430.376	339.683
AGO4	423.82	451.89	812.675	768.961	636.698	598.978	684.554	0.117701	0.0702142	0.110855	614.336	640.077
AGPAT1	175.986	172.871	148.856	148.666	236.611	270.402	205.853	0.557751	1.11628e-06	3.53457e-06	161.595	237.622
AGPAT2	37.1347	41.4485	32.9898	51.9964	147.344	168.059	142.514	1.90452	1.11697e-25	1.26542e-24	40.8923	152.639
AGPAT3	453.689	442.791	575.31	623.957	808.779	819.825	797.834	0.637324	2.09793e-14	1.2464e-13	523.937	808.813
AGPAT4	343.092	334.621	454.615	443.8	479.674	460.007	453.121	0.240904	0.0108465	0.02036	394.032	464.267
AGPAT4-IT1	42.7856	45.4923	43.45	41.7436	41.9446	35.5509	46.2866	-0.076522	0.71621	0.783948	43.3679	41.2607
AGPAT5	4583.71	2988.34	960.727	785.073	582.923	739.027	652.884	-1.43153	2.51737e-35	4.37568e-34	2329.46	658.278
AGPAT6	1475.7	1268.73	1433.85	1364.36	1455.16	1509.3	1505.53	0.102962	0.083608	0.12936	1385.66	1489.99
AGPAT9	499.704	212.297	74.0258	65.1786	29.0386	76.4882	60.9034	-1.46268	1.25852e-06	3.96364e-06	212.801	55.4767
AGPS	2472.69	1579.09	1371.89	1270.62	874.384	855.375	868.482	-0.903512	3.19844e-28	4.1138e-27	1673.57	866.081
AGR2	2056.94	1286.93	616.346	633.477	660.359	628.065	774.691	-0.571656	0.0189607	0.0340034	1148.42	687.705
AGRN	955.007	1313.21	1129.7	1197.38	5041.96	3795.32	3417.9	1.81683	1.0169e-74	6.27007e-73	1148.82	4085.06
AGRP	4.03638	7.07657	3.21852	1.46469	4.30201	1.0773	4.87227	-0.106171	0.883106	0.915911	3.94904	3.41719
AGTPBP1	534.417	590.388	329.093	344.934	260.272	262.861	294.772	-0.670159	1.01343e-09	4.26768e-09	449.708	272.635
AGTRAP	142.888	140.521	62.761	62.9816	168.854	234.851	154.695	0.954737	3.45997e-06	1.04033e-05	102.288	186.133
AHCTF1	2964.32	2786.15	2799.3	2642.3	2119.82	1938.06	2052.44	-0.454473	2.76245e-11	1.32573e-10	2798.02	2036.77
AHCTF1P1	29.0619	28.3063	28.162	28.5614	11.8305	8.61839	23.1433	-1.00336	0.000801451	0.00180317	28.5229	14.5307
AHCY	1950.38	1149.44	675.888	719.894	974.406	1109.62	930.604	-0.0416005	0.731769	0.797106	1123.9	1004.88
AHCYL1	1304.56	1249.52	1271.31	1335.8	1181.98	1208.73	1224.16	-0.0989436	0.109082	0.163479	1290.3	1204.96
AHCYL2	307.572	231.505	383.808	377.157	291.461	294.103	265.539	-0.179402	0.0512886	0.0838545	325.011	283.701
AHDC1	40.3638	101.094	218.859	224.097	562.488	558.041	507.934	2.12945	3.81162e-77	2.5389e-75	146.103	542.821
AHI1	640.977	670.253	318.633	262.179	291.461	241.315	260.667	-0.705822	4.70692e-09	1.86266e-08	473.01	264.481
AHNAK	121313	138263	257146	230778	251559	217607	229151	0.381284	6.15315e-07	1.99576e-06	186875	232772
AHNAK2	7950.86	12885.4	48998.7	48884	73117	53366.2	59900.9	1.45462	3.3939e-39	6.83687e-38	29679.7	62128
AHR	1432.91	1713.54	4135.79	4347.19	2954.41	2866.69	2950.16	0.171999	0.00742561	0.0143382	2907.36	2923.75
AHRR	3.2291	8.08751	26.5527	21.9703	38.7181	30.1644	34.1059	1.49846	2.41461e-06	7.40284e-06	14.9599	34.3295
AHSA1	1045.42	806.729	731.408	828.281	822.76	886.617	866.046	0.0153765	0.870776	0.907039	852.96	858.475
AHSA2	783.865	852.222	1049.24	1019.42	1069.05	846.757	1031.7	0.0912228	0.304769	0.394157	926.186	982.504
AIDA	244.605	312.38	173.8	178.692	111.852	130.353	123.025	-0.861593	2.52208e-08	9.38248e-08	227.369	121.743
AIF1L	26.6401	23.2516	16.0926	19.0409	20.4346	43.092	18.271	0.395098	0.170042	0.239771	21.2563	27.2658
AIFM1	619.181	549.951	475.536	558.046	500.109	498.789	534.732	-0.104799	0.218802	0.297678	550.678	511.21
AIFM2	58.9311	63.6892	24.9435	21.9703	34.4161	29.0871	40.1962	-0.139172	0.52346	0.614126	42.3835	34.5665
AIFM3	0.807276	1.01094	0.804629	0.732344	2.15101	0	4.87227	1.51483	0.173041	0.243311	0.838797	2.34109
AIG1	1058.34	900.747	397.487	358.848	376.426	484.785	422.67	-0.505861	0.000414434	0.000975348	678.855	427.96
AIM1	9826.97	10227.7	9910.61	9526.33	8051.22	7548.63	7562.98	-0.352917	2.10065e-12	1.0864e-11	9872.9	7720.95
AIM1L	17.7601	44.4813	532.664	653.983	1599.27	1495.29	1432.45	3.53814	0	0	312.222	1509
AIM2	2.42183	7.07657	1.60926	0.732344	2.15101	0	0	-1.86879	0.0987158	0.149814	2.96	0.717002
AIMP1	1237.55	884.572	752.328	730.147	564.639	675.467	607.816	-0.520562	7.65472e-05	0.000198081	901.15	615.974
AIMP2	66.1966	62.6782	35.4037	32.9555	62.3792	89.4158	62.1215	0.606918	0.000324897	0.000774516	49.3085	71.3055
AIP	24.2183	33.361	32.9898	49.7994	104.324	134.662	90.137	1.6793	9.4318e-17	6.48849e-16	35.0921	109.708
AIRN	12.1091	17.186	18.5065	8.05578	9.67953	5.3865	4.87227	-1.0333	0.0386798	0.0651902	13.9643	6.6461
AJAP1	8.07276	10.1094	23.3342	25.632	18.2836	25.8552	17.053	0.405356	0.272138	0.358768	16.7871	20.3972
AJUBA	2520.32	2623.39	2863.67	2800.48	2618.85	2386.22	2453.19	-0.118998	0.0614013	0.0985001	2701.96	2486.09
AK1	26.6401	61.6673	45.0592	62.9816	164.552	133.585	125.461	1.56087	2.26459e-24	2.40716e-23	49.087	141.199
AK2	1610.52	1243.46	1039.58	992.326	1007.75	973.878	864.828	-0.335965	2.40022e-06	7.36119e-06	1221.47	948.818
AK3	388.3	517.601	626.001	650.321	596.904	475.089	534.732	-0.00335989	0.972778	0.982087	545.556	535.575
AK4	570.744	699.57	807.847	787.27	523.77	628.065	554.221	-0.322795	0.000590079	0.00135671	716.358	568.685
AK5	23.411	29.3172	20.1157	18.3086	15.057	14.0049	19.4891	-0.461833	0.153393	0.219591	22.7881	16.1837
AK6	127.55	172.871	141.615	140.61	90.3423	78.6428	102.318	-0.687075	2.52403e-06	7.72271e-06	145.661	90.4343
AK7	4.03638	4.04376	8.04629	8.05578	3.22651	3.2319	3.6542	-0.830995	0.172133	0.242201	6.04555	3.37087
AK8	0	3.03282	4.82777	2.92938	10.755	5.3865	1.21807	1.31734	0.0615635	0.0987138	2.69749	5.78653
AK9	29.0619	15.1641	40.2314	39.5466	44.0956	32.319	42.6324	0.413038	0.0449941	0.0746534	31.001	39.6823
AKAP1	1285.99	1071.6	643.703	627.619	799.099	801.511	784.436	-0.117513	0.233373	0.314618	907.227	795.015
AKAP10	674.075	637.903	764.397	749.188	587.225	582.819	652.884	-0.216127	0.000595299	0.00136716	706.391	607.643
AKAP11	1902.75	2429.29	2546.65	2437.97	1735.86	1747.38	1805.18	-0.400479	1.32078e-07	4.58106e-07	2329.16	1762.81
AKAP12	3448.68	3048.99	3740.72	3994.2	2438.17	2715.87	2560.38	-0.465133	2.00283e-06	6.19029e-06	3558.15	2571.47
AKAP13	1675.1	2044.12	6196.45	6060.88	6102.41	5598.72	5746.84	0.77308	1.2271e-27	1.53396e-26	3994.14	5815.99
AKAP14	0.807276	2.02188	2.41389	0.732344	0	0	0	-2.83376	0.0474409	0.0782154	1.49385	0
AKAP2	0.807276	1.01094	0	1.46469	0	3.2319	3.6542	1.45574	0.279083	0.366415	0.820726	2.29537
AKAP3	14.531	22.2407	31.3805	28.5614	40.8691	33.3963	23.1433	0.476345	0.0709717	0.111905	24.1784	32.4696
AKAP5	41.1711	65.711	21.725	19.0409	19.3591	11.8503	17.053	-1.05504	0.000675864	0.00154036	36.912	16.0874
AKAP6	67.8112	103.116	185.065	175.763	151.646	189.605	164.439	0.432352	0.00073036	0.00165543	132.939	168.563
AKAP7	62.1602	79.8642	14.4833	16.1116	12.906	5.3865	17.053	-1.58656	1.60514e-06	4.99666e-06	43.1548	11.7818
AKAP8	672.461	542.874	527.032	497.261	549.582	511.717	526.205	-0.0750682	0.346082	0.438483	559.907	529.168
AKAP8L	529.573	526.699	811.87	932.274	1363.74	1225.97	1254.61	0.907582	4.57282e-34	7.53236e-33	700.104	1281.44
AKAP9	5496.74	4801.96	6280.93	5643.44	4459.04	3728.53	4696.87	-0.367083	1.40502e-05	3.96149e-05	5555.77	4294.81
AKIP1	143.695	129.4	107.82	110.584	84.9648	79.7201	84.0467	-0.558641	8.07757e-05	0.000208402	122.875	82.9105
AKIRIN1	940.476	875.473	1398.44	1507.9	1208.87	1224.89	1155.95	0.0575284	0.33294	0.424722	1180.57	1196.57
AKIRIN2	227.652	232.516	289.666	285.614	289.31	215.46	263.103	-0.00626165	0.956243	0.970818	258.862	255.958
AKNA	31.4838	64.7001	39.4268	41.7436	102.173	122.812	98.6635	1.31259	1.21488e-16	8.29823e-16	44.3386	107.883
AKNAD1	10.4946	8.08751	2.41389	7.32344	9.67953	6.46379	3.6542	-0.0577241	0.911043	0.936177	7.07986	6.59918
AKR1A1	314.03	318.446	199.548	218.238	337.708	303.798	317.916	0.314177	0.000239491	0.00058132	262.566	319.807
AKR1B1	337.441	339.676	210.813	235.082	266.725	285.484	269.193	-0.00453735	0.965586	0.977043	280.753	273.801
AKR1B10	152.575	200.166	2106.52	2371.33	2742.53	2356.05	2349.65	1.97354	5.16056e-67	2.58751e-65	1207.65	2482.75
AKR1B15	3.2291	1.01094	11.2648	16.8439	39.7936	29.0871	19.4891	2.75835	6.9574e-11	3.24507e-10	8.08719	29.4566
AKR1C1	172.757	167.816	282.425	290.008	314.047	234.851	249.704	0.263898	0.0128471	0.0237727	228.251	266.201
AKR1C2	134.815	255.768	3080.92	3031.9	3710.49	2698.63	2946.51	1.98945	2.62675e-52	8.42544e-51	1625.85	3118.54
AKR1C3	160.648	143.553	840.032	818.028	978.708	729.332	784.436	1.18343	6.50582e-21	5.70855e-20	490.565	830.825
AKR1C4	1.61455	0	0	0.732344	0	0	0	-1.55878	0.315299	0.405762	0.586724	0
AKR1C6P	0.807276	1.01094	0	0	0	0	0	-0.829222	0.606797	0.688465	0.454554	0
AKR1E2	8.07276	12.1313	7.24166	0.732344	3.22651	5.3865	6.09034	-0.285891	0.606654	0.688345	7.04451	4.90112
AKR7A2	142.081	145.575	136.787	149.398	195.742	198.223	146.168	0.324418	0.00702337	0.0136177	143.46	180.044
AKR7A2P1	24.2183	28.3063	20.1157	11.7175	12.906	8.61839	8.52648	-1.00514	0.00459946	0.00921963	21.0894	10.017
AKR7A3	1.61455	5.0547	1.60926	2.92938	7.52852	0	3.6542	0.461288	0.506521	0.598041	2.80197	3.72758
AKR7L	7.26548	7.07657	4.82777	2.92938	6.45302	6.46379	2.43614	-0.000887426	0.998656	1	5.5248	5.11765
AKT1	423.013	568.148	473.122	587.34	1197.04	1203.34	1071.9	1.17884	3.21129e-69	1.70376e-67	512.905	1157.43
AKT1S1	101.717	126.367	158.512	160.383	249.517	272.557	272.847	0.966442	4.01548e-18	3.00231e-17	136.745	264.974
AKT2	229.266	342.708	401.51	427.689	1050.77	979.265	785.654	1.44624	1.59797e-103	1.83424e-101	350.293	938.562
AKT3	302.728	387.19	320.242	293.67	218.327	260.706	237.523	-0.441088	3.33637e-05	9.00636e-05	325.958	238.852
AKTIP	269.63	230.494	453.006	435.012	422.673	433.074	465.302	0.395177	5.4895e-08	1.97962e-07	347.036	440.35
ALAD	85.5712	113.225	185.869	166.974	251.668	205.764	204.635	0.75304	2.88161e-12	1.47773e-11	137.91	220.689
ALAS1	498.089	334.621	495.651	448.194	558.186	630.22	507.934	0.343733	0.00540901	0.0107141	444.139	565.447
ALAS2	1.61455	5.0547	5.6324	2.19703	4.30201	6.46379	3.6542	0.447732	0.487274	0.580044	3.62467	4.80667
ALB	0	2.02188	0.804629	1.46469	0	1.0773	4.87227	0.938208	0.347926	0.440239	1.0728	1.98319
ALCAM	30574.8	21287.3	24966	24688.8	18221.2	17389.8	18782.6	-0.476657	5.97216e-08	2.14436e-07	25379.2	18131.2
ALDH16A1	61.353	51.5579	41.8407	41.0113	103.248	90.4931	86.4828	0.942403	2.57643e-08	9.57686e-08	48.9407	93.4081
ALDH18A1	2722.94	2673.93	1655.12	1573.07	1670.26	1806.63	1716.26	-0.264015	0.00412186	0.00832629	2156.27	1731.05
ALDH1A1	28.2547	29.3172	134.373	104.725	209.723	228.387	194.891	1.90955	9.1139e-20	7.46579e-19	74.1675	211
ALDH1A2	3.2291	2.02188	5.6324	5.85875	2.15101	4.3092	6.09034	0.069333	0.914224	0.938389	4.18553	4.18351
ALDH1A3	2894.08	2506.12	1723.51	1628	1374.49	1891.74	1732.09	-0.351613	0.000640424	0.00146379	2187.93	1666.11
ALDH1B1	481.136	353.829	74.8305	67.3756	81.7383	84.0293	75.5202	-1.08003	4.22628e-14	2.46119e-13	244.293	80.4293
ALDH1L1	4.84366	8.08751	12.0694	5.85875	11.8305	23.7006	15.8349	1.28244	0.000353662	0.000839797	7.71484	17.122
ALDH1L2	250.256	281.041	232.538	216.774	163.477	203.61	219.252	-0.322022	0.0258426	0.0452209	245.152	195.446
ALDH2	305.958	283.063	501.284	558.046	702.304	729.332	627.305	0.790609	1.10627e-15	7.13701e-15	412.088	686.313
ALDH3A1	23.411	41.4485	65.1749	73.9667	249.517	188.527	228.997	2.27059	1.31893e-41	2.90723e-40	51.0003	222.347
ALDH3A2	1099.51	1277.83	1536.84	1458.1	1439.02	1118.24	1394.69	-0.0208433	0.815879	0.865532	1343.07	1317.32
ALDH3B1	4.84366	3.03282	4.02314	3.66172	9.67953	7.54109	8.52648	1.16321	0.0234585	0.0413983	3.89033	8.58237
ALDH3B2	0	1.01094	178.628	180.157	554.96	455.698	397.09	5.49509	6.51324e-65	3.07166e-63	89.9488	469.249
ALDH4A1	79.113	144.564	144.833	123.034	440.956	435.229	317.916	1.70581	9.43847e-52	2.9803e-50	122.886	398.034
ALDH5A1	54.8948	48.5251	94.1416	95.2047	76.3607	84.0293	102.318	0.283175	0.0913116	0.139962	73.1915	87.5693
ALDH6A1	87.9931	91.9955	82.0721	84.9519	91.4178	95.8796	110.844	0.197022	0.173087	0.243357	86.7531	99.3805
ALDH7A1	1411.12	1252.55	550.366	544.131	499.034	486.939	573.71	-0.700519	1.05777e-18	8.14914e-18	939.542	519.894
ALDH8A1	4.84366	8.08751	22.5296	19.7733	19.3591	9.69569	21.9252	0.433086	0.185038	0.258013	13.8085	16.9933
ALDH9A1	1070.45	708.668	600.253	634.942	508.713	541.881	573.71	-0.447868	1.65035e-07	5.666e-07	753.578	541.435
ALDOA	2253.11	2055.24	1683.28	1934.85	4931.18	5197.97	4225.48	1.25186	1.57368e-23	1.60994e-22	1981.62	4784.88
ALDOB	1.61455	1.01094	0.804629	0.732344	3.22651	3.2319	2.43614	1.57339	0.0815421	0.126517	1.04062	2.96485
ALDOC	128.357	159.728	196.329	217.506	281.782	303.798	263.103	0.705071	8.44744e-13	4.48051e-12	175.48	282.894
ALG1	412.518	318.446	189.088	226.294	272.102	310.262	294.772	0.0879254	0.527068	0.617467	286.586	292.379
ALG10	848.447	699.57	468.294	378.622	344.161	322.112	342.277	-0.755826	1.83038e-16	1.23879e-15	598.733	336.184
ALG10B	903.342	808.751	694.395	547.061	448.485	465.393	466.52	-0.65551	2.29921e-14	1.36464e-13	738.387	460.133
ALG11	443.194	304.293	224.491	206.521	159.174	200.378	213.162	-0.568156	3.43212e-06	1.03246e-05	294.625	190.905
ALG12	190.517	124.346	90.1184	101.796	246.29	219.769	146.168	0.701607	4.52673e-05	0.000120698	126.694	204.076
ALG13	812.927	876.484	538.297	522.161	447.409	458.929	478.701	-0.531259	1.0478e-06	3.32638e-06	687.467	461.68
ALG14	251.87	119.291	61.1518	57.8552	48.3977	50.6331	59.6853	-0.972933	1.20269e-05	3.42066e-05	122.542	52.9053
ALG1L	0.807276	0	0	0.732344	3.22651	0	1.21807	1.85569	0.167818	0.237098	0.384905	1.48153
ALG1L9P	4.84366	7.07657	2.41389	2.19703	8.60403	6.46379	6.09034	0.921586	0.0852732	0.131635	4.13279	7.05272
ALG2	1964.1	1216.16	680.716	692.797	493.656	656.075	556.657	-0.863144	2.81685e-08	1.04302e-07	1138.44	568.796
ALG3	372.961	366.971	206.79	203.592	298.99	393.214	280.156	0.238152	0.129569	0.189788	287.578	324.12
ALG5	1706.58	785.5	413.579	353.722	316.198	349.045	319.134	-1.0434	1.22708e-09	5.12718e-09	814.846	328.126
ALG6	1404.66	1127.2	560.022	496.529	407.616	377.055	383.691	-1.05469	2.49286e-32	3.85528e-31	897.102	389.454
ALG8	1782.47	1364.77	658.991	610.775	548.507	629.143	548.131	-0.780364	1.18281e-13	6.67724e-13	1104.25	575.26
ALG9	2077.93	1433.51	1104.76	943.259	833.515	926.477	810.015	-0.628952	1.84498e-10	8.30809e-10	1389.86	856.669
ALK	22.6037	31.3391	24.9435	23.435	26.8876	23.7006	29.2336	0.0672673	0.785999	0.840921	25.5803	26.6073
ALKBH1	161.455	109.181	97.3601	94.4724	73.1342	93.725	77.9563	-0.477393	0.00159013	0.00343408	115.617	81.6052
ALKBH2	58.9311	61.6673	43.45	35.1525	67.7567	48.4785	41.4143	0.130807	0.465228	0.559051	49.8002	52.5498
ALKBH3	252.677	226.45	177.823	203.592	180.685	180.986	198.545	-0.197842	0.0445186	0.0739451	215.136	186.739
ALKBH3-AS1	23.411	18.1969	16.0926	13.1822	16.1326	12.9276	10.9626	-0.346545	0.300367	0.389458	17.7207	13.3409
ALKBH4	8.07276	14.1531	8.85092	19.7733	21.5101	31.2417	26.7975	1.08088	0.000506395	0.00117511	12.7125	26.5164
ALKBH5	312.416	435.715	444.96	547.061	654.982	755.187	699.171	0.708582	4.33109e-13	2.3449e-12	435.038	703.113
ALKBH6	79.113	73.7986	55.5194	64.4463	144.117	128.199	107.19	0.897726	1.02227e-09	4.30291e-09	68.2193	126.502
ALKBH7	1.61455	1.01094	2.41389	4.39406	6.45302	14.0049	12.1807	2.32192	0.000329603	0.000785324	2.35836	10.8795
ALKBH8	410.096	318.446	240.584	218.971	147.344	133.585	164.439	-0.953177	1.27285e-19	1.03386e-18	297.024	148.456
ALMS1	1256.93	1648.84	1160.27	1133.67	829.213	848.912	803.925	-0.640875	1.86388e-11	9.04967e-11	1299.93	827.35
ALMS1-IT1	25.8328	31.3391	9.65555	4.39406	12.906	7.54109	7.30841	-0.546705	0.149349	0.214628	17.8054	9.25185
ALMS1P	1.61455	1.01094	2.41389	0	2.15101	0	1.21807	-0.0714135	0.947922	0.963871	1.25984	1.12302
ALOX12	29.8692	26.2844	44.2546	35.8848	62.3792	90.4931	71.866	1.15553	2.9207e-08	1.07884e-07	34.0733	74.9128
ALOX12-AS1	3.2291	4.04376	10.4602	2.19703	11.8305	6.46379	3.6542	0.660471	0.231659	0.312584	4.98252	7.31618
ALOX12B	0.807276	0	94.1416	82.7549	252.743	416.915	306.953	5.53805	2.53719e-28	3.27716e-27	44.4259	325.537
ALOX12P2	150.153	200.166	71.612	87.8813	76.3607	70.0244	71.866	-0.683339	2.36331e-05	6.50079e-05	127.453	72.7504
ALOX15B	29.0619	35.3829	351.623	340.54	486.128	406.142	348.367	1.84602	1.91953e-39	3.91433e-38	189.152	413.546
ALOX15P1	7.26548	2.02188	2.41389	3.66172	10.755	3.2319	8.52648	0.929826	0.0976086	0.14838	3.84074	7.50447
ALOX5	0.807276	1.01094	5.6324	4.39406	9.67953	11.8503	7.30841	1.76482	0.00222133	0.00469044	2.96117	9.61274
ALOX5AP	8.88004	10.1094	0.804629	0	0	0	2.43614	-1.96891	0.0889198	0.136617	4.94851	0.812045
ALOXE3	19.3746	24.2625	38.6222	29.2938	68.8322	63.5606	58.4673	1.24874	1.11246e-07	3.89031e-07	27.8883	63.62
ALPK1	170.335	178.936	312.196	298.796	294.688	248.856	278.938	0.245469	0.00971871	0.0184134	240.066	274.161
ALPK2	0	0	0.804629	1.46469	1.0755	0	0	-0.454827	0.763606	0.822751	0.567329	0.358501
ALPK3	8.88004	11.1203	25.7481	24.8997	30.1141	26.9325	32.8878	0.886019	0.00339495	0.00696115	17.662	29.9781
ALS2	988.913	1000.83	1188.44	1106.57	989.463	959.874	1000.03	-0.121343	0.037156	0.0629615	1071.19	983.123
ALS2CL	613.53	981.622	2251.35	2477.52	6997.22	5914.37	5604.33	2.16644	1.24455e-202	1.19548e-199	1581.01	6171.98
ALS2CR11	7.26548	11.1203	16.8972	9.52047	10.755	8.61839	7.30841	-0.278316	0.464721	0.558553	11.2009	8.89394
ALS2CR12	20.1819	16.175	20.1157	15.3792	21.5101	20.4687	15.8349	0.108556	0.710344	0.778975	17.963	19.2712
ALX1	0	1.01094	0	0	0	1.0773	2.43614	2.16056	0.145564	0.20985	0.252735	1.17114
ALX3	12.1091	23.2516	43.45	42.4759	53.7752	60.3288	48.7227	0.934952	4.46242e-06	1.32386e-05	30.3217	54.2755
ALX4	12.1091	19.2078	15.2879	10.9852	19.3591	12.9276	31.6698	0.570939	0.0858203	0.13239	14.3975	21.3188
ALYREF	261.557	228.472	112.648	129.625	295.763	358.741	298.427	0.865548	1.34433e-10	6.13383e-10	183.076	317.644
AMACR	4.84366	4.04376	4.82777	5.12641	9.67953	5.3865	7.30841	0.637949	0.259909	0.344863	4.7104	7.45814
AMBP	0.807276	3.03282	0	0	0	2.1546	0	0.039511	0.978458	0.986457	0.960023	0.718199
AMBRA1	299.499	340.687	473.926	524.358	706.606	737.95	629.741	0.791447	1.569e-35	2.74816e-34	409.618	691.432
AMD1	1756.63	1648.84	1912.6	1811.82	1576.69	1501.75	1515.28	-0.21543	0.000604024	0.00138563	1782.47	1531.24
AMDHD1	1.61455	0	0	0.732344	3.22651	0	0	0.873526	0.509228	0.600483	0.586724	1.0755
AMDHD2	3.2291	6.06564	6.43703	1.46469	57.0017	47.4012	45.0685	3.57088	1.18789e-18	9.12462e-18	4.29911	49.8238
AMER1	159.841	170.849	68.3934	91.543	116.154	101.266	87.7009	-0.184243	0.168227	0.237599	122.656	101.707
AMFR	1118.08	1067.55	1952.83	1985.38	2003.66	2476.71	2188.87	0.590138	1.50957e-10	6.85692e-10	1530.96	2223.08
AMH	2.42183	4.04376	1.60926	0	5.37752	3.2319	1.21807	0.990066	0.227594	0.307987	2.01871	3.27583
AMICA1	0	1.01094	2.41389	1.46469	2.15101	6.46379	1.21807	1.7416	0.0980458	0.148983	1.22238	3.27762
AMIGO1	13.7237	7.07657	2.41389	2.19703	5.37752	2.1546	4.87227	-0.325588	0.611333	0.692364	6.3528	4.1348
AMIGO2	12971.3	9808.13	12794.4	12583.9	10083.9	10110.5	10307.3	-0.239826	0.00123359	0.00270248	12039.4	10167.2
AMIGO3	12.9164	18.1969	15.2879	10.2528	50.5487	58.1742	42.6324	1.84105	7.12561e-11	3.32183e-10	14.1635	50.4517
AMMECR1	819.385	648.012	1482.93	1368.75	1248.66	1310	1258.26	0.309997	3.63794e-06	1.0915e-05	1079.77	1272.31
AMMECR1L	765.298	813.806	1009	1131.47	971.18	1121.47	1045.1	0.18374	0.00635599	0.01244	929.895	1045.92
AMN1	116.248	70.7657	78.8536	54.1934	57.0017	54.9423	62.1215	-0.433296	0.00880372	0.0168002	80.0151	58.0218
AMOT	17.7601	25.2735	14.4833	19.7733	11.8305	16.1595	17.053	-0.350482	0.264495	0.35013	19.3225	15.0143
AMOTL1	4380.28	3914.36	6819.23	7176.97	6563.8	7283.62	6692.07	0.337626	3.06916e-06	9.28943e-06	5572.71	6846.49
AMOTL2	587.697	593.421	1622.94	1586.26	1699.3	2349.59	1978.14	1.0304	2.2753e-22	2.17873e-21	1097.58	2009.01
AMPD1	1.61455	0	0	2.19703	0	0	1.21807	-1.29482	0.421091	0.51569	0.952896	0.406023
AMPD2	205.048	241.614	180.237	210.183	406.54	338.272	332.533	0.78007	6.39559e-16	4.18073e-15	209.271	359.115
AMPD3	278.51	249.702	314.61	357.384	357.067	391.06	387.346	0.340809	0.000106773	0.000271258	300.051	378.491
AMT	62.9675	71.7767	99.774	82.0225	160.25	120.658	97.4454	0.67569	0.000105401	0.000267957	79.1352	126.118
AMTN	5.65093	4.04376	12.0694	13.9145	16.1326	15.0822	15.8349	1.07187	0.00406622	0.00822554	8.91966	15.6832
AMY2B	59.7384	65.711	205.985	187.48	167.779	138.972	182.71	0.506086	2.20821e-05	6.08883e-05	129.729	163.153
AMZ1	6.45821	12.1313	9.65555	12.4498	10.755	8.61839	17.053	0.262432	0.484222	0.57739	10.1737	12.1421
AMZ2	478.715	555.006	333.921	353.722	381.804	309.185	338.623	-0.29086	0.00559923	0.0110705	430.341	343.204
AMZ2P1	17.7601	23.2516	35.4037	20.5056	17.2081	6.46379	12.1807	-1.00292	0.00435507	0.0087586	24.2302	11.9508
ANAPC1	2360.47	1826.77	1340.51	1286.73	1022.8	1021.28	1058.5	-0.67092	5.22881e-40	1.08939e-38	1703.62	1034.19
ANAPC10	170.335	169.838	116.671	130.357	89.2668	121.735	119.371	-0.395334	0.00258107	0.0053991	146.8	110.124
ANAPC11	29.8692	58.6345	49.0824	41.0113	107.55	121.735	88.919	1.26942	4.77333e-14	2.76653e-13	44.6493	106.068
ANAPC13	159.033	165.794	88.5092	90.8106	73.1342	73.2563	68.2118	-0.755549	1.33044e-07	4.61282e-07	126.037	71.5341
ANAPC15	29.8692	32.3501	64.3703	51.9964	66.6812	50.6331	59.6853	0.425396	0.0634148	0.10132	44.6465	58.9999
ANAPC16	305.15	351.807	287.252	302.458	282.857	229.465	228.997	-0.326083	0.000731781	0.00165813	311.667	247.106
ANAPC2	46.0147	49.536	53.1055	65.9109	252.743	208.996	221.688	2.09026	2.49595e-30	3.55332e-29	53.6418	227.809
ANAPC4	1155.21	937.141	700.027	620.295	474.297	466.471	537.168	-0.746154	2.72375e-31	4.01869e-30	853.169	492.645
ANAPC5	1122.92	1126.19	1297.87	1322.61	1358.36	1377.87	1317.95	0.150493	0.00686147	0.013333	1217.4	1351.39
ANAPC7	1172.97	812.795	703.246	693.53	648.529	718.559	629.741	-0.315419	5.98308e-05	0.000157028	845.636	665.609
ANG	18.5673	10.1094	12.0694	14.6469	11.8305	12.9276	15.8349	-0.0551508	0.880532	0.914089	13.8483	13.531
ANGEL1	350.358	321.479	301.736	298.796	348.463	343.658	270.411	0.0141895	0.879775	0.913563	318.092	320.844
ANGEL2	808.083	788.533	554.389	503.853	442.032	361.973	466.52	-0.614177	4.8414e-16	3.19221e-15	663.714	423.508
ANGPT1	1.61455	0	1.60926	0	2.15101	0	0	-0.114484	0.928731	0.949967	0.805952	0.717002
ANGPT2	159.033	201.177	90.9231	73.2344	73.1342	48.4785	63.3395	-0.966663	8.00553e-08	2.83918e-07	131.092	61.6507
ANGPT4	0.807276	0	0.804629	0.732344	2.15101	2.1546	0	1.24609	0.289042	0.377508	0.586062	1.4352
ANGPTL1	17.7601	29.3172	15.2879	17.5763	12.906	11.8503	9.74454	-0.748014	0.0177714	0.0320784	19.9854	11.5003
ANGPTL2	13.7237	19.2078	6.43703	2.92938	2.15101	6.46379	7.30841	-0.746296	0.136931	0.199197	10.5745	5.30774
ANGPTL3	69.4257	68.7439	28.162	26.3644	12.906	20.4687	24.3614	-1.17913	1.75074e-05	4.89098e-05	48.174	19.2454
ANGPTL4	798.396	701.592	465.075	465.038	948.594	1599.79	1011	0.975249	1.48273e-06	4.62981e-06	607.525	1186.46
ANGPTL5	7.26548	4.04376	1.60926	0	1.0755	2.1546	0	-0.897328	0.398568	0.49317	3.22962	1.0767
ANGPTL6	0.807276	1.01094	0.804629	0.732344	3.22651	1.0773	1.21807	1.32162	0.211425	0.289042	0.838797	1.84063
ANGPTL7	20.9892	27.2954	9.65555	7.32344	16.1326	10.773	7.30841	-0.295005	0.449588	0.543766	16.3159	11.4046
ANK1	5.65093	8.08751	2.41389	3.66172	10.755	5.3865	3.6542	0.537381	0.284631	0.372627	4.95351	6.59858
ANK2	9.68731	6.06564	35.4037	39.5466	37.6426	22.6233	29.2336	0.624745	0.0201857	0.0360232	22.6758	29.8332
ANK3	684.57	823.915	1140.16	1040.66	963.651	845.68	940.348	0.0149992	0.84467	0.887818	922.326	916.56
ANKAR	139.659	137.488	85.2907	54.9258	50.5487	56.0196	59.6853	-0.817434	7.18128e-07	2.31278e-06	104.341	55.4178
ANKDD1A	46.0147	59.6454	35.4037	27.8291	46.2466	45.2466	66.9937	0.361322	0.119577	0.17733	42.2232	52.829
ANKDD1B	17.7601	25.2735	59.5425	49.7994	62.3792	43.092	43.8504	0.471585	0.0317804	0.0545957	38.0939	49.7739
ANKEF1	396.372	374.048	230.124	234.35	169.93	203.61	171.748	-0.712688	1.7875e-12	9.28393e-12	308.723	181.762
ANKFY1	1385.29	1328.37	1424.19	1418.55	1579.91	1456.51	1382.51	0.0835886	0.244666	0.327589	1389.1	1472.98
ANKH	305.15	396.288	330.702	303.19	323.727	284.407	248.486	-0.218623	0.0694227	0.109709	333.833	285.54
ANKHD1	73.4621	72.7876	84.486	65.1786	41.9446	40.9374	73.0841	-0.520328	0.0140436	0.0257962	73.9786	51.9887
ANKHD1-EIF4EBP3	5.65093	5.0547	1.60926	3.66172	3.22651	1.0773	1.21807	-1.02794	0.186317	0.259578	3.99415	1.84063
ANKIB1	1396.59	1635.7	1578.68	1496.91	1195.96	1186.11	1278.97	-0.324654	2.58704e-06	7.90757e-06	1526.97	1220.35
ANKK1	7.26548	5.0547	4.02314	2.19703	6.45302	5.3865	3.6542	0.22573	0.691573	0.762836	4.63509	5.16457
ANKLE1	29.8692	29.3172	8.04629	13.9145	26.8876	19.3914	21.9252	0.36295	0.241563	0.32397	20.2868	22.7347
ANKLE2	3877.35	3116.73	4524.43	4582.28	4609.61	5206.59	5037.93	0.305535	0.000116	0.000293352	4025.19	4951.37
ANKMY1	14.531	19.2078	20.1157	19.0409	48.3977	44.1693	36.542	1.24292	8.04924e-07	2.58411e-06	18.2239	43.0363
ANKMY2	318.067	216.341	148.052	126.695	98.9463	104.498	110.844	-0.858522	1.13657e-13	6.42212e-13	202.289	104.763
ANKRA2	240.568	268.91	396.682	355.919	340.935	257.474	298.427	-0.0530004	0.637938	0.715788	315.52	298.945
ANKRD1	29.0619	21.2297	144.833	236.547	165.628	136.817	188.801	1.12041	0.000317216	0.000757392	107.918	163.748
ANKRD10	928.367	919.955	751.523	715.5	593.678	496.635	593.199	-0.549821	3.83316e-13	2.08211e-12	828.836	561.171
ANKRD11	1273.88	2214.97	2038.12	2220.47	2629.61	2638.31	2585.96	0.445711	0.000437183	0.00102453	1936.86	2617.96
ANKRD12	1230.29	1635.7	2966.67	2708.94	1848.79	1746.3	2037.83	-0.110749	0.148804	0.214012	2135.4	1877.64
ANKRD13A	621.602	677.329	930.955	906.642	822.76	846.757	825.85	0.10622	0.0729797	0.11484	784.132	831.789
ANKRD13B	50.8584	63.6892	28.9666	48.3347	92.4933	68.9471	77.9563	0.759877	6.52376e-06	1.90474e-05	47.9622	79.7989
ANKRD13C	389.107	416.507	610.713	554.384	477.523	479.398	486.009	-0.0120177	0.874836	0.909867	492.678	480.977
ANKRD13D	57.3166	83.908	111.039	132.554	480.75	540.804	427.542	2.39958	2.21748e-103	2.52945e-101	96.2044	483.032
ANKRD16	40.3638	49.536	30.5759	30.7584	33.3406	31.2417	38.9782	-0.106368	0.647706	0.724477	37.8085	34.5202
ANKRD17	3690.87	3476.62	4631.44	4597.65	3998.72	3929.99	3975.77	-0.0368866	0.442285	0.53664	4099.15	3968.16
ANKRD18A	640.17	655.089	104.602	93.74	47.3221	71.1017	56.0311	-2.10158	1.60481e-22	1.54561e-21	373.4	58.1517
ANKRD18B	518.271	738.997	234.147	194.803	155.948	135.74	191.237	-1.19839	9.03434e-14	5.14304e-13	421.555	160.975
ANKRD19P	16.9528	10.1094	26.5527	27.0967	21.5101	20.4687	26.7975	0.208789	0.424687	0.519166	20.1779	22.9254
ANKRD2	1.61455	1.01094	1.60926	0.732344	9.67953	9.69569	4.87227	2.71022	0.000198276	0.000486323	1.24177	8.0825
ANKRD20A11P	0	0	0.804629	0	1.0755	1.0773	0	1.56289	0.2864	0.374729	0.201157	0.717601
ANKRD20A12P	4.03638	2.02188	3.21852	2.92938	4.30201	3.2319	1.21807	-0.0257768	0.970063	0.980159	3.05154	2.91733
ANKRD20A4	3.2291	3.03282	2.41389	0.732344	0	4.3092	2.43614	0.0563125	0.947189	0.963448	2.35204	2.24844
ANKRD20A5P	54.8948	44.4813	10.4602	11.7175	6.45302	8.61839	3.6542	-1.85689	3.08405e-06	9.33296e-06	30.3884	6.24187
ANKRD20A8P	0.807276	4.04376	0.804629	0	2.15101	0	1.21807	0.0248114	0.981628	0.989053	1.41392	1.12302
ANKRD20A9P	1.61455	1.01094	0.804629	0.732344	0	1.0773	0	-1.34228	0.355806	0.448685	1.04062	0.3591
ANKRD22	279.317	200.166	850.493	703.05	738.871	901.699	760.074	0.854017	0.00161486	0.00348543	508.257	800.215
ANKRD23	22.6037	28.3063	25.7481	32.2231	64.5302	34.4736	37.7601	0.738172	0.0010155	0.00225556	27.2203	45.588
ANKRD24	0	0	0	1.46469	2.15101	0	0	1.03535	0.488414	0.581022	0.366172	0.717002
ANKRD26	1269.85	1142.36	761.983	682.544	552.809	467.548	556.657	-0.818054	5.8186e-19	4.55774e-18	964.184	525.671
ANKRD26P1	0	1.01094	0	0	0	0	0	-0.285048	0.868518	0.905324	0.252735	0
ANKRD27	607.072	650.034	981.647	960.103	896.97	860.762	803.925	0.12399	0.0212177	0.0377247	799.714	853.886
ANKRD28	1040.58	1249.52	957.508	949.85	699.077	716.404	741.803	-0.537862	1.74343e-11	8.4897e-11	1049.36	719.095
ANKRD29	31.4838	50.547	183.455	164.777	152.721	157.286	140.078	0.815389	1.133e-09	4.75147e-09	107.566	150.028
ANKRD30BL	240.568	741.018	167.363	137.681	863.629	898.467	498.19	1.47261	0.000106385	0.000270347	321.658	753.429
ANKRD30BP3	0.807276	1.01094	2.41389	2.19703	6.45302	3.2319	0	1.23211	0.0962054	0.146516	1.60728	3.22831
ANKRD31	12.1091	9.09845	3.21852	3.66172	8.60403	9.69569	9.74454	0.581311	0.177262	0.248422	7.02196	9.34809
ANKRD32	754.803	687.439	345.99	290.741	235.535	235.929	208.29	-1.06015	1.21208e-31	1.81772e-30	519.743	226.584
ANKRD33B	31.4838	49.536	26.5527	27.8291	22.5856	25.8552	26.7975	-0.39329	0.119751	0.177501	33.8504	25.0794
ANKRD34A	10.4946	8.08751	3.21852	6.59109	27.9631	34.4736	84.0467	2.80528	9.76999e-10	4.11901e-09	7.09793	48.8278
ANKRD35	4.84366	3.03282	358.06	333.216	789.419	665.771	725.968	3.89882	1.19732e-86	9.75549e-85	174.788	727.053
ANKRD36	1898.71	1872.26	1045.21	896.389	779.74	606.519	786.872	-0.894033	1.40973e-14	8.48583e-14	1428.14	724.377
ANKRD36B	758.839	760.226	502.893	439.406	405.465	351.2	382.473	-0.646824	6.68109e-09	2.60827e-08	615.341	379.713
ANKRD36BP1	1473.28	1172.69	1029.12	889.065	573.243	714.249	665.065	-0.78647	1.24369e-12	6.52443e-12	1141.04	650.853
ANKRD36BP2	2.42183	1.01094	2.41389	2.19703	1.0755	1.0773	3.6542	-0.0699615	0.94375	0.96086	2.01092	1.93567
ANKRD36C	829.072	844.134	546.343	399.127	336.633	296.257	339.841	-0.945543	1.10859e-14	6.72189e-14	654.669	324.244
ANKRD37	8.07276	16.175	21.725	18.3086	47.3221	43.092	48.7227	1.65076	9.62997e-11	4.44728e-10	16.0703	46.3789
ANKRD39	9.68731	13.1422	8.85092	5.85875	16.1326	12.9276	14.6168	0.669502	0.0672018	0.106671	9.3848	14.559
ANKRD40	593.348	716.756	530.25	558.046	478.599	505.253	481.137	-0.28529	0.000135611	0.000340257	599.6	488.33
ANKRD42	213.928	228.472	260.7	232.885	212.95	239.16	210.726	-0.0771825	0.404676	0.499273	233.996	220.945
ANKRD44	177.601	154.674	148.052	131.09	109.701	99.1115	108.408	-0.520052	1.32855e-05	3.7558e-05	152.854	105.74
ANKRD44-IT1	6.45821	8.08751	2.41389	4.39406	1.0755	1.0773	3.6542	-1.41265	0.0631084	0.100884	5.33842	1.93567
ANKRD45	2.42183	4.04376	1.60926	1.46469	1.0755	0	0	-2.39404	0.0645125	0.102921	2.38488	0.358501
ANKRD46	188.903	186.013	291.276	243.138	223.705	216.537	216.816	-0.0274466	0.782724	0.838646	227.332	219.019
ANKRD49	256.714	218.363	315.414	309.781	234.46	249.933	304.517	-0.0625115	0.51091	0.602055	275.068	262.97
ANKRD50	2081.16	2743.69	3636.12	3475.7	2546.79	2635.07	2517.75	-0.19325	0.028653	0.049738	2984.17	2566.54
ANKRD52	736.236	954.327	808.652	845.125	1273.4	1319.69	1131.59	0.571619	3.86184e-09	1.54195e-08	836.085	1241.56
ANKRD53	6.45821	5.0547	0.804629	0	4.30201	0	2.43614	0.474898	0.642215	0.719747	3.07938	2.24605
ANKRD54	102.524	109.181	109.43	117.907	205.421	226.233	181.492	0.893387	1.61531e-13	9.01835e-13	109.761	204.382
ANKRD6	206.663	226.45	197.939	210.183	183.911	172.368	192.455	-0.199926	0.0389169	0.0655353	210.309	182.911
ANKRD61	58.9311	66.722	45.8638	33.6878	45.1711	32.319	37.7601	-0.36757	0.123105	0.181665	51.3012	38.4167
ANKRD62P1-PARP4P3	1.61455	3.03282	3.21852	2.92938	1.0755	1.0773	1.21807	-1.25759	0.189987	0.263966	2.69882	1.12362
ANKRD65	38.7492	84.9189	81.2675	77.6284	160.25	141.126	133.987	1.07627	2.01502e-09	8.25874e-09	70.641	145.121
ANKRD7	11.3019	11.1203	2.41389	3.66172	3.22651	2.1546	7.30841	-0.369232	0.558133	0.645654	7.12445	4.22984
ANKRD9	12.9164	21.2297	90.9231	105.458	184.987	174.522	168.093	1.98402	3.90271e-29	5.26448e-28	57.6317	175.867
ANKS1A	342.285	417.518	588.988	695.727	918.48	819.825	756.42	0.756	1.89101e-23	1.92486e-22	511.129	831.575
ANKS1B	0.807276	3.03282	4.02314	2.92938	1.0755	1.0773	3.6542	-0.429278	0.6126	0.69354	2.69815	1.93567
ANKS3	43.5929	68.7439	43.45	54.9258	105.399	89.4158	93.7912	0.880367	5.61399e-08	2.02372e-07	52.6781	96.2021
ANKS4B	0.807276	0	4.02314	6.59109	4.30201	5.3865	1.21807	1.05142	0.236619	0.318171	2.85538	3.63553
ANKS6	234.11	320.468	247.021	277.558	364.596	340.427	343.495	0.378879	8.32422e-06	2.40274e-05	269.789	349.506
ANKUB1	101.717	78.8533	106.211	99.5988	84.9648	57.0969	80.3925	-0.382742	0.0221035	0.0391548	96.5949	74.1514
ANKZF1	740.272	867.386	974.405	1079.47	1260.49	1227.04	1188.83	0.427878	1.91612e-09	7.87282e-09	915.385	1225.46
ANLN	16058.3	12607.4	1419.37	1225.94	945.367	1324	1136.46	-1.9051	5.10729e-41	1.10573e-39	7827.77	1135.28
ANO1	1821.21	1637.72	1356.6	1374.61	1432.57	2050.1	1648.05	0.15426	0.217491	0.296115	1547.54	1710.24
ANO10	1770.36	1591.22	1447.53	1332.13	1194.88	1199.03	1216.85	-0.340944	3.09878e-06	9.37597e-06	1535.31	1203.59
ANO2	2.42183	3.03282	0.804629	0	1.0755	1.0773	0	-0.665001	0.59645	0.679599	1.56482	0.717601
ANO3	0.807276	0	0	1.46469	0	2.1546	1.21807	0.956473	0.473622	0.56711	0.567991	1.12422
ANO4	102.524	71.7767	95.7508	90.8106	63.4547	81.8747	77.9563	-0.284304	0.0771138	0.120466	90.2155	74.4286
ANO5	11.3019	3.03282	2.41389	0.732344	1.0755	0	2.43614	-1.53737	0.104091	0.156953	4.37023	1.17055
ANO6	7974.27	4627.07	6487.72	6082.12	4238.56	5373.57	4899.07	-0.371382	0.0118418	0.0220513	6292.79	4837.07
ANO7	16.1455	29.3172	20.1157	19.0409	29.0386	36.6282	24.3614	0.532602	0.035874	0.0609737	21.1549	30.0094
ANO8	46.822	60.6564	129.545	148.666	319.424	324.267	281.374	1.81032	1.94689e-55	6.89955e-54	96.4223	308.355
ANO9	108.982	127.378	263.114	328.09	1042.16	874.767	818.542	2.26412	4.57641e-142	1.22829e-139	206.891	911.824
ANOS1	781.443	523.667	915.668	822.422	659.284	672.235	697.953	-0.157083	0.221751	0.301196	760.8	676.49
ANP32A	1018.78	685.417	583.356	615.901	604.433	639.916	602.944	-0.209274	0.0753916	0.11816	725.864	615.764
ANP32A-IT1	56.5093	61.6673	28.9666	21.9703	17.2081	11.8503	24.3614	-1.10056	0.000743382	0.00168206	42.2784	17.8066
ANP32AP1	1.61455	1.01094	1.60926	0	1.0755	2.1546	1.21807	0.664818	0.537668	0.627067	1.05869	1.48272
ANP32B	473.871	583.312	255.067	284.882	167.779	219.769	227.779	-0.876419	7.7742e-10	3.30739e-09	399.283	205.109
ANP32E	1478.93	1206.05	400.705	386.678	283.933	275.789	309.389	-1.31407	3.58351e-47	9.74704e-46	868.091	289.704
ANPEP	41.1711	27.2954	7.24166	5.12641	10.755	17.2368	10.9626	-0.133422	0.722629	0.788893	20.2086	12.9848
ANTXR1	2312.85	1609.42	689.567	627.619	457.089	675.467	563.965	-0.984574	1.76126e-15	1.12277e-14	1309.86	565.507
ANTXR2	10173.3	5491.42	3677.96	3674.9	2194.03	3143.56	2867.33	-0.951466	1.66332e-10	7.52164e-10	5754.39	2734.97
ANXA1	11147.7	5726.97	38999.6	35685.7	32215.6	42253.8	37461.7	1.04353	2.73144e-12	1.40269e-11	22890	37310.4
ANXA10	4.84366	10.1094	4.02314	3.66172	4.30201	2.1546	0	-1.26814	0.0609072	0.0977933	5.65948	2.1522
ANXA11	645.013	579.268	600.253	598.325	747.475	900.622	780.782	0.415836	1.0938e-07	3.82874e-07	605.715	809.626
ANXA13	0	0	0.804629	0	0	0	0	-0.285182	0.856991	0.897071	0.201157	0
ANXA2	52896.8	32110.5	48315.5	48951.3	43783.7	47818.1	42510.6	-0.0253871	0.826236	0.873422	45568.5	44704.1
ANXA2P1	4.03638	4.04376	1.60926	4.39406	2.15101	2.1546	1.21807	-0.899688	0.242361	0.324863	3.52086	1.84122
ANXA2P2	606.264	392.244	682.325	585.875	387.181	394.291	365.42	-0.556164	4.65575e-05	0.000123956	566.677	382.298
ANXA2R	7.26548	8.08751	6.43703	6.59109	4.30201	4.3092	3.6542	-0.782548	0.168356	0.237711	7.09528	4.08847
ANXA3	3934.66	1984.47	2330.2	2181.65	1667.03	1740.92	1830.76	-0.548099	4.41597e-06	1.312e-05	2607.75	1746.23
ANXA4	821.807	560.06	1204.53	1119.75	1255.11	1063.29	1179.09	0.372581	0.000206705	0.000505638	926.538	1165.83
ANXA5	8318.17	4417.8	5101.35	5272.14	3520.12	3943.99	3834.48	-0.596858	1.60596e-07	5.51983e-07	5777.37	3766.2
ANXA6	998.6	611.618	162.535	177.96	150.57	213.305	194.891	-0.957932	9.98302e-10	4.20591e-09	487.678	186.256
ANXA7	1823.64	1118.1	1909.38	1825	1662.73	1664.43	1546.95	-0.027954	0.784736	0.839865	1669.03	1624.7
ANXA8	129.164	126.367	215.641	252.659	336.633	330.731	322.788	0.918264	1.09871e-21	1.00414e-20	180.958	330.05
ANXA8L1	211.506	224.429	440.937	482.615	847.497	810.129	816.105	1.35904	2.83059e-84	2.18903e-82	339.871	824.577
ANXA9	28.2547	7.07657	80.4629	67.3756	84.9648	86.1839	92.5732	1.23993	1.63303e-13	9.11452e-13	45.7924	87.9073
AOC2	27.4474	28.3063	25.7481	25.632	27.9631	35.5509	26.7975	0.170775	0.48768	0.580414	26.7835	30.1038
AOC3	4.03638	4.04376	7.24166	11.7175	15.057	10.773	10.9626	0.900593	0.0336756	0.0575482	6.75982	12.2642
AOX1	912.222	585.334	156.903	127.428	124.758	146.513	123.025	-1.26141	7.73256e-30	1.07978e-28	445.472	131.432
AOX2P	4.03638	4.04376	2.41389	3.66172	5.37752	7.54109	7.30841	0.95228	0.0971637	0.147815	3.53894	6.74234
AP1AR	348.743	427.627	316.219	283.417	309.745	226.233	252.14	-0.370126	0.00168225	0.00362062	344.002	262.706
AP1B1	511.813	495.36	625.197	718.429	1478.82	1487.75	1296.02	1.27343	2.36278e-43	5.6004e-42	587.7	1420.86
AP1G1	2673.7	2319.09	3463.12	3344.61	2737.16	2865.62	2811.3	-0.0570044	0.273312	0.359978	2950.13	2804.69
AP1G2	418.976	441.78	568.873	588.804	1198.11	1065.45	1029.27	1.12677	1.3855e-46	3.68612e-45	504.608	1097.61
AP1M1	134.008	128.389	103.797	147.201	255.97	297.335	274.065	1.09644	6.22913e-20	5.15124e-19	128.349	275.79
AP1M2	349.55	272.954	332.312	397.663	489.354	478.321	437.286	0.458624	2.75322e-05	7.51443e-05	338.12	468.32
AP1S1	298.692	331.588	387.831	409.38	483.977	482.63	451.903	0.413788	4.38887e-09	1.74247e-08	356.873	472.837
AP1S2	105.753	82.897	81.2675	72.502	41.9446	54.9423	46.2866	-0.824452	2.74472e-06	8.3671e-06	85.6049	47.7245
AP1S3	655.508	870.419	1709.84	1681.46	1174.45	1230.28	1327.69	0.125235	0.0786034	0.122479	1229.31	1244.14
AP2A1	268.823	244.647	402.314	428.421	915.253	966.337	791.744	1.43171	7.45736e-43	1.72941e-41	336.051	891.112
AP2A2	433.507	397.299	465.075	537.54	714.134	811.206	663.847	0.671378	9.32939e-14	5.30108e-13	458.356	729.729
AP2B1	8917.17	5832.11	3293.35	3505	2395.15	2637.23	2570.12	-0.968636	2.24155e-28	2.90352e-27	5386.91	2534.17
AP2M1	1145.52	1231.32	1665.58	1814.02	2375.79	2434.7	2213.23	0.696586	1.35063e-28	1.77213e-27	1464.11	2341.24
AP2S1	190.517	309.347	238.17	275.361	326.953	369.514	321.57	0.432546	1.32539e-05	3.74801e-05	253.349	339.346
AP3B1	3217.8	2103.76	2804.13	2823.19	2017.64	2316.19	2266.82	-0.312146	0.000257672	0.000622555	2737.22	2200.22
AP3B2	3.2291	2.02188	2.41389	6.59109	6.45302	2.1546	3.6542	0.167188	0.783227	0.838937	3.56399	4.08727
AP3D1	776.599	998.808	1191.66	1370.95	2298.35	2365.75	2129.18	1.08579	2.19706e-70	1.20416e-68	1084.5	2264.43
AP3M1	1521.72	976.567	1259.24	1312.36	963.651	1117.16	1046.32	-0.278664	0.00541437	0.0107224	1267.47	1042.38
AP3M2	564.286	478.174	249.435	207.253	177.458	177.754	174.184	-0.958057	2.4327e-23	2.45706e-22	374.787	176.465
AP3S1	363.274	528.721	515.767	484.079	388.257	385.673	376.383	-0.298904	0.00321703	0.00662536	472.96	383.438
AP3S2	8.07276	5.0547	4.82777	0.732344	8.60403	4.3092	7.30841	0.69093	0.228473	0.308993	4.67189	6.74054
AP4B1	395.565	265.877	162.535	155.989	152.721	162.672	118.153	-0.650599	2.67716e-06	8.16662e-06	244.992	144.515
AP4B1-AS1	37.1347	24.2625	14.4833	6.59109	7.52852	6.46379	2.43614	-1.61152	0.000387699	0.000916923	20.6179	5.47615
AP4E1	848.447	854.244	1078.2	999.649	771.136	813.361	856.302	-0.208099	0.00114914	0.00252716	945.136	813.599
AP4M1	69.4257	76.8314	122.304	134.751	196.817	176.677	153.477	0.844331	9.82316e-12	4.85597e-11	100.828	175.657
AP4S1	125.935	151.641	84.486	109.852	77.4362	74.3336	112.062	-0.412156	0.00378831	0.00769423	117.978	87.944
AP5B1	176.793	271.943	463.466	477.488	691.549	684.085	634.613	1.06325	3.56242e-35	6.13954e-34	347.423	670.082
AP5M1	523.922	525.688	634.047	588.072	523.77	458.929	459.212	-0.231938	0.00124021	0.00271631	567.933	480.637
AP5S1	34.7129	52.5688	34.599	27.8291	63.4547	66.7925	31.6698	0.548022	0.0190276	0.0341132	37.4275	53.9723
AP5Z1	57.3166	53.5798	84.486	112.781	354.916	314.571	260.667	2.0451	1.6546e-43	3.94746e-42	77.0408	310.051
APAF1	1248.05	1423.4	1376.72	1361.43	903.423	999.734	962.274	-0.50051	2.99141e-14	1.7606e-13	1352.4	955.143
APBA1	14.531	25.2735	74.8305	73.2344	67.7567	91.5704	58.4673	0.840535	5.34019e-05	0.000140925	46.9673	72.5981
APBA2	36.3274	62.6782	68.3934	70.305	111.852	112.039	87.7009	0.829711	2.96442e-07	9.93457e-07	59.426	103.864
APBA3	8.07276	14.1531	10.4602	11.7175	50.5487	51.7104	37.7601	2.09368	1.73456e-13	9.66642e-13	11.1009	46.673
APBB1	16.1455	26.2844	12.0694	16.1116	18.2836	18.3141	13.3987	-0.0378455	0.904993	0.931514	17.6527	16.6655
APBB2	1009.9	1237.39	1478.91	1596.51	1140.03	1174.26	1137.68	-0.191753	0.00368793	0.00750456	1330.68	1150.66
APBB3	51.6657	80.8751	76.4397	93.0077	159.174	110.962	129.115	0.832401	5.15272e-08	1.8637e-07	75.4971	133.084
APC	2078.74	2409.07	3324.73	3041.42	2475.81	2591.98	2546.98	-0.0771768	0.235282	0.316607	2713.49	2538.26
APC2	3.2291	5.0547	4.82777	8.05578	27.9631	25.8552	20.7072	2.25284	6.79694e-09	2.6518e-08	5.29184	24.8418
APCDD1	0	2.02188	9.65555	9.52047	13.9815	6.46379	9.74454	1.39877	0.0088852	0.0169397	5.29947	10.0633
APCDD1L	37.1347	32.3501	105.406	75.4314	109.701	131.43	101.1	0.998002	4.69701e-09	1.85955e-08	62.5806	114.077
APCDD1L-AS1	0.807276	4.04376	7.24166	12.4498	5.37752	6.46379	9.74454	0.823428	0.156766	0.223735	6.13563	7.19528
APEH	624.832	622.739	490.019	575.622	992.69	969.569	890.408	0.714721	1.45253e-14	8.73482e-14	578.303	950.889
APEX1	1141.49	750.117	676.693	674.489	750.701	736.873	728.405	-0.111693	0.281632	0.369151	810.697	738.66
APEX2	162.262	169.838	189.892	201.395	286.084	268.247	285.028	0.62933	4.75457e-08	1.72688e-07	180.847	279.786
APH1A	1017.17	834.025	819.112	881.01	999.143	1180.72	1006.12	0.253524	0.0549094	0.0891434	887.829	1062
APH1B	352.78	273.965	150.466	146.469	120.456	122.812	136.424	-0.765742	3.95943e-07	1.30956e-06	230.92	126.564
API5	2412.14	1875.29	2024.45	2008.09	1498.18	1582.55	1654.14	-0.394721	1.74611e-10	7.88818e-10	2079.99	1578.29
APIP	149.346	174.892	121.499	111.316	111.852	102.343	123.025	-0.284599	0.0332287	0.0568749	139.263	112.407
APITD1	6.45821	11.1203	8.04629	5.85875	3.22651	5.3865	2.43614	-1.03938	0.0756231	0.118441	7.87089	3.68305
APLF	90.4149	80.8751	97.3601	80.5578	98.9463	67.8698	76.7383	-0.0920052	0.569697	0.656219	87.302	81.1848
APLN	90.4149	120.302	16.8972	15.3792	20.4346	26.9325	14.6168	-0.990846	0.00124337	0.00272292	60.7483	20.6613
APLNR	0	0	2.41389	0	0	2.1546	3.6542	1.96774	0.163301	0.231637	0.603472	1.93627
APLP1	10.4946	19.2078	5.6324	9.52047	13.9815	18.3141	19.4891	0.731511	0.0355206	0.0604351	11.2138	17.2616
APLP2	37570.6	30417.1	37573.8	36067.2	34654.9	39405.4	37158.4	0.0674448	0.441937	0.536254	35407.2	37072.9
APMAP	4321.35	3283.53	2231.24	2311.28	2415.58	2709.41	2595.7	-0.183407	0.0768242	0.120065	3036.85	2573.56
APOA1-AS	1.61455	3.03282	3.21852	3.66172	5.37752	3.2319	4.87227	0.653115	0.296195	0.385149	2.8819	4.4939
APOA1BP	414.94	282.052	161.73	184.551	272.102	295.18	276.501	0.188688	0.250964	0.334845	260.818	281.261
APOB	1.61455	0	1.60926	1.46469	3.22651	4.3092	0	1.13984	0.208257	0.285353	1.17212	2.5119
APOBEC2	24.2183	37.4048	16.8972	18.3086	27.9631	10.773	10.9626	-0.466462	0.125306	0.184403	24.2072	16.5662
APOBEC3A	0	0	0	0.732344	0	2.1546	0	1.75298	0.227739	0.308144	0.183086	0.718199
APOBEC3B	0	0	0	1.46469	4.30201	0	0	1.92688	0.12952	0.189733	0.366172	1.434
APOBEC3C	166.299	128.389	58.7379	58.5875	88.1913	72.179	79.1744	-0.251706	0.223495	0.303362	103.003	79.8482
APOBEC3D	1.61455	9.09845	7.24166	4.39406	4.30201	4.3092	8.52648	0.0893014	0.8619	0.900225	5.58718	5.71256
APOBEC3F	29.0619	37.4048	8.04629	13.9145	19.3591	18.3141	10.9626	-0.343452	0.259247	0.34416	22.1069	16.2119
APOBEC3G	37.1347	31.3391	2.41389	5.12641	6.45302	3.2319	1.21807	-1.91212	0.000844852	0.00189474	19.0035	3.63433
APOBEC3H	0	2.02188	0	0.732344	2.15101	0	2.43614	1.33454	0.335651	0.427441	0.688556	1.52905
APOBEC4	8.07276	6.06564	0	1.46469	0	2.1546	2.43614	-0.806852	0.372405	0.466202	3.90077	1.53024
APOC1	29.0619	10.1094	4.82777	0.732344	2.15101	1.0773	3.6542	-1.52754	0.0396753	0.0666342	11.1829	2.29417
APOD	62.9675	87.9517	262.309	209.45	232.309	295.18	239.959	0.954256	1.1598e-08	4.43485e-08	155.67	255.816
APOE	2.42183	12.1313	71.612	53.4611	205.421	163.749	163.221	3.08485	4.39379e-36	7.89282e-35	34.9065	177.464
APOF	0	0	0.804629	0	2.15101	2.1546	2.43614	3.14839	0.0116083	0.0216585	0.201157	2.24725
APOL1	158.226	219.374	156.903	147.201	197.893	205.764	175.402	0.17388	0.305731	0.395317	170.426	193.02
APOL2	220.386	204.21	212.422	183.818	239.837	275.789	227.779	0.269927	0.0270373	0.0471059	205.209	247.802
APOL3	4.84366	1.01094	1.60926	1.46469	0	0	0	-3.45795	0.00636088	0.0124483	2.23214	0
APOL4	1.61455	1.01094	37.0129	33.6878	61.3037	65.7152	45.0685	2.01325	3.83315e-19	3.02852e-18	18.3316	57.3625
APOL5	0	0	3.21852	0.732344	0	0	0	-1.77958	0.234816	0.316142	0.987715	0
APOL6	733.814	790.554	360.474	389.607	345.237	252.088	289.9	-0.880268	2.28565e-07	7.74947e-07	568.612	295.742
APOLD1	30.6765	30.3282	28.162	17.5763	17.2081	21.546	8.52648	-0.702408	0.0127983	0.0236952	26.6857	15.7602
APOM	25.8328	14.1531	20.1157	21.238	17.2081	8.61839	14.6168	-0.614836	0.0631469	0.100919	20.3349	13.4811
APOO	101.717	79.8642	44.2546	58.5875	47.3221	63.5606	51.1589	-0.328933	0.0549661	0.0892276	71.1058	54.0139
APOOL	289.005	236.56	345.99	285.614	233.384	228.387	247.268	-0.286117	0.00223724	0.00472208	289.292	236.346
APOPT1	153.382	177.925	140.005	136.948	144.117	144.358	115.716	-0.15816	0.215896	0.294251	152.065	134.731
APP	30270.4	28655.1	45293.4	42206.4	42450.1	44865.2	42899.1	0.268106	0.000246241	0.00059707	36606.3	43404.8
APPBP2	783.058	723.832	1058.89	1049.45	782.966	813.361	783.218	-0.165507	0.0140221	0.0257618	903.808	793.182
APPL1	1146.33	1188.86	1439.48	1349.71	946.443	1051.44	1085.3	-0.312716	1.73777e-08	6.55426e-08	1281.1	1027.73
APPL2	476.293	519.623	813.48	752.849	637.773	690.549	710.134	0.117589	0.103731	0.156462	640.561	679.485
APRT	53.2802	58.6345	58.7379	82.7549	243.064	218.692	180.274	1.76149	7.23203e-38	1.39502e-36	63.3519	214.01
APTR	41.1711	70.7657	28.162	27.8291	32.2651	21.546	36.542	-0.394267	0.0982615	0.149229	41.982	30.1177
APTX	574.78	505.47	345.186	357.384	310.82	288.716	339.841	-0.473648	4.07151e-10	1.77858e-09	445.705	313.126
AQP1	0	0	3.21852	0.732344	1.0755	0	1.21807	0.183657	0.895027	0.92428	0.987715	0.764524
AQP10	0.807276	6.06564	6.43703	8.78813	23.6611	20.4687	18.271	2.12042	3.91627e-07	1.29697e-06	5.52452	20.8003
AQP11	62.9675	73.7986	37.0129	27.0967	18.2836	17.2368	25.5794	-1.18625	6.60935e-06	1.92819e-05	50.2189	20.3666
AQP3	611.108	1029.14	15493.9	16236.8	32943.7	44218.8	32511.5	3.32197	2.04341e-46	5.42067e-45	8342.74	36558
AQP4	1.61455	7.07657	2.41389	4.39406	5.37752	2.1546	3.6542	0.00598433	0.992205	0.996299	3.87477	3.72877
AQP4-AS1	1.61455	14.1531	0	1.46469	0	1.0773	0	-2.88076	0.0249032	0.043728	4.3081	0.3591
AQP5	0	0	8.04629	7.32344	29.0386	49.5558	43.8504	5.63088	3.91595e-17	2.7648e-16	3.84243	40.8149
AQP6	4.84366	3.03282	2.41389	0.732344	6.45302	5.3865	4.87227	1.16864	0.0703579	0.111062	2.75568	5.5706
AQP7P1	3.2291	5.0547	3.21852	0.732344	2.15101	6.46379	2.43614	0.375516	0.591365	0.67528	3.05866	3.68365
AQR	3003.07	2102.75	2325.38	2270.27	1793.94	1902.51	1834.41	-0.386069	2.43363e-07	8.22523e-07	2425.37	1843.62
AR	12.1091	23.2516	8.85092	7.32344	5.37752	3.2319	7.30841	-1.15192	0.0207631	0.0369813	12.8838	5.30594
ARAF	243.797	203.199	201.157	232.153	435.579	422.301	378.819	0.896572	5.03069e-20	4.18674e-19	220.077	412.233
ARAP1	393.951	615.662	721.752	833.407	1674.56	1565.32	1482.39	1.33694	3.6708e-91	3.38363e-89	641.193	1574.09
ARAP2	1168.94	1698.38	5395.04	5129.34	4193.39	4064.65	4253.49	0.594945	3.58006e-21	3.18885e-20	3347.92	4170.51
ARAP3	399.602	455.934	377.371	421.098	644.227	637.761	589.545	0.592376	3.80783e-18	2.84939e-17	413.501	623.844
ARCN1	3857.16	2301.91	2347.1	2347.89	1910.09	2291.42	2080.46	-0.351441	0.000807417	0.00181525	2713.52	2093.99
AREG	114.633	109.181	399.096	406.451	420.522	331.808	353.24	0.75138	5.39501e-08	1.94709e-07	257.34	368.523
AREL1	2155.43	1616.49	1697.77	1694.64	1462.68	1508.22	1438.54	-0.28153	0.000357854	0.00084931	1791.08	1469.81
ARF1	981.648	905.802	949.462	1119.75	1762.75	1970.38	1786.91	0.889475	3.63203e-20	3.04353e-19	989.166	1840.01
ARF3	996.986	1044.3	1599.6	1812.55	1657.35	1842.18	1719.91	0.393333	2.78711e-09	1.12838e-08	1363.36	1739.81
ARF4	2497.71	1814.64	1789.49	1777.4	1471.29	1552.39	1587.14	-0.348098	3.10399e-06	9.39017e-06	1969.81	1536.94
ARF5	184.059	251.724	323.461	380.086	533.45	608.674	601.726	1.06789	2.05814e-34	3.44932e-33	284.833	581.283
ARF6	1293.26	1888.43	3433.35	3544.54	2818.89	3284.69	3377.7	0.417873	3.00176e-06	9.1005e-06	2539.9	3160.43
ARFGAP1	239.761	266.888	267.137	325.161	818.458	799.356	669.937	1.46716	3.6067e-68	1.85949e-66	274.737	762.584
ARFGAP2	766.105	643.968	841.642	910.303	1368.04	1389.72	1241.21	0.750719	2.4845e-23	2.508e-22	790.505	1332.99
ARFGAP3	932.404	580.279	763.593	696.459	581.847	651.766	605.38	-0.273974	0.00260226	0.00544038	743.184	612.998
ARFGEF1	3186.32	3143.01	4618.57	4240.27	3360.95	3131.71	3476.37	-0.175098	0.000125011	0.000314961	3797.04	3323.01
ARFGEF2	1879.34	1900.57	2559.52	2453.35	2310.18	2108.27	2242.46	0.0278758	0.497032	0.589047	2198.2	2220.31
ARFGEF3	315.645	437.737	466.685	490.67	435.579	433.074	443.377	0.043756	0.631246	0.709938	427.684	437.343
ARFIP1	846.832	561.071	799.801	785.073	627.018	615.138	637.05	-0.250288	0.0053963	0.0106924	748.194	626.402
ARFIP2	418.976	478.174	453.006	478.953	685.096	635.606	612.688	0.493499	1.28671e-10	5.87683e-10	457.277	644.463
ARFRP1	117.862	120.302	108.625	131.09	280.706	251.011	241.177	1.09992	4.52561e-26	5.22104e-25	119.47	257.632
ARG1	22.6037	28.3063	19.3111	10.2528	21.5101	7.54109	12.1807	-0.480922	0.154977	0.221512	20.1185	13.7439
ARG2	544.911	384.157	328.289	380.819	300.065	338.272	365.42	-0.28101	0.0283639	0.0492596	409.544	334.586
ARGFXP2	16.9528	21.2297	3.21852	4.39406	5.37752	7.54109	2.43614	-0.682879	0.176952	0.248084	11.4488	5.11825
ARGLU1	2094.07	1817.67	2427.57	2402.82	1989.68	1886.35	2059.75	-0.137813	0.0565196	0.0914485	2185.53	1978.59
ARHGAP1	477.907	499.404	650.14	699.388	1130.35	1207.65	1021.96	0.955561	4.61101e-36	8.26675e-35	581.71	1119.99
ARHGAP10	289.812	310.358	349.209	338.343	303.292	363.05	328.878	0.0463207	0.577582	0.662859	321.931	331.74
ARHGAP11A	1922.12	2253.38	339.553	317.837	191.44	272.557	233.869	-1.82152	6.89252e-35	1.17128e-33	1208.22	232.622
ARHGAP11B	282.547	250.713	28.9666	27.8291	21.5101	26.9325	34.1059	-1.66102	2.31951e-14	1.37536e-13	147.514	27.5161
ARHGAP12	855.712	946.239	1272.92	1184.93	886.215	883.385	991.507	-0.19656	0.00398639	0.0080779	1064.95	920.369
ARHGAP15	1.61455	0	0.804629	0	0	2.1546	0	0.359087	0.804018	0.855959	0.604795	0.718199
ARHGAP17	186.481	230.494	210.813	213.844	188.213	253.165	199.763	0.0260702	0.850448	0.89199	210.408	213.714
ARHGAP18	748.345	574.213	233.342	224.83	167.779	184.218	169.311	-1.1603	1.44725e-18	1.10703e-17	445.183	173.769
ARHGAP19	444.809	303.282	196.329	196.268	164.552	200.378	203.417	-0.506704	1.1298e-06	3.57489e-06	285.172	189.449
ARHGAP20	11.3019	8.08751	4.02314	5.85875	7.52852	2.1546	3.6542	-0.681073	0.19398	0.268572	7.31782	4.44578
ARHGAP21	2796.4	4232.8	8014.1	8243.26	6598.21	6952.89	7305.97	0.37418	4.94228e-07	1.61942e-06	5821.64	6952.36
ARHGAP22	46.0147	70.7657	67.5888	66.6433	106.475	103.421	87.7009	0.675621	1.87245e-05	5.21344e-05	62.7531	99.1988
ARHGAP23	297.078	599.487	738.649	818.028	1329.32	1318.61	1154.73	1.11898	2.33633e-51	7.26412e-50	613.31	1267.55
ARHGAP24	35.5201	75.8204	135.982	123.766	195.742	128.199	152.258	0.91109	5.00727e-09	1.97467e-08	92.7722	158.733
ARHGAP25	635.326	411.452	104.602	110.584	75.2852	151.899	95.0093	-1.14572	3.36091e-07	1.12098e-06	315.491	107.398
ARHGAP26	393.143	364.949	391.05	366.172	339.859	364.127	341.059	-0.119511	0.14218	0.205768	378.828	348.348
ARHGAP26-AS1	4.03638	2.02188	0.804629	0.732344	0	0	1.21807	-1.74981	0.209555	0.286851	1.89881	0.406023
ARHGAP26-IT1	3.2291	9.09845	2.41389	2.19703	2.15101	4.3092	1.21807	-0.553566	0.446662	0.540908	4.23462	2.55942
ARHGAP27	107.368	145.575	549.561	607.113	1396	1461.89	1289.93	2.3022	2.39176e-186	1.45507e-183	352.404	1382.61
ARHGAP28	4.84366	9.09845	42.6453	30.0261	26.8876	31.2417	29.2336	0.820074	0.00175424	0.00376798	21.6534	29.121
ARHGAP29	2777.03	3330.03	1065.33	1019.42	602.282	763.805	751.548	-1.33602	3.61926e-34	5.98325e-33	2047.95	705.878
ARHGAP30	13.7237	26.2844	185.065	202.859	354.916	323.19	345.931	2.41057	5.36474e-73	3.15845e-71	106.983	341.346
ARHGAP31	147.731	206.232	140.005	161.116	125.834	182.064	142.514	-0.113275	0.375197	0.468911	163.771	150.137
ARHGAP31-AS1	2.42183	7.07657	0.804629	2.19703	1.0755	0	1.21807	-1.82525	0.142425	0.206024	3.12502	0.764524
ARHGAP32	965.502	1353.65	5744.24	5491.85	5283.95	5234.6	5275.45	1.0323	3.48934e-39	7.02137e-38	3388.81	5264.67
ARHGAP33	9.68731	13.1422	6.43703	2.19703	11.8305	16.1595	7.30841	0.752122	0.0925993	0.14165	7.8659	11.7661
ARHGAP35	1230.29	2468.71	3750.37	3788.41	3849.23	3547.55	3532.4	0.466538	5.29098e-05	0.000139707	2809.45	3643.06
ARHGAP39	17.7601	31.3391	37.8176	37.3495	66.6812	57.0969	62.1215	1.02711	1.67838e-07	5.75682e-07	31.0666	61.9665
ARHGAP4	1.61455	5.0547	0.804629	4.39406	10.755	5.3865	6.09034	1.36244	0.0220015	0.0389815	2.96698	7.41062
ARHGAP40	63.7748	109.181	54.7148	44.673	62.3792	68.9471	59.6853	-0.0291294	0.884471	0.916822	68.086	63.6706
ARHGAP42	154.19	145.575	164.949	189.677	151.646	137.894	140.078	-0.187307	0.105107	0.158289	163.598	143.206
ARHGAP44	41.9783	39.4266	37.0129	38.8142	44.0956	31.2417	40.1962	-0.0333209	0.864704	0.90238	39.308	38.5112
ARHGAP5	2039.99	2907.46	5333.88	5224.54	3550.24	3914.9	4103.67	0.0860665	0.318182	0.408637	3876.47	3856.27
ARHGAP5-AS1	10.4946	17.186	24.9435	31.4908	38.7181	33.3963	35.324	0.902903	0.000238694	0.000579541	21.0287	35.8128
ARHGAP6	2.42183	7.07657	5.6324	5.85875	6.45302	2.1546	2.43614	-0.411259	0.474708	0.568088	5.24739	3.68125
ARHGAP8	0.807276	5.0547	0	0	0	0	2.43614	-0.378482	0.773118	0.830548	1.46549	0.812045
ARHGDIA	365.696	287.107	255.067	329.555	903.423	1019.12	803.925	1.53622	3.32075e-35	5.73388e-34	309.356	908.824
ARHGDIB	445.616	276.997	79.6582	111.316	72.0587	106.653	95.0093	-1.00037	2.15889e-11	1.04459e-10	228.397	91.2402
ARHGEF1	128.357	196.122	223.687	247.532	803.401	820.902	721.096	2.00954	5.4175e-50	1.6209e-48	198.925	781.8
ARHGEF10	999.408	1084.74	1290.62	1352.64	1447.63	1456.51	1410.52	0.290446	4.47623e-06	1.32774e-05	1181.85	1438.22
ARHGEF10L	9.68731	31.3391	152.075	178.692	522.695	604.365	467.738	3.27658	5.45148e-131	1.11792e-128	92.9483	531.599
ARHGEF11	536.839	691.482	825.549	871.489	1149.71	1181.8	1182.74	0.699323	4.0706e-31	5.95292e-30	731.34	1171.42
ARHGEF12	3412.36	5102.21	11073.3	10907.5	8359.89	8572.07	8659.24	0.313318	2.18856e-06	6.7381e-06	7623.85	8530.4
ARHGEF16	28.2547	57.6235	27.3574	30.0261	111.852	99.1115	103.536	1.6021	9.22565e-19	7.13161e-18	35.8154	104.833
ARHGEF17	104.946	178.936	179.432	205.789	366.747	304.876	331.314	1.01964	6.73131e-12	3.36584e-11	167.276	334.312
ARHGEF18	711.21	708.668	1514.31	1809.62	2338.14	2486.41	2219.32	1.09638	3.30567e-44	8.08738e-43	1185.95	2347.96
ARHGEF19	25.0256	83.908	27.3574	39.5466	102.173	77.5655	85.2648	1.0788	3.08154e-08	1.13504e-07	43.9594	88.3344
ARHGEF2	643.399	505.47	600.253	651.054	877.611	1041.75	907.461	0.64471	8.35227e-11	3.87388e-10	600.044	942.273
ARHGEF25	3.2291	5.0547	0	2.92938	1.0755	2.1546	1.21807	-0.693605	0.461331	0.555027	2.80329	1.48272
ARHGEF26	201.819	221.396	82.8768	73.9667	67.7567	75.4109	69.4299	-0.848514	5.16927e-08	1.86931e-07	145.015	70.8658
ARHGEF26-AS1	0.807276	1.01094	3.21852	0.732344	2.15101	0	0	-0.831607	0.513066	0.603998	1.44227	0.717002
ARHGEF28	3770.79	3572.66	4582.36	4502.45	4595.63	3954.77	4510.51	0.0907632	0.157932	0.225013	4107.06	4353.63
ARHGEF3	217.157	192.078	450.592	443.068	363.52	368.436	386.128	0.300069	0.00075979	0.00171578	325.724	372.695
ARHGEF3-AS1	4.84366	4.04376	5.6324	2.92938	7.52852	3.2319	0	-0.214228	0.723057	0.789265	4.3623	3.58681
ARHGEF33	12.1091	17.186	13.6787	15.3792	19.3591	7.54109	13.3987	-0.107217	0.751416	0.813329	14.5883	13.433
ARHGEF34P	25.8328	29.3172	61.1518	62.9816	63.4547	84.0293	71.866	0.775035	1.91557e-05	5.32375e-05	44.8209	73.1167
ARHGEF35	35.5201	44.4813	81.2675	90.8106	65.6057	72.179	65.7757	0.226052	0.199519	0.275052	63.0199	67.8535
ARHGEF37	34.7129	67.7329	733.017	778.482	1057.22	901.699	965.928	2.27175	3.00977e-127	5.66303e-125	403.486	974.949
ARHGEF38	4.03638	6.06564	1.60926	3.66172	1.0755	2.1546	4.87227	-0.503314	0.491614	0.583862	3.84325	2.70079
ARHGEF39	131.586	132.433	39.4268	45.4053	31.1896	35.5509	46.2866	-1.0059	1.62151e-06	5.04675e-06	87.2128	37.6757
ARHGEF4	230.881	339.676	2652.86	2760.2	5501.2	5161.34	4817.46	2.52234	2.35219e-210	3.30229e-207	1495.91	5160
ARHGEF40	201.012	308.336	577.723	666.433	1032.48	917.859	925.732	1.26616	3.90736e-60	1.56046e-58	438.376	958.691
ARHGEF5	131.586	160.739	325.875	317.837	405.465	434.152	327.66	0.829655	2.77438e-16	1.85954e-15	234.009	389.092
ARHGEF6	4.84366	18.1969	28.9666	16.8439	34.4161	16.1595	18.271	0.507906	0.0664964	0.105717	17.2128	22.9489
ARHGEF7	921.102	920.966	1107.17	1097.78	1116.37	1120.39	1060.94	0.123784	0.0667834	0.10608	1011.76	1099.23
ARHGEF9	118.67	130.411	228.515	231.421	218.327	210.073	267.975	0.434457	0.000101572	0.000258709	177.254	232.125
ARHGEF9-IT1	0.807276	1.01094	2.41389	0.732344	4.30201	2.1546	2.43614	1.26088	0.141475	0.20491	1.24111	2.96425
ARID1A	582.853	1015.99	1120.85	1182	1412.14	1453.28	1331.35	0.547662	3.92983e-05	0.000105321	975.425	1398.92
ARID1B	439.965	738.997	1010.61	1158.57	1274.47	1285.22	1126.71	0.624323	6.68192e-13	3.56897e-12	837.036	1228.8
ARID2	1407.08	1505.29	2043.76	1997.83	1546.57	1668.74	1487.26	-0.131491	0.071574	0.112777	1738.49	1567.52
ARID3A	48.4366	45.4923	78.8536	90.8106	116.154	148.667	116.935	0.996041	7.8403e-11	3.64569e-10	65.8983	127.252
ARID3B	94.4513	121.313	92.5323	110.584	177.458	179.909	176.62	0.771617	2.34382e-09	9.55057e-09	104.72	177.996
ARID3C	1.61455	0	1.60926	1.46469	4.30201	2.1546	3.6542	1.46771	0.100773	0.152657	1.17212	3.37027
ARID4A	430.278	525.688	869.804	810.705	716.285	626.988	665.065	0.0794061	0.282422	0.370054	659.119	669.446
ARID4B	1152.79	1257.61	1902.95	1907.76	1345.45	1314.3	1465.34	-0.144031	0.014841	0.0271406	1555.28	1375.03
ARID5A	8.07276	7.07657	13.6787	21.238	35.4916	40.9374	43.8504	1.71973	1.24011e-09	5.17805e-09	12.5165	40.0931
ARID5B	393.143	565.115	1637.42	1786.19	1411.06	1431.73	1478.73	0.670943	9.70152e-25	1.05583e-23	1095.47	1440.51
ARIH1	1476.51	1473.95	2275.49	2300.29	1768.13	1718.29	1797.87	-0.0635391	0.141342	0.204765	1881.56	1761.43
ARIH2	846.025	816.839	749.109	801.184	698.002	778.887	740.585	-0.119003	0.0524503	0.0855469	803.289	739.158
ARIH2OS	3.2291	1.01094	4.82777	2.92938	3.22651	8.61839	9.74454	1.22347	0.0401859	0.0674173	2.9993	7.19648
ARL1	925.138	667.22	716.12	725.753	613.037	615.138	562.747	-0.335948	1.9046e-05	5.2981e-05	758.558	596.974
ARL10	95.2586	112.214	60.3472	62.2492	59.1527	72.179	54.8131	-0.349339	0.0430418	0.0717337	82.5173	62.0483
ARL11	1.61455	2.02188	0.804629	3.66172	0	0	0	-3.33824	0.0213238	0.0378949	2.02569	0
ARL13A	9.68731	8.08751	7.24166	5.12641	4.30201	18.3141	6.09034	0.41722	0.336506	0.428342	7.53572	9.56881
ARL13B	314.838	355.851	333.116	279.755	217.252	248.856	282.592	-0.360849	0.000747347	0.00168977	320.89	249.567
ARL14	5.65093	13.1422	41.8407	33.6878	36.5671	37.7055	21.9252	0.824303	0.000547408	0.00126417	23.5804	32.0659
ARL14EP	364.889	235.549	217.25	188.212	150.57	138.972	154.695	-0.725771	5.90709e-09	2.31294e-08	251.475	148.079
ARL15	142.888	170.849	293.69	248.997	218.327	193.914	250.922	0.0950959	0.448259	0.542446	214.106	221.054
ARL16	179.215	166.805	181.846	205.056	219.403	230.542	205.853	0.249938	0.00656063	0.0128048	183.231	218.599
ARL17A	84.764	71.7767	57.9333	51.9964	38.7181	49.5558	54.8131	-0.447973	0.0211527	0.0376202	66.6176	47.6956
ARL2	6.45821	12.1313	5.6324	10.9852	17.2081	20.4687	24.3614	1.2492	0.000923334	0.00206062	8.80176	20.6794
ARL2BP	466.605	518.612	399.901	463.574	396.861	375.977	327.66	-0.324603	0.000269556	0.000649203	462.173	366.833
ARL3	112.211	118.28	82.0721	93.0077	74.2097	77.5655	59.6853	-0.493475	0.000701826	0.00159544	101.393	70.4869
ARL4A	230.074	204.21	401.51	337.611	307.594	215.46	283.81	-0.0780179	0.457885	0.552045	293.351	268.955
ARL4C	1658.95	2244.29	1437.87	1332.87	1056.14	1169.95	1154.73	-0.54514	9.22576e-07	2.94782e-06	1668.49	1126.94
ARL4D	59.7384	65.711	226.905	204.324	294.688	290.871	330.096	1.38653	2.5719e-30	3.6586e-29	139.17	305.218
ARL5A	760.454	927.031	1433.04	1230.34	1018.5	1009.43	1158.38	-0.000229831	0.997674	1	1087.72	1062.1
ARL5B	930.789	909.845	1568.22	1488.12	1209.94	1147.32	1264.35	0.0213887	0.803604	0.855593	1224.24	1207.21
ARL6	79.9203	80.8751	57.1286	60.7845	50.5487	47.4012	35.324	-0.612728	0.00217407	0.00459737	69.6772	44.4246
ARL6IP1	13521.9	8504.02	3018.97	2634.24	1935.91	2400.22	2212.01	-1.33587	3.96388e-14	2.31207e-13	6919.78	2182.71
ARL6IP4	159.841	214.319	144.029	179.424	407.616	378.132	336.187	1.10758	7.72523e-24	8.02465e-23	174.403	373.978
ARL6IP5	4928.42	3381.59	2432.39	2121.6	1572.39	2055.49	1852.68	-0.751483	4.46628e-05	0.000119225	3216	1826.85
ARL6IP6	978.418	757.193	443.35	394.001	296.839	317.803	352.022	-0.896842	1.88177e-09	7.73517e-09	643.241	322.221
ARL8A	128.357	110.192	146.442	191.142	285.008	321.035	294.772	1.07417	4.1114e-13	2.22795e-12	144.033	300.272
ARL8B	2210.32	1354.66	2660.91	2630.58	2085.4	2344.2	2337.47	0.053443	0.658065	0.734084	2214.12	2255.69
ARL9	8.07276	8.08751	2.41389	2.92938	2.15101	5.3865	0	-0.798971	0.292441	0.380919	5.37588	2.5125
ARMC1	719.283	610.607	567.263	586.607	432.352	350.122	455.557	-0.585712	8.88147e-11	4.10785e-10	620.94	412.677
ARMC10	298.692	295.194	199.548	211.647	143.042	154.054	165.657	-0.678746	1.94784e-09	7.99597e-09	251.27	154.251
ARMC12	3.2291	4.04376	2.41389	1.46469	4.30201	2.1546	2.43614	0.196832	0.813221	0.863113	2.78786	2.96425
ARMC2	20.1819	26.2844	29.7713	27.0967	30.1141	21.546	34.1059	0.145237	0.572342	0.658253	25.8336	28.5887
ARMC2-AS1	0.807276	0	0.804629	2.19703	1.0755	0	1.21807	-0.183227	0.890407	0.920935	0.952234	0.764524
ARMC4	1.61455	1.01094	0.804629	0.732344	4.30201	0	0	0.505678	0.657012	0.733358	1.04062	1.434
ARMC5	36.3274	23.2516	38.6222	48.3347	132.287	116.348	119.371	1.7474	8.36449e-23	8.19873e-22	36.634	122.669
ARMC6	63.7748	61.6673	42.6453	62.2492	182.836	142.203	131.551	1.39399	1.00916e-20	8.7622e-20	57.5842	152.197
ARMC7	35.5201	34.3719	32.9898	49.067	77.4362	76.4882	81.6105	1.03252	3.79527e-09	1.51636e-08	37.9872	78.5117
ARMC8	991.335	872.441	995.326	904.445	804.477	793.969	810.015	-0.225835	0.00125872	0.00275356	940.886	802.82
ARMC9	326.947	272.954	299.322	293.67	286.084	297.335	293.554	-0.031428	0.721757	0.788287	298.223	292.324
ARMCX1	181.637	189.046	162.535	172.833	148.419	151.899	144.95	-0.243057	0.0385388	0.0650006	176.513	148.423
ARMCX2	657.93	605.553	590.598	576.355	575.394	553.732	537.168	-0.126728	0.157705	0.224778	607.609	555.431
ARMCX3	588.504	543.885	639.68	683.277	558.186	547.268	562.747	-0.139265	0.117302	0.174425	613.837	556.067
ARMCX4	146.924	213.308	107.82	88.6136	88.1913	99.1115	90.137	-0.513993	0.0036321	0.0073992	139.167	92.4799
ARMCX5	222.808	172.871	255.872	233.618	223.705	202.532	183.928	-0.110132	0.366869	0.460186	221.292	203.388
ARMCX5-GPRASP2	10.4946	17.186	13.6787	11.7175	9.67953	10.773	9.74454	-0.372232	0.31632	0.406675	13.2692	10.0657
ARMCX6	92.8367	79.8642	81.2675	82.7549	120.456	109.885	119.371	0.46706	0.00330868	0.0068003	84.1808	116.571
ARMS2	0.807276	2.02188	0	0	1.0755	1.0773	0	0.785712	0.581966	0.666633	0.707289	0.717601
ARMT1	1127.76	780.445	531.055	516.302	332.331	349.045	386.128	-0.986551	1.89174e-17	1.35769e-16	738.892	355.834
ARNT	535.224	528.721	752.328	709.641	690.473	759.496	743.021	0.228693	0.000217319	0.000530537	631.479	730.997
ARNT2	7.26548	14.1531	9.65555	8.78813	11.8305	20.4687	8.52648	0.491221	0.171264	0.241221	9.96558	13.6086
ARNTL	376.191	478.174	778.076	781.411	578.621	590.36	591.981	0.0236878	0.755033	0.816308	603.463	586.987
ARNTL2	2301.54	2541.5	1903.75	1826.47	1231.45	1447.89	1399.56	-0.643228	1.41164e-16	9.6134e-16	2143.32	1359.63
ARNTL2-AS1	63.7748	57.6235	12.0694	15.3792	12.906	16.1595	17.053	-0.920564	0.00294316	0.00609919	37.2117	15.3728
ARPC1A	538.453	633.859	1309.13	1439.79	1579.91	1815.25	1616.38	0.887409	1.61571e-31	2.40133e-30	980.308	1670.51
ARPC1B	169.528	194.1	165.754	215.309	392.559	428.765	356.894	1.07257	8.79549e-29	1.16324e-27	186.173	392.739
ARPC2	2605.89	3369.46	4052.92	4090.14	3664.24	3855.65	4079.31	0.145936	0.0475189	0.0783298	3529.6	3866.4
ARPC3	1514.45	1255.59	1420.17	1431	1317.49	1397.26	1330.13	-0.05879	0.47132	0.564727	1405.3	1348.29
ARPC4	536.839	310.358	362.083	439.406	542.054	635.606	505.498	0.427044	0.0112863	0.0211139	412.172	561.053
ARPC5	1126.96	948.261	1754.09	1680.73	1498.18	1583.63	1481.17	0.184864	0.0460557	0.0762485	1377.51	1520.99
ARPC5L	358.431	429.649	494.847	523.626	491.505	490.171	492.099	0.133049	0.181999	0.254338	451.638	491.259
ARPIN	217.157	257.789	418.407	389.607	412.993	402.91	387.346	0.378594	2.66621e-06	8.13592e-06	320.74	401.083
ARPP19	3168.56	3613.1	3253.92	3314.59	2337.07	2419.61	2460.5	-0.473017	3.32178e-12	1.69694e-11	3337.54	2405.73
ARR3	11.3019	21.2297	12.0694	10.9852	31.1896	22.6233	17.053	0.814145	0.00658877	0.0128529	13.8965	23.6219
ARRB1	2.42183	5.0547	12.8741	10.9852	13.9815	9.69569	7.30841	0.594433	0.158429	0.225615	7.83394	10.3285
ARRB2	47.6293	47.5141	20.1157	24.1673	36.5671	40.9374	34.1059	0.215764	0.333708	0.425523	34.8566	37.2035
ARRDC1	67.0039	83.908	99.774	131.822	411.918	372.745	333.751	1.99716	3.34683e-80	2.44332e-78	95.6269	372.805
ARRDC1-AS1	61.353	61.6673	46.6685	44.673	83.8893	75.4109	77.9563	0.580931	0.000500818	0.00116335	53.5904	79.0855
ARRDC2	41.1711	55.6017	42.6453	58.5875	77.4362	91.5704	98.6635	0.854212	1.71723e-07	5.88347e-07	49.5014	89.2234
ARRDC3	971.96	1407.23	2005.94	1893.11	2215.54	1480.21	1864.86	0.27992	0.0168254	0.0305188	1569.56	1853.54
ARRDC3-AS1	41.9783	42.4594	34.599	26.3644	36.5671	32.319	32.8878	-0.0693056	0.758678	0.81894	36.3503	33.9246
ARRDC4	433.507	321.479	236.561	174.298	148.419	135.74	143.732	-0.947763	0.000383315	0.000906906	291.461	142.63
ARSA	146.924	174.892	216.445	240.209	634.547	604.365	528.641	1.62532	1.79548e-74	1.09231e-72	194.618	589.184
ARSB	548.14	448.857	227.71	224.83	177.458	220.846	182.71	-0.781851	4.5444e-13	2.45312e-12	362.384	193.672
ARSD	715.246	548.94	725.775	688.403	682.945	711.017	663.847	0.0357951	0.772482	0.830076	669.591	685.936
ARSE	1.61455	3.03282	1.60926	0.732344	2.15101	1.0773	2.43614	0.319676	0.736489	0.800861	1.74724	1.88815
ARSG	13.7237	22.2407	15.2879	24.1673	15.057	16.1595	25.5794	-0.011582	0.970155	0.980199	18.8549	18.932
ARSI	24.2183	25.2735	19.3111	27.0967	40.8691	40.9374	36.542	0.712296	0.00181916	0.00389734	23.9749	39.4495
ARSJ	3196.01	2302.92	1876.39	1989.78	1432.57	1738.76	1414.18	-0.588502	6.2563e-07	2.02741e-06	2341.27	1528.5
ARSK	661.159	544.896	366.911	336.878	240.913	270.402	242.396	-0.866646	4.34081e-16	2.87044e-15	477.461	251.237
ART1	2.42183	0	0	0	2.15101	2.1546	1.21807	2.19961	0.0733074	0.11528	0.605457	1.84122
ART3	10.4946	10.1094	3.21852	2.92938	1.0755	1.0773	2.43614	-1.89218	0.0157544	0.0286845	6.68797	1.52965
ART4	0.807276	1.01094	0.804629	0	0	1.0773	0	-0.568721	0.711082	0.77955	0.655711	0.3591
ARTN	77.4985	95.0283	90.9231	104.725	254.894	218.692	227.779	1.34773	1.19629e-24	1.29192e-23	92.0437	233.788
ARV1	606.264	404.376	236.561	184.551	179.609	188.527	192.455	-0.793445	3.1237e-06	9.44355e-06	357.938	186.864
ARVCF	33.9056	34.3719	26.5527	41.0113	146.268	140.049	129.115	2.01503	4.20091e-27	5.11139e-26	33.9604	138.478
ASAH1	3720.73	2772	3816.35	3178.37	3161.98	3243.75	3242.5	-0.0609734	0.507032	0.598528	3371.86	3216.07
ASAH2	4.03638	5.0547	3.21852	2.92938	2.15101	3.2319	2.43614	-0.508912	0.487725	0.580429	3.80974	2.60635
ASAH2B	12.1091	10.1094	10.4602	8.78813	16.1326	7.54109	9.74454	0.132726	0.720069	0.787086	10.3667	11.1394
ASAP1	1005.87	1228.29	956.704	839.266	765.758	774.578	828.286	-0.342357	0.00246855	0.00517499	1007.53	789.541
ASAP1-IT1	51.6657	54.5907	25.7481	7.32344	15.057	10.773	9.74454	-1.28663	0.000104675	0.00026626	34.832	11.8582
ASAP1-IT2	19.3746	28.3063	14.4833	6.59109	7.52852	4.3092	7.30841	-1.2749	0.00431196	0.0086786	17.1888	6.38204
ASAP2	1719.5	1928.87	2568.38	2615.93	1807.92	2169.68	2204.7	-0.082153	0.288659	0.377144	2208.17	2060.77
ASAP3	19.3746	50.547	181.846	185.283	335.557	269.325	283.81	1.86218	8.17931e-41	1.75624e-39	109.263	296.231
ASB1	501.318	522.656	323.461	368.369	366.747	424.456	411.707	-0.0671744	0.427341	0.521839	428.951	400.97
ASB13	59.7384	69.7548	49.887	84.9519	89.2668	90.4931	86.4828	0.425753	0.00832127	0.0159445	66.083	88.7476
ASB14	71.0403	62.6782	81.2675	81.2902	62.3792	53.865	75.5202	-0.226093	0.155795	0.222489	74.069	63.9215
ASB15	0	2.02188	3.21852	2.19703	2.15101	2.1546	1.21807	0.221506	0.795043	0.848359	1.85936	1.84122
ASB16	46.822	27.2954	16.0926	21.238	38.7181	23.7006	46.2866	0.440358	0.0821692	0.127404	27.862	36.2351
ASB16-AS1	79.9203	71.7767	64.3703	63.7139	77.4362	76.4882	60.9034	0.0414822	0.805753	0.857159	69.9453	71.6093
ASB2	10.4946	14.1531	4.82777	3.66172	5.37752	3.2319	6.09034	-0.545661	0.30467	0.394056	8.28431	4.89992
ASB3	27.4474	32.3501	12.8741	16.1116	15.057	14.0049	4.87227	-0.860603	0.0127986	0.0236952	22.1958	11.3114
ASB5	4.84366	1.01094	2.41389	0	0	0	1.21807	-2.26312	0.141236	0.204693	2.06712	0.406023
ASB6	138.851	146.586	158.512	202.127	357.067	393.214	360.548	1.20787	3.90667e-34	6.44672e-33	161.519	370.276
ASB7	222.001	330.577	432.086	410.845	334.482	354.431	347.149	0.0288473	0.735997	0.800422	348.877	345.354
ASB8	163.07	171.86	198.743	202.859	203.27	186.373	192.455	0.0862714	0.416147	0.510693	184.133	194.033
ASB9	15.3382	11.1203	4.02314	6.59109	2.15101	8.61839	4.87227	-0.658783	0.1844	0.25732	9.2682	5.21389
ASB9P1	9.68731	4.04376	1.60926	2.92938	2.15101	3.2319	2.43614	-0.555991	0.468219	0.561981	4.56743	2.60635
ASCC1	426.242	289.129	261.504	280.488	219.403	221.924	209.508	-0.515647	2.56486e-06	7.8437e-06	314.341	216.945
ASCC2	297.078	282.052	315.414	377.157	502.26	616.215	535.95	0.793062	7.97873e-13	4.23806e-12	317.925	551.475
ASCC3	8980.14	8234.1	11679.2	10880.4	8452.38	7939.69	8304.79	-0.259246	1.67714e-08	6.33604e-08	9943.46	8232.29
ASCL2	1.61455	4.04376	0	0.732344	1.0755	3.2319	1.21807	0.349016	0.69669	0.766998	1.59766	1.84182
ASCL3	3.2291	2.02188	0	0	3.22651	1.0773	2.43614	1.63962	0.134971	0.196754	1.31275	2.24665
ASF1A	486.787	417.518	314.61	307.584	230.158	206.841	236.305	-0.737445	2.38122e-13	1.31021e-12	381.625	224.435
ASF1B	127.55	125.356	28.162	16.8439	26.8876	54.9423	31.6698	-0.390845	0.0968654	0.14741	74.478	37.8332
ASGR1	1.61455	1.01094	0	0	2.15101	1.0773	4.87227	2.45497	0.0309698	0.0533487	0.656373	2.70019
ASH1L	2223.24	2715.38	3367.37	3098.55	2634.98	2458.4	2700.46	-0.124016	0.100529	0.152326	2851.13	2597.95
ASH1L-AS1	29.8692	26.2844	20.1157	21.238	25.8121	20.4687	23.1433	-0.0604296	0.820989	0.869487	24.3768	23.1414
ASH2L	442.387	332.599	406.338	370.566	346.312	354.431	355.676	-0.139616	0.0757859	0.118676	387.972	352.14
ASIC1	71.0403	105.138	71.612	98.8664	132.287	129.276	93.7912	0.460538	0.00135902	0.00296018	86.6641	118.451
ASIC2	0.807276	0	3.21852	1.46469	1.0755	3.2319	0	0.290118	0.779006	0.835733	1.37262	1.4358
ASIC3	1.61455	3.03282	0.804629	2.92938	15.057	10.773	9.74454	2.51313	1.33533e-05	3.77321e-05	2.09534	11.8582
ASIC4	0.807276	1.01094	0.804629	0	4.30201	0	0	1.2684	0.318999	0.409514	0.655711	1.434
ASIP	3.2291	3.03282	1.60926	0	1.0755	1.0773	1.21807	-0.48267	0.668137	0.743547	1.96779	1.12362
ASL	136.43	144.564	148.856	150.13	369.973	392.137	332.533	1.32208	3.95811e-35	6.80862e-34	144.995	364.881
ASNA1	116.248	126.367	136.787	160.383	357.067	342.581	278.938	1.27044	8.96866e-36	1.58919e-34	134.946	326.195
ASNS	465.798	376.069	823.94	794.593	630.245	652.843	679.682	0.15521	0.209194	0.286421	615.1	654.257
ASNSD1	541.682	451.89	334.726	329.555	297.914	302.721	291.118	-0.44072	4.98455e-07	1.63268e-06	414.463	297.251
ASPDH	0	0	7.24166	5.85875	16.1326	6.46379	17.053	2.83666	2.26679e-05	6.24282e-05	3.2751	13.2164
ASPG	0.807276	0	1.60926	5.12641	29.0386	28.0098	35.324	4.67983	3.04545e-12	1.55912e-11	1.88574	30.7908
ASPH	23503.8	15864.7	5676.66	5031.93	3537.33	4714.26	4369.21	-1.26707	4.13109e-23	4.12003e-22	12519.3	4206.93
ASPHD1	2.42183	7.07657	4.02314	1.46469	3.22651	6.46379	6.09034	0.61957	0.30318	0.392519	3.74656	5.26021
ASPHD2	174.372	195.111	183.455	215.309	144.117	212.228	181.492	-0.0990169	0.425199	0.519675	192.062	179.279
ASPM	6919.97	8943.78	604.276	391.804	388.257	428.765	361.766	-2.36669	2.17617e-17	1.55693e-16	4214.96	392.929
ASPN	63.7748	53.5798	10.4602	4.39406	5.37752	1.0773	9.74454	-1.93314	3.7761e-05	0.000101379	33.0522	5.39979
ASPRV1	0	2.02188	5.6324	2.19703	11.8305	4.3092	1.21807	2.27554	0.00447757	0.00898814	2.46283	5.78593
ASPSCR1	12.9164	17.186	17.7018	18.3086	80.6628	57.0969	65.7757	2.05052	4.12342e-19	3.25223e-18	16.5282	67.8451
ASRGL1	1.61455	0	0	0.732344	1.0755	1.0773	0	0.436418	0.757226	0.817865	0.586724	0.717601
ASS1	5.65093	7.07657	45.8638	34.4202	45.1711	66.7925	74.3021	1.79965	3.8258e-14	2.2351e-13	23.2529	62.0886
ASTE1	170.335	169.838	89.3138	91.543	110.777	88.3385	119.371	-0.226818	0.111407	0.166595	130.257	106.162
ASTL	0	0	1.60926	2.19703	4.30201	6.46379	8.52648	3.44614	0.000154554	0.000384826	0.951572	6.43076
ASTN2	1.61455	2.02188	4.82777	14.6469	16.1326	8.61839	17.053	1.62745	0.000437776	0.00102566	5.77777	13.9346
ASUN	1116.46	894.681	711.292	705.979	586.149	559.118	534.732	-0.581798	9.89936e-22	9.06995e-21	857.104	560
ASXL1	1191.54	1521.46	1557.76	1603.1	1814.37	1586.86	1674.84	0.208561	0.00190884	0.004078	1468.47	1692.03
ASXL2	950.971	1013.97	1461.21	1497.64	1249.73	1354.16	1261.92	0.0925891	0.0968443	0.14739	1230.95	1288.61
ASXL3	6.45821	18.1969	11.2648	8.05578	5.37752	3.2319	6.09034	-1.13857	0.0254577	0.044603	10.9939	4.89992
ATAD1	4838	3573.67	2856.43	2620.33	2030.55	2352.82	2305.8	-0.596936	2.20093e-08	8.22968e-08	3472.11	2229.72
ATAD2	3966.15	3063.15	1227.86	1057.5	862.554	924.323	801.489	-1.19287	2.34249e-29	3.19767e-28	2328.67	862.788
ATAD2B	1030.89	951.294	1313.15	1226.68	981.935	934.018	1017.09	-0.199532	0.0036853	0.00750087	1130.5	977.68
ATAD3A	72.6548	63.6892	40.2314	46.1377	123.683	161.595	114.498	1.28519	3.67371e-08	1.34528e-07	55.6783	133.259
ATAD3B	94.4513	79.8642	70.0027	91.543	339.859	321.035	294.772	1.90444	4.73832e-34	7.79794e-33	83.9653	318.556
ATAD3C	4.03638	2.02188	4.82777	1.46469	4.30201	8.61839	3.6542	0.83662	0.161431	0.229229	3.08768	5.52487
ATAD5	1307.79	1282.88	457.029	381.551	288.235	287.639	265.539	-1.37854	1.1784e-22	1.14338e-21	857.312	280.471
ATAT1	77.4985	79.8642	61.9564	68.8403	72.0587	58.1742	52.3769	-0.232383	0.190981	0.265024	72.0399	60.8699
ATE1	623.217	630.826	630.829	609.31	447.409	519.258	507.934	-0.341359	1.24095e-05	3.52399e-05	623.546	491.534
ATE1-AS1	1.61455	6.06564	0	2.19703	0	0	3.6542	-0.912828	0.400669	0.495133	2.4693	1.21807
ATF1	388.3	299.238	362.083	403.521	258.121	282.252	302.081	-0.372405	9.0522e-05	0.000231941	363.286	280.818
ATF2	765.298	848.178	740.258	703.05	573.243	512.794	535.95	-0.493779	1.55238e-08	5.88176e-08	764.196	540.663
ATF3	19.3746	19.2078	371.738	415.971	506.562	383.518	466.52	2.18959	2.13893e-21	1.92493e-20	206.573	452.2
ATF4	1843.01	2158.36	3745.55	3743.74	4888.16	4500.96	4817.46	0.777822	2.15117e-11	1.04113e-10	2872.66	4735.53
ATF5	78.3058	63.6892	50.6916	58.5875	86.0403	78.6428	81.6105	0.390791	0.0154959	0.0282448	62.8185	82.0979
ATF6	4398.85	3109.65	2756.66	2610.07	2088.63	2497.18	2366.71	-0.446578	0.000180885	0.000446366	3218.81	2317.5
ATF6B	469.835	595.443	577.723	686.939	1541.2	1558.85	1246.08	1.31858	9.94224e-63	4.36192e-61	582.485	1448.71
ATF7	245.412	283.063	287.252	285.614	316.198	297.335	282.592	0.120501	0.317646	0.408121	275.335	298.708
ATF7IP	1129.38	1461.82	2672.98	2513.4	2259.63	2230.01	2400.81	0.32005	7.47444e-05	0.000193762	1944.39	2296.82
ATF7IP2	73.4621	85.9298	52.3009	51.9964	44.0956	36.6282	45.0685	-0.609213	0.00510476	0.0101555	65.9223	41.9308
ATG10	52.4729	96.0392	86.0953	90.0783	73.1342	59.2515	77.9563	-0.201025	0.219909	0.298984	81.1714	70.114
ATG101	86.3785	97.0502	87.7045	119.372	188.213	218.692	174.184	0.99058	2.28416e-12	1.17797e-11	97.6263	193.696
ATG12	556.213	529.732	474.731	470.897	435.579	372.745	356.894	-0.377042	2.30527e-06	7.08309e-06	507.893	388.406
ATG13	340.67	382.135	591.402	588.804	660.359	626.988	604.162	0.447121	1.24302e-11	6.11161e-11	475.753	630.503
ATG14	297.078	270.932	502.088	478.221	466.768	435.229	460.43	0.278343	0.00037046	0.000878314	387.08	454.142
ATG16L1	704.752	630.826	832.791	775.552	732.418	877.999	747.894	0.0989003	0.264352	0.34997	735.98	786.103
ATG16L2	62.1602	91.9955	121.499	113.513	245.215	235.929	236.305	1.31528	8.49343e-18	6.25307e-17	97.292	239.149
ATG2A	56.5093	74.8095	128.741	166.242	432.352	393.214	325.224	1.95051	2.67375e-76	1.76168e-74	106.575	383.597
ATG2B	900.113	1055.42	1366.26	1250.11	1143.26	951.255	1045.1	-0.1148	0.131025	0.191584	1142.98	1046.54
ATG3	687.799	607.574	553.585	532.414	473.221	438.461	445.813	-0.384484	1.13333e-07	3.95904e-07	595.343	452.498
ATG4A	228.459	197.133	259.09	273.164	233.384	220.846	243.614	-0.0297285	0.770758	0.828894	239.462	232.615
ATG4B	222.808	228.472	258.286	317.837	526.997	562.35	453.121	1.0081	2.49321e-31	3.68152e-30	256.851	514.156
ATG4C	221.194	179.947	136.787	114.246	91.4178	88.3385	87.7009	-0.813742	1.5328e-10	6.96071e-10	163.043	89.1524
ATG4D	16.1455	21.2297	36.2083	19.0409	133.362	134.662	98.6635	2.4546	1.04442e-29	1.44845e-28	23.1561	122.229
ATG5	582.046	680.362	609.104	587.34	392.559	415.837	472.61	-0.5259	5.99375e-10	2.5709e-09	614.713	427.002
ATG7	499.704	383.146	374.152	322.964	347.388	328.576	360.548	-0.181939	0.0273913	0.0476885	394.991	345.504
ATG9A	828.265	753.15	1051.65	1104.37	1741.24	2110.43	1676.06	0.979768	1.78398e-18	1.35777e-17	934.36	1842.58
ATG9B	1.61455	2.02188	1.60926	2.92938	4.30201	12.9276	18.271	2.63636	2.95012e-05	8.01826e-05	2.04377	11.8335
ATHL1	33.0983	49.536	33.7944	40.2789	134.438	131.43	103.536	1.6697	3.05516e-18	2.29653e-17	39.1769	123.135
ATIC	1189.92	690.471	452.201	413.774	296.839	352.277	347.149	-0.919384	2.8347e-10	1.25543e-09	686.593	332.088
ATL1	126.742	115.247	193.916	166.974	140.891	158.363	132.769	-0.0250933	0.826754	0.873717	150.72	144.008
ATL2	2011.73	1796.44	3842.1	3545.28	2824.27	2827.91	2878.29	0.0958429	0.113455	0.169297	2798.89	2843.49
ATL3	3958.07	3482.69	5831.14	5701.3	3971.83	4758.43	4271.76	-0.101056	0.296627	0.385567	4743.3	4334.01
ATM	3319.52	3148.06	2271.47	1945.84	1602.5	1206.58	1356.93	-0.903139	9.44756e-22	8.68215e-21	2671.22	1388.67
ATMIN	624.832	975.556	1355.8	1420.01	1207.79	1319.69	1304.55	0.277114	0.00150735	0.00326187	1094.05	1277.34
ATN1	129.164	190.057	102.188	111.316	269.951	295.18	287.464	1.13482	2.96838e-09	1.19991e-08	133.181	284.198
ATOX1	50.8584	70.7657	56.324	72.502	100.022	84.0293	105.972	0.628088	0.000213885	0.000522502	62.6125	96.6743
ATP10A	13.7237	12.1313	28.162	35.1525	19.3591	39.8601	35.324	0.564966	0.15194	0.217819	22.2924	31.5144
ATP10B	3.2291	5.0547	391.05	383.748	599.055	574.2	567.62	3.82069	3.23903e-114	4.58259e-112	195.77	580.292
ATP10D	4226.9	3276.45	7102.46	6370.66	5692.64	6047.96	5773.64	0.211969	0.0619912	0.099298	5244.12	5838.08
ATP11A	1153.6	1015.99	683.934	707.444	731.342	841.371	715.006	-0.183508	0.0561716	0.09095	890.242	762.573
ATP11A-AS1	16.9528	18.1969	5.6324	2.92938	5.37752	3.2319	1.21807	-1.3505	0.0183303	0.0329733	10.9279	3.27583
ATP11B	5026.1	3712.17	9215.41	8161.24	6358.38	6998.14	7147.62	0.144103	0.0768188	0.120065	6528.73	6834.71
ATP11C	2745.55	1984.47	1433.04	1365.82	838.893	1028.82	953.747	-0.939236	5.17687e-29	6.9524e-28	1882.22	940.487
ATP12A	0	1.01094	1104.76	883.939	1905.79	3044.45	2462.93	6.09179	1.94631e-56	7.00635e-55	497.426	2471.06
ATP13A1	358.431	387.19	493.237	586.607	1507.86	1310	1173	1.55419	1.27191e-64	5.93698e-63	456.366	1330.28
ATP13A2	372.154	324.511	368.52	475.291	1326.1	1443.58	1103.57	1.71689	6.46007e-31	9.38717e-30	385.119	1291.08
ATP13A3	10284.7	7168.57	9072.99	8250.59	5692.64	6906.56	6460.63	-0.445753	8.46253e-09	3.27501e-08	8694.21	6353.28
ATP13A4	1.61455	6.06564	284.034	268.77	537.752	437.383	448.249	3.46405	4.74432e-28	6.06788e-27	140.121	474.461
ATP13A4-AS1	0	0	10.4602	11.7175	17.2081	21.546	14.6168	3.36658	1.37942e-07	4.77539e-07	5.54442	17.7903
ATP13A5	1.61455	2.02188	16.0926	12.4498	31.1896	20.4687	23.1433	2.43966	3.96003e-07	1.30956e-06	8.04471	24.9339
ATP1A1	11387.4	10576.4	18158.9	16570	17965.2	17271.3	16381.8	0.309376	0.000148222	0.000369918	14173.2	17206.1
ATP1A1-AS1	28.2547	33.361	20.9203	22.7027	13.9815	8.61839	13.3987	-1.10961	0.000790199	0.00177939	26.3097	11.9996
ATP1A2	0	0	1.60926	0.732344	0	2.1546	2.43614	1.73969	0.145115	0.209318	0.5854	1.53024
ATP1A3	1.61455	4.04376	0	2.19703	3.22651	2.1546	3.6542	0.731483	0.389262	0.483524	1.96384	3.01177
ATP1B1	5272.32	3644.44	7858	7838.28	5703.39	7285.77	6728.61	0.145463	0.265283	0.350974	6153.26	6572.59
ATP1B2	0.807276	0	0	0.732344	1.0755	1.0773	0	0.894632	0.610022	0.691264	0.384905	0.717601
ATP1B3	8517.57	5894.79	9410.94	8751.51	7398.39	7588.49	7793.2	-0.0892485	0.440453	0.534875	8143.7	7593.36
ATP2A1	4.03638	9.09845	8.04629	5.85875	24.7366	17.2368	18.271	1.58838	1.76131e-05	4.91901e-05	6.75997	20.0815
ATP2A1-AS1	0.807276	1.01094	1.60926	0.732344	0	0	0	-2.30509	0.118822	0.176311	1.03995	0
ATP2A2	23754.9	21781.7	16791	16446.2	15233.4	14745	14663.1	-0.381591	5.09057e-08	1.84231e-07	19693.5	14880.5
ATP2B1	4930.03	3190.52	4129.35	3962.71	2731.78	3228.67	2873.42	-0.451469	3.29107e-06	9.92158e-06	4053.16	2944.62
ATP2B2	1.61455	0	0.804629	1.46469	1.0755	0	2.43614	0.165757	0.888213	0.919382	0.970967	1.17055
ATP2B4	3831.33	4127.66	12229.6	11434.1	10626	10265.6	10403.5	0.591818	1.82311e-17	1.3105e-16	7905.66	10431.7
ATP2C1	6411.39	4647.29	4221.08	3738.62	2998.5	3335.32	3248.59	-0.543074	1.59655e-11	7.79319e-11	4754.59	3194.14
ATP2C2	377.805	374.048	389.44	403.521	591.527	740.104	676.028	0.788981	3.00168e-14	1.76608e-13	386.204	669.22
ATP4A	3.2291	2.02188	0.804629	1.46469	4.30201	8.61839	2.43614	1.62632	0.033741	0.057649	1.88007	5.11885
ATP4B	2.42183	0	0	0.732344	1.0755	0	0	-0.763068	0.621122	0.701115	0.788543	0.358501
ATP5A1	5798.66	4134.74	3986.94	3972.23	3500.76	3599.26	3454.44	-0.331903	5.7549e-07	1.87262e-06	4473.14	3518.15
ATP5B	5940.74	4354.12	4795.59	4759.5	4699.95	5038.53	4450.82	-0.0652549	0.406658	0.501446	4962.49	4729.77
ATP5C1	1703.35	1146.41	1169.93	1091.92	964.727	1016.97	933.04	-0.375726	1.24073e-05	3.5239e-05	1277.9	971.579
ATP5D	5.65093	5.0547	4.82777	6.59109	39.7936	32.319	26.7975	2.56277	3.9014e-11	1.84707e-10	5.53112	32.97
ATP5F1	1558.85	1127.2	977.624	1071.42	1007.75	1008.35	918.423	-0.254943	0.00519611	0.0103215	1183.77	978.174
ATP5G1	179.215	196.122	127.936	150.13	175.307	193.914	181.492	0.189414	0.158855	0.226135	163.351	183.571
ATP5G2	164.684	236.56	313.001	331.019	525.921	500.944	451.903	0.957553	2.54008e-16	1.70626e-15	261.316	492.923
ATP5G3	875.894	879.517	716.924	725.02	660.359	615.138	679.682	-0.287116	0.000512619	0.00118864	799.339	651.726
ATP5H	499.704	474.13	671.865	702.318	692.624	680.853	651.666	0.218618	0.00604141	0.0118701	587.004	675.048
ATP5I	88.8004	124.346	114.257	158.919	253.819	247.779	213.162	0.984408	2.19571e-12	1.13428e-11	121.58	238.253
ATP5J	208.277	289.129	180.237	154.525	135.513	145.435	130.333	-0.56735	2.24393e-05	6.18452e-05	208.042	137.094
ATP5J2	85.5712	84.9189	98.9693	103.993	141.966	113.116	129.115	0.447032	0.00924569	0.0175646	93.3631	128.066
ATP5L	307.572	354.84	333.116	352.99	423.748	409.374	391	0.278459	0.00118866	0.00260937	337.129	408.041
ATP5L2	12.9164	12.1313	12.0694	12.4498	10.755	4.3092	9.74454	-0.592358	0.144913	0.209076	12.3917	8.26959
ATP5O	825.843	693.504	550.366	580.749	552.809	565.582	554.221	-0.227701	0.017628	0.031848	662.616	557.537
ATP5S	61.353	72.7876	47.4731	41.0113	46.2466	34.4736	51.1589	-0.305131	0.117431	0.174601	55.6562	43.9597
ATP5SL	125.128	120.302	75.6351	95.2047	135.513	156.208	151.04	0.516697	4.90821e-05	0.000130184	104.067	147.587
ATP6AP1	804.047	927.031	1296.26	1347.51	2419.88	2737.42	2244.9	1.19797	3.25879e-43	7.66446e-42	1093.71	2467.4
ATP6AP1L	61.353	67.7329	81.2675	57.1228	58.0772	57.0969	74.3021	-0.084859	0.643817	0.721232	66.8691	63.1587
ATP6AP2	4699.15	3725.31	4284.65	3796.47	2896.33	3310.54	3131.65	-0.400979	2.21171e-06	6.80591e-06	4126.4	3112.84
ATP6V0A1	1032.51	991.731	2401.01	2312.74	2474.73	2500.41	2360.62	0.64686	5.83088e-19	4.5654e-18	1684.5	2445.25
ATP6V0A2	1483.77	1005.88	1099.12	1008.44	915.253	944.791	984.199	-0.269579	0.0276017	0.0480273	1149.3	948.081
ATP6V0A4	4.03638	3.03282	3.21852	4.39406	6.45302	8.61839	4.87227	0.860359	0.163414	0.231739	3.67044	6.64789
ATP6V0B	804.047	493.338	316.219	361.046	532.374	594.669	524.987	0.218512	0.229924	0.310701	493.662	550.677
ATP6V0C	122.706	114.236	52.3009	68.8403	155.948	179.909	140.078	0.882981	9.70428e-05	0.000247849	89.5208	158.645
ATP6V0D1	263.979	214.319	341.967	392.536	850.723	906.009	743.021	1.46479	1.62827e-28	2.12724e-27	303.2	833.251
ATP6V0D2	0	0	34.599	25.632	23.6611	19.3914	14.6168	2.28747	4.37822e-05	0.000116977	15.0578	19.2231
ATP6V0E1	1026.85	690.471	681.521	701.585	845.346	847.834	803.925	0.107712	0.492277	0.584474	775.108	832.368
ATP6V0E2	15.3382	16.175	8.04629	10.9852	27.9631	12.9276	28.0156	0.884361	0.00354979	0.00724982	12.6362	22.9687
ATP6V0E2-AS1	12.1091	16.175	4.82777	5.12641	3.22651	5.3865	0	-1.52186	0.0110464	0.0207097	9.55959	2.871
ATP6V1A	3058.77	1614.47	3501.74	3317.52	3089.92	3085.38	3103.64	0.130923	0.312436	0.402617	2873.13	3092.98
ATP6V1B1	0	1.01094	0	0.732344	3.22651	0	1.21807	1.86572	0.152905	0.219065	0.435821	1.48153
ATP6V1B1-AS1	2.42183	5.0547	0	0	1.0755	1.0773	1.21807	0.451117	0.716275	0.783973	1.86913	1.12362
ATP6V1B2	1448.25	969.491	1779.84	1701.97	1629.39	1542.69	1528.68	0.109034	0.152854	0.21901	1474.89	1566.92
ATP6V1C1	738.657	690.471	773.248	745.526	605.508	513.872	623.651	-0.343838	8.84161e-07	2.82854e-06	736.976	581.01
ATP6V1C2	70.233	76.8314	37.0129	41.0113	36.5671	53.865	45.0685	-0.234818	0.294221	0.382957	56.2721	45.1669
ATP6V1D	964.695	710.69	1417.76	1422.94	1197.04	1414.49	1355.71	0.272006	0.00010951	0.000277863	1129.02	1322.41
ATP6V1E1	871.051	509.513	928.542	999.649	921.706	958.796	950.093	0.204089	0.0759801	0.118909	827.189	943.532
ATP6V1E2	7.26548	33.361	15.2879	21.9703	23.6611	24.7779	17.053	0.198938	0.546322	0.634979	19.4712	21.8306
ATP6V1F	60.5457	95.0283	111.039	147.201	296.839	280.098	257.012	1.48549	1.74475e-37	3.30326e-36	103.453	277.983
ATP6V1G1	419.783	470.087	1106.36	1153.44	1199.19	1171.02	1325.26	0.791554	7.49388e-25	8.19477e-24	787.419	1231.82
ATP6V1G2	4.03638	9.09845	3.21852	2.92938	4.30201	1.0773	1.21807	-1.00991	0.193979	0.268572	4.82068	2.19913
ATP6V1H	938.055	650.034	1051.65	960.103	776.513	760.573	794.18	-0.203979	0.0083828	0.0160506	899.96	777.089
ATP7A	1184.27	1013.97	1267.29	1102.91	855.025	791.815	817.324	-0.470178	1.3235e-09	5.51361e-09	1142.11	821.388
ATP7B	257.521	307.326	411.165	421.098	469.995	465.393	432.414	0.416076	1.51198e-07	5.21252e-07	349.277	455.934
ATP8A1	41.1711	27.2954	41.0361	47.6024	49.4732	23.7006	38.9782	-0.0617791	0.757943	0.818437	39.2762	37.384
ATP8A2	9.68731	7.07657	3.21852	3.66172	2.15101	2.1546	4.87227	-0.788961	0.260186	0.345082	5.91103	3.05929
ATP8B1	2276.52	1463.84	2794.48	2646.69	2365.03	2545.66	2330.16	0.0968342	0.365388	0.458739	2295.38	2413.62
ATP8B2	430.278	543.885	589.793	606.381	833.515	743.336	755.202	0.525569	2.66927e-11	1.28303e-10	542.584	777.351
ATP8B3	21.7965	23.2516	33.7944	32.9555	55.9262	72.179	65.7757	1.24682	2.96671e-08	1.09495e-07	27.9495	64.627
ATP8B4	0.807276	1.01094	4.02314	1.46469	2.15101	1.0773	6.09034	0.949186	0.266194	0.351975	1.82651	3.10622
ATP8B5P	4.03638	5.0547	4.82777	6.59109	4.30201	2.1546	3.6542	-0.60072	0.346196	0.438566	5.12749	3.37027
ATP9A	402.023	367.982	1147.4	1130.01	1137.88	1378.94	1205.89	0.88506	1.35255e-31	2.02174e-30	761.853	1240.9
ATP9B	483.558	437.737	481.168	458.447	546.356	514.949	481.137	0.142102	0.0835575	0.129304	465.228	514.147
ATPAF1	249.448	217.352	164.949	185.283	157.023	145.435	159.567	-0.392014	0.000627229	0.00143579	204.258	154.009
ATPAF2	73.4621	97.0502	73.2212	73.2344	116.154	109.885	92.5732	0.437538	0.00110813	0.00244553	79.242	106.204
ATPIF1	312.416	289.129	279.206	253.391	272.102	231.619	280.156	-0.115814	0.19403	0.268622	283.535	261.292
ATR	3618.21	3018.66	2660.1	2353.02	1977.85	1826.02	1838.06	-0.606802	6.38561e-27	7.69266e-26	2912.5	1880.65
ATRAID	1324.74	872.441	551.171	512.641	549.582	555.886	532.296	-0.477046	0.000675564	0.00153987	815.248	545.921
ATRIP	330.176	261.833	201.157	178.692	180.685	184.218	160.785	-0.426095	0.000491977	0.00114412	242.965	175.229
ATRN	4746.78	4446.11	6473.24	5940.77	5657.15	4869.39	5168.26	-0.0355633	0.668772	0.744163	5401.73	5231.6
ATRNL1	1.61455	0	2.41389	0.732344	2.15101	1.0773	1.21807	0.477733	0.638963	0.716613	1.1902	1.48212
ATRX	2952.21	3090.44	4547.76	4100.39	3215.76	2676.01	3163.32	-0.262935	0.0002597	0.000626874	3672.7	3018.36
ATXN1	209.892	269.921	1881.22	1753.96	1540.12	1427.42	1460.46	1.10911	1.44202e-12	7.53676e-12	1028.75	1476
ATXN10	824.229	905.802	691.176	678.15	496.883	550.5	511.589	-0.563096	1.69005e-11	8.23854e-11	774.839	519.657
ATXN1L	527.958	718.778	998.544	1141.72	1085.18	943.714	1077.99	0.342024	8.81319e-08	3.11241e-07	846.751	1035.63
ATXN2	654.701	647.001	615.541	679.615	596.904	624.833	627.305	-0.0748291	0.431104	0.525731	649.214	616.348
ATXN2L	756.418	841.101	655.772	729.414	1015.28	915.704	997.598	0.394211	0.000231956	0.000563856	745.676	976.192
ATXN3	472.256	345.741	553.585	541.202	435.579	440.615	438.504	-0.111547	0.171327	0.241288	478.196	438.233
ATXN7	784.672	910.856	928.542	880.277	859.327	825.211	835.595	-0.0570696	0.394108	0.488411	876.087	840.044
ATXN7L1	124.32	150.63	204.376	175.763	171.005	201.455	221.688	0.291259	0.00509482	0.0101369	163.772	198.049
ATXN7L2	35.5201	47.5141	30.5759	30.0261	83.8893	68.9471	74.3021	1.09998	2.16653e-09	8.85782e-09	35.9091	75.7128
ATXN7L3	487.595	569.159	679.107	753.582	1034.63	1027.74	972.018	0.716683	3.80844e-26	4.42162e-25	622.36	1011.47
ATXN7L3B	730.585	806.729	1255.22	1302.84	1087.33	1153.79	1149.86	0.185262	0.000439376	0.00102914	1023.84	1130.33
AUH	92.8367	104.127	140.81	115.71	103.248	99.1115	91.3551	-0.198463	0.14284	0.206476	113.371	97.905
AUNIP	183.252	196.122	41.8407	42.4759	33.3406	33.3963	31.6698	-1.39676	1.9955e-11	9.67328e-11	115.923	32.8022
AUP1	2002.85	1386	1027.51	1156.37	1740.16	1812.02	1594.45	0.329335	0.0147429	0.0269747	1393.18	1715.54
AURKA	1219.79	810.773	76.4397	76.8961	57.0017	73.2563	45.0685	-2.22128	2.33652e-55	8.24833e-54	545.976	58.4422
AURKAIP1	40.3638	60.6564	32.9898	33.6878	110.777	138.972	129.115	1.62645	3.12074e-19	2.48502e-18	41.9244	126.288
AURKAPS1	92.8367	75.8204	58.7379	50.5317	54.8507	51.7104	42.6324	-0.430076	0.0408287	0.0683951	69.4817	49.7311
AURKB	344.707	333.61	26.5527	13.9145	36.5671	56.0196	29.2336	-0.950856	0.00129872	0.00283595	179.696	40.6068
AURKC	2.42183	8.08751	17.7018	15.3792	17.2081	16.1595	18.271	0.82347	0.0300979	0.0520235	10.8976	17.2129
AUTS2	179.215	314.402	447.374	431.351	426.975	504.176	494.536	0.527323	0.000656256	0.00149773	343.085	475.229
AVEN	167.106	149.619	107.016	98.1341	91.4178	117.426	99.8816	-0.297848	0.0128206	0.0237287	130.469	102.908
AVIL	54.0875	50.547	56.324	37.3495	59.1527	53.865	47.5046	0.119797	0.538991	0.628289	49.577	53.5074
AVL9	922.716	937.141	1412.12	1255.24	1086.26	1084.84	1159.6	-0.00683477	0.889596	0.920461	1131.8	1110.23
AVPI1	48.4366	65.711	327.484	343.469	447.409	312.417	406.835	1.42649	3.66396e-30	5.16777e-29	196.275	388.887
AWAT1	0	0	0.804629	0.732344	3.22651	0	1.21807	2.02766	0.0971397	0.147803	0.384243	1.48153
AXDND1	4.03638	5.0547	5.6324	5.12641	3.22651	1.0773	4.87227	-0.727222	0.271494	0.358049	4.96247	3.05869
AXIN1	106.56	165.794	229.319	260.714	508.713	504.176	472.61	1.44782	2.20084e-44	5.40613e-43	190.597	495.166
AXIN2	5.65093	5.0547	4.02314	3.66172	1.0755	4.3092	2.43614	-0.798174	0.250192	0.333986	4.59762	2.60695
AXL	5372.42	3702.06	979.233	889.798	1131.43	1196.88	1141.33	-0.823985	2.23261e-10	9.97731e-10	2735.88	1156.55
AZGP1	0	1.01094	0	0	5.37752	3.2319	4.87227	4.14848	0.00111412	0.00245725	0.252735	4.4939
AZI2	532.802	627.793	659.796	599.79	440.956	463.239	488.445	-0.379095	1.92355e-06	5.95535e-06	605.045	464.213
AZIN1	2109.41	2146.22	2476.65	2446.03	1988.61	1744.15	2036.61	-0.252107	1.36852e-05	3.86281e-05	2294.58	1923.12
AZIN1-AS1	0.807276	0	0	2.19703	4.30201	6.46379	2.43614	2.47634	0.00583984	0.0115186	0.751077	4.40065
AZIN2	9.68731	10.1094	9.65555	15.3792	25.8121	33.3963	19.4891	1.27394	2.13563e-05	5.90121e-05	11.2079	26.2325
B2M	15237.3	7938.91	3092.99	3015.06	2519.9	2535.96	2777.19	-1.22284	2.92772e-05	7.95976e-05	7321.07	2611.02
B3GALNT1	1307.79	784.489	123.108	104.725	93.5688	81.8747	85.2648	-1.97331	4.34714e-24	4.57025e-23	580.027	86.9028
B3GALNT2	2231.31	1599.31	969.578	955.709	750.701	863.994	862.392	-0.706768	2.65077e-07	8.92277e-07	1438.98	825.696
B3GALT2	75.0767	85.9298	43.45	37.3495	34.4161	28.0098	38.9782	-0.72965	0.00118059	0.0025932	60.4515	33.8014
B3GALT4	10.4946	13.1422	23.3342	34.4202	53.7752	71.1017	70.6479	1.92723	2.0457e-13	1.1314e-12	20.3478	65.1749
B3GALT5	5.65093	3.03282	4.02314	1.46469	6.45302	3.2319	4.87227	0.489532	0.454206	0.548588	3.5429	4.8524
B3GALT6	174.372	146.586	156.098	168.439	215.101	258.552	252.14	0.576169	0.000158697	0.000394656	161.374	241.931
B3GAT3	86.3785	81.8861	64.3703	72.502	158.099	190.682	155.913	1.13659	2.54924e-16	1.71178e-15	76.2842	168.231
B3GLCT	1752.6	1056.43	499.674	429.886	332.331	401.833	406.835	-1.06264	9.25555e-18	6.77862e-17	934.647	380.333
B3GNT2	2358.86	1390.04	1848.23	1669.74	1298.13	1654.73	1488.48	-0.298282	0.068506	0.108477	1816.72	1480.45
B3GNT3	585.275	469.076	165.754	162.58	237.686	329.654	277.719	-0.062531	0.729693	0.79524	345.671	281.686
B3GNT4	27.4474	24.2625	35.4037	30.0261	59.1527	51.7104	51.1589	0.888176	1.30159e-05	3.68643e-05	29.2849	54.0073
B3GNT5	4786.34	3386.65	5433.66	4864.96	3459.89	3893.36	3967.25	-0.285245	0.0132374	0.0244234	4617.9	3773.5
B3GNT7	19.3746	19.2078	7.24166	2.19703	11.8305	14.0049	8.52648	0.0948632	0.820341	0.869002	12.0053	11.454
B3GNT8	8.07276	3.03282	9.65555	16.1116	51.6242	88.3385	47.5046	2.94506	6.16321e-13	3.29964e-12	9.21817	62.4891
B3GNT9	33.9056	38.4157	66.7842	59.3199	95.7198	132.508	88.919	1.12924	6.69193e-11	3.12604e-10	49.6063	105.716
B3GNTL1	11.3019	8.08751	5.6324	1.46469	8.60403	6.46379	6.09034	0.373313	0.439343	0.533745	6.62162	7.05272
B4GALNT1	24.2183	15.1641	2.41389	2.19703	3.22651	4.3092	2.43614	-0.885934	0.165297	0.234136	10.9983	3.32395
B4GALNT2	12.9164	17.186	12.0694	16.1116	15.057	18.3141	7.30841	-0.0564189	0.857014	0.897071	14.5708	13.5598
B4GALNT3	22.6037	32.3501	307.368	317.837	625.943	790.738	688.208	2.94304	4.42916e-109	5.69271e-107	170.04	701.63
B4GALNT4	41.9783	62.6782	107.016	130.357	296.839	272.557	270.411	1.83005	1.84214e-49	5.3966e-48	85.5074	279.936
B4GALT1	8512.72	5698.66	7647.19	8068.23	5861.49	7988.17	7154.93	-0.100312	0.497988	0.589993	7481.7	7001.53
B4GALT1-AS1	6.45821	3.03282	3.21852	5.12641	9.67953	10.773	4.87227	0.920119	0.0587072	0.0945522	4.45899	8.4416
B4GALT2	147.731	178.936	147.247	167.707	328.029	346.89	311.825	1.03478	6.11789e-24	6.38408e-23	160.405	328.915
B4GALT3	368.118	294.183	251.044	276.094	412.993	357.663	366.638	0.35227	0.00103899	0.00230353	297.36	379.098
B4GALT4	800.01	615.662	1342.93	1283.07	1112.07	1270.14	1199.8	0.302643	0.00215603	0.00456387	1010.42	1194
B4GALT4-AS1	4.84366	11.1203	21.725	22.7027	12.906	7.54109	18.271	-0.118915	0.764202	0.82315	15.0979	12.9061
B4GALT5	1206.88	943.206	765.202	768.961	848.572	951.255	990.289	0.0320975	0.803285	0.855304	921.062	930.039
B4GALT6	894.462	775.39	253.458	212.38	131.211	145.435	142.514	-1.64643	2.80036e-44	6.86954e-43	533.922	139.72
B4GALT7	54.0875	57.6235	60.3472	77.6284	154.872	168.059	118.153	1.22637	4.53764e-17	3.19385e-16	62.4217	147.028
B4GAT1	221.194	226.45	148.856	127.428	177.458	155.131	131.551	-0.17289	0.248874	0.33247	180.982	154.713
B9D1	21.7965	23.2516	11.2648	22.7027	41.9446	32.319	24.3614	0.750168	0.00888024	0.016932	19.7539	32.875
B9D2	11.3019	6.06564	5.6324	7.32344	10.755	10.773	8.52648	0.399595	0.35026	0.442762	7.58083	10.0182
BAALC	1.61455	1.01094	8.04629	8.05578	7.52852	6.46379	8.52648	1.43864	0.0121071	0.0225131	4.68189	7.50626
BAALC-AS1	0	4.04376	1.60926	4.39406	3.22651	2.1546	2.43614	0.138337	0.862385	0.900577	2.51177	2.60575
BAAT	8.88004	5.0547	4.02314	3.66172	6.45302	5.3865	3.6542	-0.00394072	0.994016	0.997675	5.4049	5.16457
BABAM1	300.307	310.358	261.504	299.529	439.881	446.002	437.286	0.5884	1.2979e-12	6.80104e-12	292.924	441.056
BACE1	447.231	435.715	495.651	503.853	522.695	440.615	440.941	-0.00204993	0.975972	0.98444	470.612	468.084
BACE1-AS	9.68731	10.1094	12.0694	16.1116	13.9815	6.46379	15.8349	0.00769465	0.9839	0.990636	11.9944	12.0934
BACE2	2395.99	1935.95	1951.22	1893.84	1814.37	2005.93	1886.79	-0.101327	0.40646	0.501236	2044.25	1902.36
BACH1	1502.34	1967.29	3735.09	3650	2487.64	2690.02	2765.01	0.0597818	0.381329	0.475288	2713.68	2647.56
BACH1-IT2	40.3638	35.3829	22.5296	24.1673	19.3591	18.3141	20.7072	-0.611453	0.0485312	0.079847	30.6109	19.4601
BACH2	9.68731	17.186	37.0129	31.4908	30.1141	31.2417	29.2336	0.500671	0.0612574	0.0982865	23.8442	30.1965
BAD	12.1091	11.1203	8.04629	15.3792	30.1141	32.319	36.542	1.48942	4.26604e-07	1.4049e-06	11.6637	32.9917
BAG1	318.067	374.048	706.464	791.664	767.909	733.641	772.255	0.571304	4.46016e-17	3.14053e-16	547.561	757.935
BAG2	205.855	161.75	37.8176	37.3495	29.0386	19.3914	30.4517	-1.6361	3.24225e-14	1.90516e-13	110.693	26.2939
BAG3	1045.42	768.314	1026.71	1173.21	1133.58	1512.53	1203.45	0.351839	0.000806902	0.00181431	1003.41	1283.19
BAG4	695.065	623.749	660.6	699.388	496.883	554.809	538.386	-0.336474	1.37033e-06	4.29353e-06	669.701	530.026
BAG5	1180.24	1130.23	1441.89	1430.27	1211.02	1307.84	1322.82	-0.00875848	0.862473	0.900618	1295.66	1280.56
BAG6	874.28	802.686	1075.79	1235.46	2148.86	2248.32	1902.62	1.08116	5.16292e-57	1.89214e-55	997.055	2099.93
BAHCC1	53.2802	59.6454	67.5888	78.3608	176.383	168.059	164.439	1.39577	4.21541e-20	3.52107e-19	64.7188	169.627
BAHD1	126.742	175.903	317.024	311.978	471.07	461.084	394.654	1.02269	3.42214e-33	5.4748e-32	232.912	442.269
BAIAP2	123.513	151.641	336.335	350.06	838.893	744.414	645.576	1.76192	1.45999e-114	2.11478e-112	240.387	742.961
BAIAP2-AS1	30.6765	48.5251	97.3601	122.301	163.477	176.677	165.657	1.31477	5.44046e-24	5.68693e-23	74.7158	168.604
BAIAP2L1	963.887	909.845	1935.94	1930.46	1876.75	2004.85	1931.86	0.515521	3.59959e-15	2.25141e-14	1435.03	1937.82
BAIAP2L2	0	1.01094	5.6324	0.732344	9.67953	3.2319	2.43614	1.66923	0.116951	0.173987	1.84392	5.11585
BAIAP3	2.42183	2.02188	4.82777	3.66172	16.1326	9.69569	9.74454	1.97831	0.000256185	0.000619372	3.2333	11.8576
BAK1	108.982	144.564	135.178	150.13	228.007	260.706	197.327	0.767553	7.55313e-11	3.51574e-10	134.714	228.68
BAMBI	89.6076	42.4594	92.5323	71.0374	76.3607	104.498	92.5732	0.315876	0.141993	0.205529	73.9092	91.144
BANCR	3.2291	1.01094	0	0	0	1.0773	0	-0.68604	0.627068	0.70624	1.06001	0.3591
BANF1	166.299	140.521	84.486	106.19	146.268	116.348	118.153	0.0685414	0.61611	0.696942	124.374	126.923
BANK1	27.4474	15.1641	4.82777	10.2528	7.52852	16.1595	17.053	0.0511949	0.882507	0.915461	14.423	13.5803
BANP	63.7748	60.6564	78.8536	85.6842	127.985	123.889	131.551	0.821306	2.68217e-10	1.18932e-09	72.2423	127.809
BAP1	590.926	814.817	640.485	769.693	1308.89	1214.12	1177.87	0.813885	3.06036e-40	6.44973e-39	703.98	1233.63
BARD1	910.607	805.719	407.947	371.298	228.007	274.711	224.124	-1.24198	4.59958e-40	9.60492e-39	623.893	242.281
BARX2	11.3019	16.175	109.43	106.19	104.324	172.368	138.86	1.85945	4.33411e-23	4.32014e-22	60.7741	138.517
BASP1	499.704	536.809	634.047	705.979	514.091	588.205	602.944	-0.056139	0.53254	0.62212	594.135	568.413
BATF	0	0	0	0	0	1.0773	0	1.38318	0.402754	0.497305	0	0.3591
BATF2	0.807276	1.01094	0.804629	0	1.0755	0	0	-0.618657	0.670938	0.745891	0.655711	0.358501
BAX	109.79	144.564	102.188	129.625	255.97	238.083	214.38	0.96256	9.65758e-18	7.07022e-17	121.542	236.144
BAZ1A	5803.51	3274.43	4987.09	4799.05	3411.5	3848.11	3817.42	-0.343236	0.000867967	0.00194395	4716.02	3692.34
BAZ1B	2918.3	3038.88	2523.32	2568.33	2134.87	2168.6	2152.33	-0.353178	2.06317e-11	9.99599e-11	2762.21	2151.93
BAZ2A	1247.24	1667.04	2375.26	2508.28	3195.32	3171.57	3062.22	0.735235	1.21577e-54	4.18661e-53	1949.46	3143.04
BAZ2B	2364.51	2326.17	4497.87	4363.3	3578.2	3391.34	3777.23	0.14487	0.00648251	0.0126645	3387.97	3582.26
BBC3	0.807276	1.01094	0.804629	5.12641	13.9815	14.0049	9.74454	2.61316	2.46047e-06	7.53458e-06	1.93731	12.577
BBIP1	113.019	105.138	102.992	93.74	100.022	64.6379	74.3021	-0.371117	0.016248	0.0295449	103.722	79.654
BBOX1	2.42183	4.04376	156.098	161.116	187.138	132.508	129.115	2.61681	7.46625e-31	1.08234e-29	80.9198	149.587
BBOX1-AS1	7.26548	4.04376	3.21852	5.12641	7.52852	4.3092	3.6542	0.0826472	0.879316	0.913242	4.91354	5.16397
BBS1	120.284	91.9955	102.992	106.922	151.646	133.585	132.769	0.387272	0.00496793	0.0099071	105.549	139.333
BBS10	652.279	390.223	442.546	457.715	329.104	361.973	332.533	-0.495361	0.000147609	0.000368548	485.691	341.203
BBS12	41.1711	50.547	91.7277	100.331	70.9832	79.7201	70.6479	0.151198	0.352515	0.44515	70.9442	73.7838
BBS2	498.897	571.181	937.393	900.783	874.384	799.356	846.557	0.253118	0.000613884	0.00140665	727.063	840.099
BBS4	243.797	220.385	222.078	166.242	150.57	141.126	153.477	-0.509131	3.48219e-05	9.38059e-05	213.125	148.391
BBS5	72.6548	80.8751	70.0027	68.108	55.9262	53.865	66.9937	-0.304285	0.0759159	0.118839	72.9102	58.9283
BBS7	732.199	557.027	416.798	370.566	301.141	349.045	367.857	-0.564947	1.12045e-11	5.52238e-11	519.148	339.347
BBS9	146.924	175.903	161.73	142.807	135.513	120.658	116.935	-0.325283	0.0130039	0.0240217	156.841	124.368
BBX	2486.41	2636.53	3441.4	3453.73	2496.24	2334.51	2391.07	-0.305004	2.99109e-08	1.10328e-07	3004.52	2407.27
BCAM	64.5821	107.16	225.296	234.35	1070.13	1180.72	928.168	2.94876	1.33586e-95	1.33228e-93	157.847	1059.67
BCAN	4.03638	7.07657	0.804629	2.19703	3.22651	1.0773	4.87227	0.102515	0.901123	0.92865	3.52865	3.05869
BCAP29	5289.27	2808.39	1264.07	1192.99	764.683	1123.62	1042.67	-1.16973	2.2693e-10	1.01363e-09	2638.68	976.991
BCAP31	3066.03	2820.52	2033.3	2184.58	3224.36	4307.04	3346.03	0.535479	0.000480619	0.00112013	2526.11	3625.81
BCAR1	101.717	153.663	83.6814	111.316	300.065	318.881	283.81	1.44176	1.73689e-28	2.26429e-27	112.594	300.919
BCAR3	988.106	1026.1	1642.25	1809.62	1644.44	1976.84	1752.8	0.433856	1.74496e-10	7.88492e-10	1366.52	1791.36
BCAS1	0	1.01094	52.3009	57.8552	79.5872	129.276	75.5202	3.9324	1.13051e-19	9.20705e-19	27.7917	94.7945
BCAS2	555.406	359.894	258.286	259.25	221.554	270.402	272.847	-0.427822	0.000293643	0.000703501	358.209	254.934
BCAS3	140.466	157.707	180.237	202.127	222.629	177.754	213.162	0.274612	0.0174745	0.0315895	170.134	204.515
BCAS4	15.3382	13.1422	16.8972	18.3086	29.0386	23.7006	9.74454	0.38692	0.202757	0.278948	15.9216	20.8279
BCAT1	850.062	707.657	711.292	608.578	480.75	686.24	638.268	-0.251381	0.0281666	0.0489264	719.397	601.752
BCAT2	76.6912	67.7329	28.162	45.4053	92.4933	86.1839	87.7009	0.769044	1.20693e-05	3.43216e-05	54.4979	88.7927
BCCIP	1072.87	735.964	341.967	407.916	295.763	295.18	299.645	-0.961236	2.84673e-21	2.54435e-20	639.679	296.863
BCDIN3D	55.702	37.4048	30.5759	43.2083	25.8121	37.7055	36.542	-0.325881	0.183864	0.25667	41.7227	33.3532
BCDIN3D-AS1	23.411	18.1969	8.04629	13.1822	4.30201	2.1546	9.74454	-1.51417	0.00171502	0.00368678	15.7091	5.40038
BCHE	6.45821	14.1531	4.02314	2.92938	0	2.1546	7.30841	-0.960738	0.141023	0.204417	6.89097	3.15434
BCKDHA	30.6765	36.3938	59.5425	73.9667	164.552	194.991	165.657	1.91114	7.31359e-35	1.24052e-33	50.1449	175.067
BCKDHB	205.855	208.253	120.694	107.655	87.1158	73.2563	93.7912	-0.858022	2.58707e-11	1.24582e-10	160.614	84.7211
BCKDK	87.1858	138.499	114.257	109.119	204.346	189.605	169.311	0.752688	1.77795e-09	7.32822e-09	112.265	187.754
BCL10	997.793	896.703	1079.01	1149.78	723.814	741.182	824.632	-0.431039	4.39687e-10	1.91338e-09	1030.82	763.209
BCL11A	234.917	317.435	469.099	465.771	351.69	367.359	365.42	0.00602578	0.952938	0.968073	371.805	361.49
BCL11B	305.15	410.441	984.061	933.738	738.871	777.81	844.121	0.419946	8.9541e-07	2.86302e-06	658.348	786.934
BCL2	46.822	108.17	52.3009	62.9816	38.7181	50.6331	52.3769	-0.496147	0.0488158	0.0803008	67.5687	47.2427
BCL2A1	33.0983	14.1531	8.85092	5.85875	3.22651	6.46379	0	-1.85177	0.00092516	0.00206445	15.4903	3.2301
BCL2L1	142.081	154.674	288.862	267.306	350.614	456.775	367.857	0.948957	1.6238e-22	1.56308e-21	213.23	391.748
BCL2L10	1.61455	3.03282	1.60926	2.92938	4.30201	3.2319	3.6542	0.720442	0.29036	0.37877	2.2965	3.72937
BCL2L11	102.524	136.477	119.085	142.807	136.589	130.353	127.897	0.0754536	0.598239	0.681213	125.223	131.613
BCL2L12	64.5821	60.6564	49.0824	32.2231	65.6057	60.3288	75.5202	0.42776	0.0220999	0.0391522	51.636	67.1516
BCL2L13	503.74	447.846	469.099	552.92	503.336	556.964	548.131	0.117415	0.21027	0.287696	493.401	536.143
BCL2L14	8.07276	7.07657	5.6324	8.05578	2.15101	4.3092	7.30841	-0.678828	0.187298	0.260681	7.20938	4.58954
BCL2L15	14.531	8.08751	4.82777	7.32344	3.22651	6.46379	2.43614	-1.04709	0.0604456	0.0971035	8.69242	4.04215
BCL2L2	493.246	494.349	577.723	631.28	772.211	656.075	711.352	0.383124	5.22924e-07	1.70884e-06	549.15	713.213
BCL3	8.88004	16.175	18.5065	12.4498	33.3406	56.0196	28.0156	1.53264	3.65926e-07	1.21516e-06	14.0028	39.1252
BCL6	72.6548	145.575	405.533	433.548	633.471	534.34	576.146	1.48231	2.72992e-45	6.97813e-44	264.328	581.319
BCL7A	201.012	242.625	370.934	459.18	462.466	521.413	440.941	0.652086	7.29667e-18	5.39812e-17	318.438	474.94
BCL7B	104.946	116.258	91.7277	136.216	204.346	224.078	204.635	0.910936	3.31537e-12	1.69445e-11	112.287	211.02
BCL7C	7.26548	12.1313	24.1389	23.435	38.7181	36.6282	35.324	1.22662	5.02705e-06	1.48461e-05	16.7427	36.8901
BCL9	94.4513	182.98	142.419	160.383	159.174	184.218	148.604	0.191019	0.215388	0.293778	145.058	163.999
BCL9L	184.059	346.752	397.487	432.083	1179.83	1175.33	1063.37	1.79853	3.74764e-45	9.49974e-44	340.095	1139.51
BCLAF1	7169.42	5009.2	5786.89	5589.98	4573.04	4609.76	4573.84	-0.351134	6.69771e-08	2.39357e-07	5888.87	4585.55
BCO2	16.1455	20.2188	43.45	28.5614	34.4161	16.1595	25.5794	-0.0402084	0.875331	0.910191	27.0939	25.385
BCOR	399.602	669.242	572.091	586.607	616.263	718.559	661.411	0.265252	0.00467213	0.00935502	556.885	665.411
BCORL1	32.291	97.0502	53.1055	57.8552	98.9463	129.276	101.1	0.901852	4.62814e-05	0.000123311	60.0755	109.774
BCORP1	0	0	0	0	0	0	0	0	1	1	0	0
BCR	453.689	721.811	1124.07	1302.11	2205.86	2333.43	2026.86	1.38073	5.54185e-105	6.52544e-103	900.418	2188.72
BCS1L	351.972	321.479	221.273	246.068	368.898	397.523	300.863	0.345927	0.000997607	0.00221797	285.198	355.761
BCYRN1	0.807276	1.01094	0.804629	0.732344	0	0	1.21807	-1.04062	0.507563	0.598894	0.838797	0.406023
BDH1	92.0295	98.0611	189.088	199.198	257.045	351.2	300.863	1.15245	7.07881e-27	8.51651e-26	144.594	303.036
BDH2	185.673	213.308	231.733	229.956	214.025	180.986	224.124	-0.0568155	0.559492	0.646857	215.168	206.379
BDKRB1	16.9528	13.1422	12.8741	15.3792	11.8305	14.0049	17.053	-0.0525955	0.874011	0.909244	14.5871	14.2961
BDKRB2	326.139	325.522	184.26	194.071	251.668	287.639	248.486	0.0823837	0.418641	0.513241	257.498	262.597
BDNF	34.7129	30.3282	31.3805	41.7436	33.3406	29.0871	36.542	-0.0786453	0.719468	0.786665	34.5413	32.9899
BDNF-AS	12.1091	6.06564	17.7018	16.8439	21.5101	10.773	17.053	0.32856	0.290752	0.379173	13.1801	16.4453
BDP1	3120.12	3321.95	3951.53	3568.71	2730.7	2534.88	2811.3	-0.371178	1.16738e-08	4.46289e-08	3490.58	2692.3
BEAN1	0	3.03282	7.24166	11.7175	9.67953	14.0049	13.3987	1.65043	0.000823237	0.00184922	5.49799	12.3611
BEAN1-AS1	0	1.01094	0.804629	1.46469	2.15101	2.1546	1.21807	1.51064	0.187306	0.260681	0.820064	1.84122
BECN1	343.9	368.993	426.453	456.25	438.805	490.171	477.483	0.2392	0.00027798	0.000668082	398.899	468.82
BEGAIN	2.42183	1.01094	1.60926	1.46469	4.30201	1.0773	3.6542	0.881247	0.316604	0.407012	1.62668	3.01117
BEND3	163.877	170.849	78.049	87.1489	68.8322	114.194	64.5576	-0.493271	0.00278477	0.0057973	124.981	82.5278
BEND3P3	43.5929	109.181	200.353	224.097	219.403	192.837	198.545	0.668734	1.14015e-05	3.25189e-05	144.306	203.595
BEND4	0	2.02188	0	0.732344	2.15101	0	0	0.312179	0.836286	0.881545	0.688556	0.717002
BEND5	0.807276	4.04376	0	0.732344	1.0755	0	1.21807	-0.300415	0.81962	0.868591	1.39584	0.764524
BEND6	4.84366	8.08751	5.6324	5.12641	2.15101	6.46379	3.6542	-0.509087	0.417422	0.511987	5.92249	4.08967
BEND7	51.6657	68.7439	89.3138	71.7697	73.1342	79.7201	68.2118	0.103996	0.505094	0.596587	70.3733	73.6887
BEST1	12.1091	20.2188	22.5296	11.7175	24.7366	17.2368	23.1433	0.408735	0.168484	0.237875	16.6438	21.7056
BEST2	5.65093	1.01094	3.21852	6.59109	6.45302	5.3865	4.87227	0.385634	0.496418	0.588473	4.11787	5.5706
BEST3	0.807276	1.01094	0	0	4.30201	0	0	1.88311	0.189186	0.263034	0.454554	1.434
BEST4	4.03638	5.0547	0.804629	2.92938	1.0755	0	1.21807	-1.92705	0.10038	0.152117	3.20627	0.764524
BET1	188.095	149.619	158.512	144.272	132.287	142.203	131.551	-0.237537	0.0329305	0.0563962	160.124	135.347
BET1L	90.4149	143.553	135.178	172.101	210.799	229.465	224.124	0.738723	2.33504e-11	1.12624e-10	135.312	221.463
BEX2	10.4946	11.1203	14.4833	12.4498	17.2081	12.9276	13.3987	0.256631	0.442419	0.536732	12.137	14.5115
BEX4	130.779	129.4	126.327	98.8664	104.324	105.575	105.972	-0.194439	0.175796	0.246671	121.343	105.29
BEX5	6.45821	3.03282	1.60926	0.732344	2.15101	1.0773	2.43614	-0.337784	0.701392	0.770779	2.95816	1.88815
BFAR	2160.27	1406.22	983.256	958.638	702.304	917.859	835.595	-0.673131	2.65678e-07	8.94135e-07	1377.1	818.586
BFSP1	32.291	27.2954	61.1518	68.108	61.3037	77.5655	82.8286	0.728886	3.33043e-05	8.99166e-05	47.2115	73.8993
BHLHB9	71.0403	60.6564	57.9333	69.5727	74.2097	49.5558	60.9034	-0.0760611	0.634977	0.713255	64.8006	61.5563
BHLHE40	1785.69	1753.98	4564.66	4907.44	6307.83	6669.56	6217.02	1.12923	9.75744e-103	1.09928e-100	3252.94	6398.13
BHLHE40-AS1	4.84366	6.06564	3.21852	5.12641	9.67953	6.46379	12.1807	0.978118	0.0476231	0.0784661	4.81355	9.44133
BHLHE41	0	8.08751	0	0.732344	0	2.1546	1.21807	-0.517324	0.611923	0.69286	2.20496	1.12422
BHMT	0.807276	0	3.21852	1.46469	2.15101	1.0773	0	0.0628851	0.956485	0.970973	1.37262	1.0761
BHMT2	0	0	0	0	1.0755	0	0	1.39097	0.409212	0.503949	0	0.358501
BICC1	180.023	132.433	123.108	108.387	68.8322	94.8023	73.0841	-0.759953	8.06571e-08	2.85895e-07	135.988	78.9062
BICD1	96.8731	123.335	92.5323	87.1489	114.003	73.2563	96.2274	-0.0690929	0.705387	0.774377	99.9722	94.4957
BICD2	1077.71	1393.07	5305.72	5532.13	7511.32	7645.59	7329.11	1.52286	1.78101e-240	4.06316e-237	3327.16	7495.34
BID	168.721	127.378	107.82	117.175	76.3607	102.343	85.2648	-0.55238	0.000113159	0.000286564	130.274	87.9896
BIK	30.6765	33.361	17.7018	11.7175	24.7366	17.2368	20.7072	-0.0442715	0.870809	0.907039	23.3642	20.8935
BIN1	49.2438	61.6673	43.45	68.108	111.852	110.962	93.7912	0.921147	1.00165e-08	3.85516e-08	55.6173	105.535
BIN2	0.807276	1.01094	3.21852	0.732344	0	2.1546	2.43614	0.191958	0.861018	0.899665	1.44227	1.53024
BIN3	144.502	117.269	171.386	213.844	324.802	361.973	342.277	1.0948	5.53435e-26	6.36067e-25	161.75	343.017
BIN3-IT1	28.2547	26.2844	20.9203	24.1673	26.8876	16.1595	25.5794	-0.123879	0.639792	0.717428	24.9067	22.8755
BIRC2	1591.95	1530.56	1692.13	1575.27	1115.3	1196.88	1170.56	-0.458664	4.43878e-12	2.24847e-11	1597.48	1160.91
BIRC3	62.1602	64.7001	72.4166	77.6284	57.0017	49.5558	49.9408	-0.404337	0.0178668	0.0322315	69.2263	52.1661
BIRC5	493.246	418.529	12.8741	16.8439	21.5101	30.1644	25.5794	-1.57692	1.50262e-08	5.69915e-08	235.373	25.7513
BIRC6	9307.89	9174.27	10629.1	9591.51	7590.9	7073.55	7264.56	-0.401464	1.37594e-16	9.37724e-16	9675.7	7309.67
BIRC6-AS2	13.7237	9.09845	12.8741	8.05578	9.67953	7.54109	4.87227	-0.54154	0.205352	0.281944	10.938	7.3643
BISPR	0.807276	0	1.60926	0	0	3.2319	0	0.858815	0.47335	0.566871	0.604133	1.0773
BIVM	249.448	241.614	186.674	192.606	171.005	127.121	147.386	-0.532555	2.24447e-07	7.62118e-07	217.586	148.504
BLACAT1	20.9892	25.2735	63.5657	54.9258	60.2282	63.5606	58.4673	0.676189	0.000249062	0.000603428	41.1885	60.752
BLCAP	1713.04	1618.51	969.578	1009.9	756.079	987.883	858.738	-0.562447	1.76336e-09	7.27467e-09	1327.76	867.567
BLID	104.139	98.0611	5.6324	7.32344	3.22651	4.3092	2.43614	-2.98282	1.28311e-07	4.45633e-07	53.7889	3.32395
BLM	1122.11	926.02	286.448	245.335	197.893	198.223	207.072	-1.34906	1.53699e-20	1.32007e-19	644.979	201.062
BLMH	703.945	637.903	236.561	255.588	207.572	205.764	202.199	-0.982027	1.19437e-22	1.15826e-21	458.499	205.179
BLNK	7.26548	21.2297	202.766	181.621	240.913	227.31	243.614	2.02884	2.08788e-27	2.57646e-26	103.221	237.279
BLOC1S1	15.3382	36.3938	28.9666	41.7436	41.9446	49.5558	41.4143	0.570924	0.0177186	0.0319927	30.6106	44.3049
BLOC1S2	378.612	444.813	602.667	542.667	424.824	407.219	518.897	-0.113204	0.308982	0.398956	492.19	450.313
BLOC1S3	29.8692	30.3282	78.8536	80.5578	91.4178	117.426	84.0467	1.01599	5.93321e-10	2.54613e-09	54.9022	97.63
BLOC1S4	46.0147	57.6235	45.8638	48.3347	60.2282	48.4785	43.8504	0.0557115	0.754258	0.815712	49.4592	50.8524
BLOC1S5	2.42183	6.06564	0.804629	2.19703	0	0	0	-3.60568	0.0217684	0.0386212	2.87228	0
BLOC1S6	669.232	704.625	656.577	655.448	488.279	470.78	510.37	-0.452204	9.06476e-11	4.1905e-10	671.47	489.81
BLVRA	329.369	238.582	263.918	273.897	212.95	244.547	259.448	-0.214954	0.0545073	0.0885951	276.441	238.982
BLVRB	25.0256	39.4266	65.1749	74.6991	231.233	213.305	186.364	2.17058	8.07697e-42	1.78466e-40	51.0815	210.301
BLZF1	828.265	534.787	1106.36	1037	838.893	893.081	918.423	0.0442294	0.621805	0.701698	876.604	883.466
BMF	1.61455	8.08751	56.324	44.673	88.1913	63.5606	74.3021	2.12677	2.8497e-17	2.02768e-16	27.6748	75.3514
BMI1	0	0	0	2.92938	1.0755	1.0773	0	0.347562	0.825756	0.873066	0.732344	0.717601
BMP1	729.777	777.412	1071.77	1177.61	2605.94	2359.29	2187.65	1.35888	6.60584e-82	4.98195e-80	939.141	2384.29
BMP2	103.331	76.8314	422.43	408.648	322.651	400.755	338.623	0.8492	1.58453e-08	5.99983e-08	252.81	354.01
BMP2K	706.366	660.143	1262.46	1195.92	1128.2	1089.15	1180.31	0.300707	2.28348e-07	7.74357e-07	956.222	1132.55
BMP3	1.61455	4.04376	2.41389	3.66172	5.37752	2.1546	1.21807	0.0763188	0.922087	0.944446	2.93348	2.91673
BMP4	72.6548	64.7001	14.4833	8.78813	25.8121	18.3141	23.1433	-0.380983	0.158076	0.225183	40.1566	22.4232
BMP6	14.531	18.1969	258.286	235.815	133.362	243.47	196.109	1.57211	7.3994e-13	3.93836e-12	131.707	190.98
BMP7	0.807276	0	0.804629	0	1.0755	1.0773	1.21807	1.53411	0.244301	0.327174	0.402976	1.12362
BMP8A	53.2802	62.6782	66.7842	54.9258	69.9077	75.4109	85.2648	0.369737	0.0674645	0.107013	59.4171	76.8611
BMP8B	11.3019	9.09845	7.24166	3.66172	9.67953	5.3865	3.6542	-0.202824	0.676448	0.750408	7.82592	6.24008
BMPER	133.201	111.203	126.327	126.695	109.701	122.812	120.589	-0.090261	0.626703	0.706003	124.357	117.701
BMPR1A	1161.67	608.585	661.405	597.593	497.958	516.026	462.866	-0.582157	9.17066e-06	2.63705e-05	757.313	492.283
BMPR1B	727.356	527.71	810.261	735.273	524.846	513.872	550.567	-0.393551	9.36979e-05	0.000239507	700.15	529.761
BMPR1B-AS1	2.42183	1.01094	3.21852	1.46469	5.37752	1.0773	2.43614	0.633002	0.435227	0.529696	2.02899	2.96365
BMPR2	3937.08	3633.32	6645.43	6237.37	4304.16	4930.8	4931.96	-0.0696227	0.364249	0.457506	5113.3	4722.31
BMS1	3567.35	2495	2132.27	2051.3	1700.37	1829.25	1744.27	-0.507383	3.49946e-11	1.66541e-10	2561.48	1757.97
BMS1P20	562.671	488.284	413.579	385.213	397.936	377.055	410.489	-0.210763	0.00300828	0.00622285	462.437	395.16
BMS1P21	14.531	10.1094	0	10.2528	6.45302	10.773	2.43614	-0.345285	0.450688	0.54491	8.72329	6.55405
BMS1P4	303.536	305.304	168.972	197	209.723	178.832	152.258	-0.378515	0.00268251	0.00559781	243.703	180.271
BMS1P5	15.3382	11.1203	10.4602	10.9852	10.755	6.46379	8.52648	-0.471222	0.232619	0.313694	11.976	8.58177
BMX	3.2291	1.01094	2.41389	1.46469	4.30201	3.2319	3.6542	0.931297	0.172717	0.24293	2.02965	3.72937
BNC1	2466.23	3454.38	5624.36	5907.09	4734.37	5234.6	4811.37	0.250884	0.000417285	0.000980794	4363.01	4926.78
BNC2	9.68731	5.0547	3.21852	2.19703	0	0	0	-4.34198	0.000629478	0.00144058	5.03939	0
BNIP1	78.3058	52.5688	57.9333	49.7994	46.2466	63.5606	60.9034	-0.0675463	0.719359	0.786593	59.6518	56.9036
BNIP2	2125.56	1572.01	2013.99	1930.46	1357.29	1596.56	1618.81	-0.323057	1.93778e-05	5.3822e-05	1910.5	1524.22
BNIP3	795.974	1025.09	717.729	719.894	490.43	673.312	615.124	-0.44949	2.98941e-05	8.12142e-05	814.672	592.955
BNIP3L	764.49	724.843	1488.56	1436.13	1145.41	1105.31	1202.23	0.138339	0.0460751	0.0762736	1103.51	1150.98
BNIPL	8.07276	24.2625	711.292	714.768	1142.18	1075.14	1030.49	3.27836	3.35349e-188	2.18588e-185	364.599	1082.6
BOC	20.1819	24.2625	21.725	24.8997	48.3977	43.092	29.2336	0.832485	0.000229593	0.000558782	22.7673	40.2411
BOD1	230.881	255.768	193.916	219.703	204.346	155.131	166.875	-0.350224	0.00269719	0.00562523	225.067	175.451
BOD1L1	3117.7	3142	4550.98	4206.58	3421.18	3057.37	3358.21	-0.176954	0.00523497	0.0103897	3754.32	3278.92
BOK	65.3894	113.225	159.316	161.116	336.633	297.335	261.885	1.33545	2.34622e-33	3.78276e-32	124.762	298.617
BOLA1	22.6037	31.3391	33.7944	24.1673	25.8121	25.8552	35.324	0.0566486	0.823507	0.871438	27.9761	28.9971
BOLA3	75.0767	116.258	51.4962	68.108	59.1527	44.1693	47.5046	-0.577218	0.00472174	0.00944606	77.7347	50.2755
BOLA3-AS1	71.8476	78.8533	41.0361	36.6172	43.0201	23.7006	28.0156	-0.773698	0.00129925	0.00283678	57.0885	31.5788
BOLL	2.42183	9.09845	1.60926	0	1.0755	0	1.21807	-1.59034	0.203582	0.279956	3.28238	0.764524
BOP1	40.3638	38.4157	30.5759	40.2789	145.193	119.58	92.5732	1.65133	2.02628e-17	1.45254e-16	37.4086	119.115
BORA	409.289	305.304	93.3369	76.8961	76.3607	67.8698	71.866	-1.26087	2.52875e-21	2.26792e-20	221.206	72.0322
BPGM	582.046	424.594	1247.98	1219.35	796.948	1018.05	892.844	0.184369	0.118393	0.17576	868.493	902.613
BPHL	96.8731	75.8204	70.0027	76.1638	92.4933	78.6428	73.0841	0.0322384	0.840511	0.884838	79.715	81.4067
BPIFC	0.807276	0	12.8741	10.2528	13.9815	20.4687	12.1807	3.07596	3.84305e-06	1.1502e-05	5.98354	15.5436
BPNT1	413.325	245.658	288.862	289.276	269.951	272.557	300.863	-0.134891	0.291169	0.379553	309.28	281.124
BPTF	2147.35	2489.94	3673.94	3567.25	3073.79	2807.44	3075.62	0.0390946	0.527717	0.618069	2969.62	2985.62
BRAF	222.808	243.636	338.749	314.908	278.555	298.412	304.517	0.0887873	0.309341	0.399249	280.025	293.828
BRAP	439.158	382.135	493.237	470.165	400.087	494.48	456.775	0.018527	0.81557	0.865254	446.174	450.448
BRAT1	37.1347	52.5688	38.6222	46.87	135.513	130.353	101.1	1.48419	5.25798e-20	4.37191e-19	43.7989	122.322
BRCA1	2242.61	1979.42	667.842	582.213	414.069	542.959	450.685	-1.28032	1.47457e-15	9.4396e-15	1368.02	469.238
BRCA2	2332.22	2739.65	575.31	403.521	331.255	370.591	371.511	-1.63958	1.13239e-29	1.56808e-28	1512.67	357.786
BRCAT54	0	1.01094	23.3342	27.8291	19.3591	17.2368	21.9252	1.61051	4.52675e-05	0.000120698	13.0436	19.507
BRCC3	449.653	334.621	270.355	254.856	183.911	242.392	220.47	-0.566018	1.31835e-08	5.01485e-08	327.371	215.591
BRD1	353.587	416.507	567.263	591.001	800.174	818.747	773.473	0.755495	1.70071e-19	1.37162e-18	482.09	797.465
BRD2	2819.81	2833.66	2569.18	2656.94	3464.2	3169.41	3192.56	0.270034	1.95559e-06	6.05248e-06	2719.9	3275.39
BRD3	131.586	187.024	315.414	316.373	344.161	340.427	316.698	0.573125	1.54154e-08	5.84312e-08	237.599	333.762
BRD4	262.365	355.851	307.368	286.346	447.409	479.398	411.707	0.56143	6.47095e-06	1.88992e-05	302.982	446.171
BRD7	669.232	735.964	1095.9	1162.23	963.651	1069.76	1040.23	0.200277	0.000476478	0.00111148	915.832	1024.55
BRD7P3	33.0983	40.4376	8.04629	10.2528	8.60403	3.2319	8.52648	-1.40623	0.000858468	0.00192338	22.9587	6.78747
BRD8	1167.32	937.141	605.081	616.634	550.658	562.35	553.003	-0.521739	4.4855e-12	2.27087e-11	831.544	555.337
BRD9	670.039	655.089	550.366	585.875	677.567	670.08	690.644	0.147502	0.0332513	0.0569083	615.342	679.431
BRE	230.881	204.21	158.512	140.61	141.966	179.909	140.078	-0.223783	0.084542	0.130639	183.553	153.984
BRE-AS1	4.84366	3.03282	1.60926	2.92938	2.15101	3.2319	0	-0.730498	0.372616	0.466435	3.10378	1.7943
BREA2	1.61455	3.03282	4.02314	5.85875	1.0755	4.3092	8.52648	0.378592	0.536253	0.625795	3.63232	4.63706
BRF1	104.946	126.367	110.234	150.13	290.386	277.943	227.779	1.11128	3.51937e-22	3.32636e-21	122.919	265.369
BRF2	121.899	94.0173	81.2675	90.0783	119.381	137.894	81.6105	0.227333	0.195833	0.270851	96.8155	112.962
BRI3	35.5201	52.5688	88.5092	101.796	143.042	159.44	179.056	1.28453	2.82964e-13	1.54622e-12	69.5985	160.513
BRI3BP	27.4474	30.3282	20.1157	13.1822	37.6426	43.092	40.1962	0.871217	0.000864468	0.00193635	22.7684	40.3103
BRICD5	1.61455	1.01094	1.60926	0	17.2081	7.54109	8.52648	3.38682	1.61344e-05	4.52264e-05	1.05869	11.0919
BRINP1	0	1.01094	2.41389	0.732344	2.15101	2.1546	1.21807	1.27989	0.229547	0.310261	1.03929	1.84122
BRINP2	4.03638	1.01094	14.4833	13.9145	16.1326	14.0049	20.7072	1.55725	0.000420819	0.000988336	8.36129	16.9482
BRIP1	1684.78	1328.37	763.593	563.172	425.899	481.553	459.212	-1.11673	6.42694e-25	7.0407e-24	1084.98	455.555
BRIX1	1202.03	801.675	371.738	350.06	321.576	316.726	304.517	-0.916614	2.15555e-22	2.06731e-21	681.377	314.273
BRK1	380.227	485.251	539.906	642.266	607.659	554.809	539.604	0.165124	0.106626	0.160207	511.912	567.358
BRMS1	139.659	173.882	132.764	157.454	276.404	309.185	250.922	0.887389	6.4973e-14	3.7337e-13	150.939	278.837
BRMS1L	222.808	198.144	131.154	131.822	103.248	92.6477	120.589	-0.657247	5.76678e-08	2.07585e-07	170.982	105.495
BROX	1295.68	1053.4	1570.64	1455.9	1151.86	1260.44	1216.85	-0.139159	0.0395182	0.0664009	1343.9	1209.72
BRPF1	259.943	282.052	292.08	344.934	524.846	524.645	460.43	0.774956	2.7282e-22	2.58796e-21	294.752	503.307
BRPF3	170.335	225.439	180.237	181.621	278.555	305.953	278.938	0.611001	2.05904e-09	8.43349e-09	189.408	287.815
BRSK1	4.84366	1.01094	6.43703	6.59109	11.8305	6.46379	9.74454	0.960923	0.0754471	0.118216	4.72068	9.34629
BRSK2	0	1.01094	1.60926	4.39406	12.906	10.773	8.52648	2.93735	6.55551e-06	1.9137e-05	1.75356	10.7352
BRWD1	2364.51	2702.24	5120.66	4535.41	3750.28	3064.92	3646.9	-0.00977064	0.883594	0.916173	3680.7	3487.36
BRWD1-AS1	6.45821	1.01094	2.41389	5.12641	0	1.0773	0	-3.24421	0.0162586	0.0295612	3.75236	0.3591
BRWD1-IT2	3.2291	0	0.804629	2.92938	0	4.3092	1.21807	0.0137927	0.988033	0.993367	1.74078	1.84242
BRWD3	875.894	1155.5	1562.59	1442.72	1197.04	1116.08	1220.5	-0.0718542	0.375161	0.468911	1259.18	1177.87
BSCL2	16.1455	12.1313	11.2648	8.78813	12.906	9.69569	15.8349	0.109997	0.777313	0.834317	12.0824	12.8122
BSDC1	392.336	430.66	741.868	764.567	1016.35	956.642	917.205	0.789357	3.56971e-44	8.69837e-43	582.358	963.399
BSG	1541.09	1599.31	1074.18	1246.45	3699.73	4502.03	3467.84	1.50886	9.02728e-26	1.03037e-24	1365.26	3889.87
BSN	12.9164	10.1094	10.4602	5.12641	6.45302	9.69569	6.09034	-0.353258	0.48581	0.578551	9.6531	7.41302
BSPRY	5.65093	6.06564	125.522	127.428	178.534	239.16	216.816	3.04355	1.0584e-48	3.04202e-47	66.1666	211.503
BST1	40.3638	33.361	5.6324	10.2528	6.45302	8.61839	4.87227	-1.34191	0.00120467	0.00264196	22.4025	6.64789
BST2	3.2291	2.02188	4.82777	2.92938	3.22651	2.1546	1.21807	-0.496017	0.486328	0.579024	3.25203	2.19973
BTAF1	3078.95	2763.91	6270.47	6213.94	4907.52	4212.24	4509.29	0.0821312	0.214483	0.292719	4581.82	4543.02
BTBD1	1005.87	1059.46	1275.34	1316.75	875.46	915.704	911.115	-0.361603	1.836e-07	6.27388e-07	1164.36	900.76
BTBD10	1149.56	994.764	1552.13	1515.22	1130.35	1362.78	1289.93	-0.0271965	0.691286	0.762612	1302.92	1261.02
BTBD11	263.172	242.625	814.284	758.708	729.191	1011.58	807.579	0.912265	9.02478e-21	7.85087e-20	519.697	849.451
BTBD16	0.807276	3.03282	9.65555	3.66172	19.3591	9.69569	13.3987	1.87492	0.000125317	0.0003156	4.28934	14.1512
BTBD18	25.0256	23.2516	34.599	17.5763	19.3591	21.546	20.7072	-0.288894	0.303932	0.393353	25.1131	20.5374
BTBD19	29.8692	37.4048	31.3805	46.87	93.5688	72.179	84.0467	1.19628	3.13548e-11	1.49845e-10	36.3811	83.2648
BTBD2	23.411	53.5798	30.5759	42.4759	171.005	160.518	115.716	2.02407	4.97806e-26	5.73215e-25	37.5107	149.08
BTBD3	345.514	478.174	514.158	494.332	401.163	381.364	399.526	-0.205964	0.0120676	0.022442	458.045	394.018
BTBD6	104.139	159.728	153.684	196.268	298.99	307.03	254.576	0.924258	2.94888e-18	2.21755e-17	153.455	286.865
BTBD7	804.854	1137.31	1762.94	1822.07	1534.74	1496.37	1473.86	0.182337	0.0473477	0.0780758	1381.79	1501.66
BTBD8	33.9056	37.4048	48.2777	38.8142	38.7181	22.6233	46.2866	-0.130014	0.539411	0.628618	39.6006	35.876
BTBD9	175.986	178.936	445.764	433.548	458.164	451.388	448.249	0.671563	9.03291e-15	5.50633e-14	308.559	452.601
BTC	16.9528	6.06564	8.85092	6.59109	8.60403	6.46379	10.9626	-0.151564	0.702517	0.77169	9.61511	8.67681
BTD	175.179	168.827	233.342	219.703	200.044	237.006	210.726	0.126616	0.227533	0.307927	199.263	215.925
BTF3	3753.83	2747.73	2427.57	2468.73	2325.24	2324.81	2380.1	-0.259697	0.0001749	0.00043265	2849.47	2343.38
BTF3L4	463.376	398.31	445.764	406.451	403.314	375.977	358.112	-0.167579	0.0443545	0.073733	428.475	379.134
BTG1	649.05	836.047	4802.83	4728.74	3248.02	3323.47	3778.45	0.850232	7.99357e-17	5.54085e-16	2754.17	3449.98
BTG2	259.136	320.468	1891.68	1897.5	2239.2	2127.67	2087.77	1.5222	1.14737e-92	1.09066e-90	1092.2	2151.54
BTG3	494.86	410.441	358.864	328.09	250.592	247.779	235.087	-0.682149	6.13273e-16	4.01465e-15	398.064	244.486
BTG4	1.61455	3.03282	2.41389	0.732344	2.15101	0	0	-1.32707	0.292931	0.381496	1.9484	0.717002
BTK	1.61455	3.03282	0.804629	2.19703	0	1.0773	0	-2.21972	0.11637	0.173207	1.91226	0.3591
BTLA	0.807276	0	0.804629	0.732344	3.22651	0	0	1.08998	0.446446	0.540719	0.586062	1.0755
BTN2A1	582.046	467.054	337.944	385.945	483.977	448.156	433.632	0.0645376	0.471172	0.564633	443.247	455.255
BTN2A2	251.063	256.779	127.936	110.584	154.872	150.822	169.311	-0.153688	0.375334	0.469032	186.59	158.335
BTN2A3P	100.102	116.258	47.4731	32.2231	41.9446	38.7828	31.6698	-0.808469	0.000148954	0.00037154	74.0141	37.4657
BTN3A1	209.892	206.232	63.5657	78.3608	68.8322	52.7877	46.2866	-1.16821	5.37213e-08	1.9396e-07	139.512	55.9688
BTN3A2	188.903	135.466	57.9333	60.0522	43.0201	47.4012	52.3769	-1.07831	3.43192e-07	1.1432e-06	110.588	47.5994
BTN3A3	146.924	134.455	82.8768	65.1786	73.1342	78.6428	57.2492	-0.556557	0.00139921	0.0030383	107.359	69.6754
BTNL2	4.03638	1.01094	0	2.19703	0	2.1546	1.21807	-0.645714	0.552656	0.640658	1.81109	1.12422
BTNL9	1.61455	0	2.41389	0	3.22651	0	0	0.0553003	0.962195	0.9748	1.00711	1.0755
BTRC	527.958	464.021	1034.75	1113.16	884.064	988.961	887.971	0.326546	1.77996e-06	5.52108e-06	784.974	920.332
BUB1	2166.73	2173.52	164.144	135.484	100.022	123.889	112.062	-2.33275	1.01525e-44	2.52444e-43	1159.97	111.991
BUB1B	1725.15	1646.82	169.777	137.681	124.758	148.667	109.626	-1.96465	1.68769e-23	1.72271e-22	919.856	127.684
BUB3	2538.08	2055.24	1773.4	1729.8	1419.66	1448.97	1364.24	-0.502186	4.63671e-18	3.45407e-17	2024.13	1410.96
BUD13	361.66	279.019	230.928	206.521	196.817	208.996	202.199	-0.375207	0.000152733	0.000380446	269.532	202.671
BUD31	195.361	210.275	192.306	208.718	205.421	189.605	188.801	-0.0471501	0.648839	0.725522	201.665	194.609
BVES	348.743	200.166	229.319	241.673	166.703	186.373	180.274	-0.51178	0.00189268	0.00404584	254.975	177.783
BVES-AS1	4.03638	4.04376	2.41389	0.732344	0	1.0773	2.43614	-1.11178	0.299749	0.388822	2.80659	1.17114
BYSL	260.75	204.21	142.419	102.528	160.25	164.827	113.28	-0.212662	0.210484	0.287932	177.477	146.119
BZRAP1	2.42183	8.08751	1.60926	4.39406	6.45302	6.46379	4.87227	0.603441	0.262078	0.347388	4.12817	5.9297
BZRAP1-AS1	3.2291	7.07657	7.24166	5.12641	3.22651	3.2319	8.52648	-0.188243	0.775949	0.833099	5.66844	4.99496
BZW1	4934.88	3007.54	4434.31	4509.04	3369.55	3774.86	3598.17	-0.231673	0.0230671	0.0407628	4221.44	3580.86
BZW2	1442.6	963.425	633.243	586.607	591.527	581.742	533.514	-0.571893	1.22478e-09	5.11991e-09	906.469	568.927
C10orf10	0.807276	11.1203	4.82777	3.66172	17.2081	14.0049	10.9626	1.56278	0.000162328	0.000403246	5.10427	14.0585
C10orf105	0.807276	1.01094	0	1.46469	1.0755	2.1546	1.21807	0.880871	0.426206	0.520696	0.820726	1.48272
C10orf11	6.45821	11.1203	8.85092	7.32344	9.67953	9.69569	8.52648	0.165938	0.672707	0.747265	8.43822	9.30057
C10orf111	6.45821	1.01094	4.02314	4.39406	1.0755	5.3865	3.6542	-0.289493	0.6476	0.724434	3.97159	3.37207
C10orf113	1.61455	3.03282	8.04629	2.19703	3.22651	3.2319	6.09034	0.275445	0.646918	0.723861	3.72267	4.18292
C10orf12	354.394	552.984	596.23	596.86	513.015	526.799	604.162	0.0733006	0.470765	0.564331	525.117	547.992
C10orf131	1.61455	2.02188	3.21852	0.732344	1.0755	2.1546	2.43614	0.000968622	0.999117	1	1.89682	1.88875
C10orf2	278.51	249.702	130.35	128.893	151.646	180.986	166.875	-0.147927	0.186626	0.25993	196.864	166.503
C10orf25	9.68731	8.08751	6.43703	2.19703	2.15101	5.3865	6.09034	-0.364877	0.535915	0.625502	6.60222	4.54261
C10orf32	74.2694	87.9517	139.201	128.893	105.399	100.189	90.137	-0.0750772	0.618664	0.699104	107.579	98.5751
C10orf35	23.411	18.1969	11.2648	8.78813	10.755	12.9276	17.053	-0.077952	0.833166	0.878966	15.4152	13.5785
C10orf54	22.6037	23.2516	28.162	31.4908	64.5302	89.4158	68.2118	1.51057	1.3542e-10	6.17579e-10	26.377	74.0526
C10orf55	52.4729	32.3501	41.8407	43.2083	59.1527	54.9423	42.6324	0.302007	0.123032	0.181584	42.468	52.2424
C10orf67	3.2291	1.01094	1.60926	1.46469	2.15101	0	0	-1.29462	0.282396	0.370047	1.8285	0.717002
C10orf76	619.988	500.415	623.587	588.804	505.487	615.138	492.099	-0.112751	0.21679	0.295355	583.199	537.575
C10orf82	1.61455	2.02188	0	1.46469	0	0	1.21807	-1.5074	0.316006	0.406328	1.27528	0.406023
C10orf88	278.51	226.45	255.872	214.577	172.081	180.986	168.093	-0.480597	2.01682e-05	5.58897e-05	243.852	173.72
C10orf91	1.61455	2.02188	7.24166	8.78813	9.67953	17.2368	8.52648	1.44437	0.00175162	0.0037628	4.91655	11.8143
C10orf95	0.807276	1.01094	0.804629	0	1.0755	2.1546	1.21807	1.23597	0.301321	0.3905	0.655711	1.48272
C10orf99	0	0	127.131	147.933	353.841	313.494	277.719	5.68439	4.92428e-30	6.92397e-29	68.7662	315.018
C11orf1	76.6912	64.7001	57.9333	57.8552	53.7752	58.1742	56.0311	-0.189396	0.259267	0.344162	64.2949	55.9935
C11orf16	9.68731	11.1203	2.41389	2.19703	6.45302	4.3092	3.6542	-0.039865	0.94744	0.963542	6.35464	4.80547
C11orf24	236.532	174.892	99.774	112.781	157.023	194.991	177.838	0.254025	0.121962	0.180295	155.995	176.618
C11orf30	519.886	565.115	502.088	482.615	433.428	407.219	436.068	-0.276667	0.000500184	0.00116217	517.426	425.572
C11orf31	128.357	170.849	140.005	144.272	155.948	155.131	119.371	-0.013405	0.912222	0.937072	145.871	143.483
C11orf42	2.42183	4.04376	2.41389	2.19703	6.45302	2.1546	2.43614	0.462429	0.556106	0.643677	2.76913	3.68125
C11orf44	37.1347	60.6564	66.7842	65.1786	63.4547	58.1742	54.8131	0.0632411	0.735302	0.799953	57.4385	58.814
C11orf45	96.8731	112.214	47.4731	48.3347	63.4547	68.9471	60.9034	-0.133563	0.477354	0.570653	76.2238	64.4351
C11orf49	80.7276	84.9189	94.1416	99.5988	129.06	88.3385	112.062	0.278761	0.0420405	0.0702317	89.8467	109.82
C11orf54	77.4985	73.7986	111.039	126.695	134.438	120.658	135.206	0.462088	0.000674232	0.00153721	97.2578	130.1
C11orf57	549.755	414.485	395.073	393.269	303.292	282.252	342.277	-0.493443	2.26655e-07	7.69459e-07	438.145	309.274
C11orf58	1310.21	1180.78	1206.94	1259.63	947.518	955.564	1008.56	-0.352995	5.01304e-07	1.64172e-06	1239.39	970.548
C11orf63	41.1711	53.5798	93.3369	105.458	78.5117	105.575	99.8816	0.453111	0.00313296	0.00646245	73.3863	94.6562
C11orf65	9.68731	11.1203	6.43703	5.85875	3.22651	7.54109	7.30841	-0.434961	0.351549	0.444114	8.27586	6.02534
C11orf68	54.0875	61.6673	47.4731	57.1228	123.683	101.266	95.0093	0.952146	3.02646e-09	1.22149e-08	55.0877	106.653
C11orf70	24.2183	17.186	9.65555	8.05578	9.67953	10.773	3.6542	-0.679376	0.0796772	0.123961	14.7789	8.03558
C11orf71	37.1347	30.3282	24.1389	26.3644	30.1141	34.4736	26.7975	0.0713166	0.750755	0.812839	29.4915	30.4617
C11orf73	168.721	185.002	139.201	137.681	139.815	119.58	120.589	-0.295698	0.0209584	0.0373	157.651	126.661
C11orf74	37.942	67.7329	52.3009	41.7436	27.9631	49.5558	51.1589	-0.208781	0.310069	0.400133	49.9298	42.8926
C11orf80	329.369	286.096	547.148	523.626	508.713	469.702	450.685	0.220214	0.00476925	0.00953172	421.559	476.367
C11orf84	34.7129	47.5141	36.2083	38.8142	74.2097	80.7974	57.2492	0.854459	1.57487e-06	4.90578e-06	39.3124	70.7521
C11orf85	1.61455	2.02188	2.41389	2.19703	1.0755	0	1.21807	-1.41969	0.226357	0.306609	2.06184	0.764524
C11orf87	1.61455	0	2.41389	7.32344	4.30201	2.1546	2.43614	0.363957	0.625389	0.704958	2.83797	2.96425
C11orf88	0	0	1.60926	0.732344	1.0755	1.0773	2.43614	1.4761	0.216244	0.294638	0.5854	1.52965
C11orf91	92.8367	77.8423	104.602	93.74	76.3607	60.3288	84.0467	-0.330769	0.0411783	0.0689316	92.2552	73.5787
C11orf94	2.42183	2.02188	2.41389	2.19703	8.60403	2.1546	2.43614	0.945321	0.190242	0.26422	2.26366	4.39825
C11orf95	270.437	278.008	322.656	292.938	309.745	262.861	244.832	-0.0929562	0.297988	0.387115	291.01	272.479
C12orf10	88.8004	65.711	52.3009	55.6581	86.0403	104.498	84.0467	0.491311	0.00246602	0.00517087	65.6176	91.5283
C12orf29	491.631	374.048	496.456	426.224	381.804	420.147	436.068	-0.111614	0.254558	0.338899	447.09	412.673
C12orf4	692.643	497.382	370.129	336.878	239.837	242.392	266.757	-0.869857	4.80305e-18	3.57652e-17	474.258	249.662
C12orf43	201.819	144.564	91.7277	92.2753	95.7198	107.73	104.754	-0.299312	0.0255628	0.0447698	132.597	102.735
C12orf45	128.357	77.8423	33.7944	30.0261	19.3591	22.6233	17.053	-1.51089	7.91158e-10	3.36427e-09	67.5049	19.6784
C12orf49	345.514	469.076	586.574	560.243	543.129	620.524	601.726	0.286973	0.000236354	0.000574089	490.352	588.46
C12orf54	56.5093	75.8204	83.6814	60.0522	73.1342	61.406	75.5202	0.0260232	0.882966	0.915834	69.0158	70.0202
C12orf56	25.8328	29.3172	96.5555	83.4872	84.9648	100.189	109.626	0.99862	1.83501e-09	7.54977e-09	58.7982	98.2599
C12orf57	38.7492	54.5907	20.9203	34.4202	100.022	99.1115	71.866	1.34202	1.04001e-09	4.37558e-09	37.1701	90.3331
C12orf60	12.1091	12.1313	5.6324	5.12641	7.52852	6.46379	9.74454	-0.0471303	0.916822	0.940685	8.7498	7.91229
C12orf65	148.539	133.444	120.694	120.837	101.097	98.0342	87.7009	-0.444217	0.00121858	0.00267086	130.878	95.6108
C12orf66	112.211	131.422	97.3601	95.937	76.3607	74.3336	90.137	-0.432797	0.00424847	0.00856027	109.233	80.2771
C12orf71	3.2291	6.06564	9.65555	7.32344	8.60403	5.3865	7.30841	0.142054	0.77689	0.833962	6.56843	7.09964
C12orf73	102.524	135.466	50.6916	55.6581	53.7752	51.7104	43.8504	-0.663669	0.000258416	0.000624187	86.0849	49.7787
C12orf74	0	0	1.60926	1.46469	2.15101	0	1.21807	0.465391	0.680916	0.753998	0.768486	1.12302
C12orf75	167.913	255.768	118.28	100.331	73.1342	78.6428	69.4299	-1.03579	4.58848e-08	1.66855e-07	160.573	73.7356
C12orf76	48.4366	47.5141	28.9666	21.9703	27.9631	15.0822	20.7072	-0.715922	0.00581126	0.0114649	36.7219	21.2508
C12orf79	4.03638	5.0547	32.1852	25.632	12.906	17.2368	15.8349	0.433737	0.211109	0.288696	16.7271	15.3259
C12orf80	0.807276	1.01094	2.41389	2.92938	1.0755	2.1546	4.87227	0.908847	0.319405	0.409891	1.79037	2.70079
C14orf1	801.625	513.557	182.651	202.859	211.874	227.31	199.763	-0.740261	0.000255867	0.000619013	425.173	212.982
C14orf105	0.807276	2.02188	7.24166	5.85875	5.37752	1.0773	4.87227	0.0909206	0.886252	0.918146	3.98239	3.7757
C14orf119	407.674	330.577	335.53	365.44	365.671	382.441	272.847	-0.0722034	0.504455	0.59591	359.805	340.32
C14orf132	4.03638	3.03282	4.82777	4.39406	5.37752	4.3092	4.87227	0.23587	0.676512	0.750408	4.07276	4.85299
C14orf142	49.2438	60.6564	25.7481	31.4908	32.2651	24.7779	26.7975	-0.485133	0.0448238	0.0743979	41.7848	27.9468
C14orf159	343.092	401.343	222.882	205.789	257.045	247.779	258.23	-0.143485	0.124649	0.183554	293.276	254.351
C14orf166	929.175	822.905	763.593	757.244	684.02	722.868	684.554	-0.222948	0.00682702	0.0132751	818.229	697.147
C14orf169	94.4513	121.313	100.579	129.625	160.25	165.904	129.115	0.449112	0.00117311	0.00257739	111.492	151.756
C14orf2	291.427	382.135	288.862	296.599	301.141	249.933	278.938	-0.178114	0.0873571	0.134499	314.756	276.671
C14orf28	78.3058	84.9189	97.3601	79.8255	79.5872	58.1742	74.3021	-0.258332	0.117705	0.174952	85.1026	70.6878
C14orf37	32.291	19.2078	18.5065	16.1116	13.9815	9.69569	15.8349	-0.664458	0.0850933	0.131402	21.5292	13.1707
C14orf39	212.314	197.133	111.843	93.0077	66.6812	68.9471	80.3925	-0.993202	2.61542e-12	1.34462e-11	153.574	72.0069
C14orf79	67.0039	56.6126	94.9462	98.8664	130.136	117.426	123.025	0.648173	1.68618e-06	5.24177e-06	79.3573	123.529
C14orf80	12.9164	10.1094	5.6324	9.52047	38.7181	31.2417	13.3987	1.53831	2.99554e-06	9.08318e-06	9.54467	27.7862
C14orf93	65.3894	87.9517	52.3009	51.2641	59.1527	68.9471	76.7383	0.116547	0.490167	0.582681	64.2265	68.2794
C15orf27	3.2291	6.06564	5.6324	2.92938	3.22651	5.3865	3.6542	-0.0947143	0.871807	0.90782	4.46413	4.08907
C15orf39	40.3638	66.722	61.1518	66.6433	168.854	221.924	157.131	1.65766	8.22398e-18	6.06203e-17	58.7202	182.636
C15orf40	114.633	93.0064	83.6814	86.4166	78.5117	60.3288	69.4299	-0.440472	0.00447861	0.00898924	94.4344	69.4235
C15orf41	182.444	176.914	160.926	166.974	139.815	142.203	155.913	-0.231893	0.0390125	0.065666	171.815	145.977
C15orf48	10.4946	9.09845	6.43703	6.59109	3.22651	6.46379	7.30841	-0.530565	0.275687	0.362688	8.15529	5.66624
C15orf52	129.971	155.685	210.813	240.941	434.503	502.021	483.573	1.39286	5.29813e-20	4.40329e-19	184.352	473.366
C15orf54	50.8584	65.711	18.5065	8.78813	12.906	7.54109	13.3987	-1.31619	0.00011074	0.000280789	35.966	11.282
C15orf56	15.3382	25.2735	11.2648	10.9852	11.8305	7.54109	20.7072	-0.181479	0.623041	0.702799	15.7154	13.3596
C15orf57	146.924	88.9626	86.0953	95.937	88.1913	75.4109	85.2648	-0.320763	0.0376357	0.0636657	104.48	82.9557
C15orf59	0	0	2.41389	6.59109	6.45302	7.54109	2.43614	2.12282	0.0239252	0.0421364	2.25125	5.47675
C15orf61	17.7601	19.2078	9.65555	5.12641	2.15101	1.0773	6.09034	-1.92236	0.00183437	0.00392624	12.9375	3.10622
C15orf62	48.4366	41.4485	89.3138	104.725	163.477	164.827	182.71	1.35747	2.05027e-21	1.84605e-20	70.981	170.338
C15orf65	7.26548	6.06564	15.2879	16.8439	15.057	8.61839	13.3987	0.219408	0.563537	0.650628	11.3657	12.3581
C16orf13	20.1819	34.3719	16.0926	20.5056	88.1913	81.8747	59.6853	1.78486	1.18278e-16	8.08799e-16	22.788	76.5838
C16orf45	63.7748	86.9408	90.1184	94.4724	91.4178	114.194	98.6635	0.290584	0.0339501	0.0579683	83.8266	101.425
C16orf46	6.45821	9.09845	4.82777	10.9852	15.057	10.773	7.30841	0.506166	0.203974	0.280369	7.8424	11.0461
C16orf52	376.998	303.282	253.458	250.462	140.891	160.518	152.258	-0.945451	2.408e-21	2.16281e-20	296.05	151.222
C16orf58	190.517	196.122	115.062	110.584	343.086	297.335	281.374	1.0437	1.83832e-12	9.53703e-12	153.071	307.265
C16orf59	22.6037	28.3063	11.2648	6.59109	33.3406	33.3963	17.053	0.937282	0.00111389	0.00245725	17.1915	27.9299
C16orf62	726.548	618.695	605.081	591.001	588.3	576.355	524.987	-0.169224	0.0182976	0.0329274	635.331	563.214
C16orf70	223.615	236.56	255.872	261.447	302.216	285.484	272.847	0.235252	0.00553841	0.0109538	244.373	286.849
C16orf71	11.3019	6.06564	4.82777	2.92938	11.8305	10.773	13.3987	1.06466	0.0241952	0.0425626	6.28116	12.0008
C16orf72	821.807	910.856	1368.67	1335.8	969.029	1093.46	1086.52	-0.0470948	0.508949	0.600247	1109.28	1049.67
C16orf74	46.822	76.8314	50.6916	54.1934	96.7953	122.812	104.754	0.937331	1.2845e-08	4.88913e-08	57.1346	108.12
C16orf86	1.61455	0	2.41389	0.732344	5.37752	6.46379	0	1.67751	0.0491587	0.0808066	1.1902	3.9471
C16orf87	108.982	118.28	126.327	124.498	81.7383	99.1115	95.0093	-0.368923	0.00509384	0.010136	119.522	91.953
C16orf89	0.807276	1.01094	0	0.732344	1.0755	2.1546	0	0.830646	0.517881	0.608658	0.63764	1.0767
C16orf91	43.5929	37.4048	41.0361	34.4202	47.3221	52.7877	40.1962	0.262732	0.203292	0.279587	39.1135	46.7687
C16orf95	4.84366	5.0547	2.41389	2.19703	5.37752	6.46379	4.87227	0.73389	0.21188	0.289578	3.62732	5.57119
C17orf100	48.4366	47.5141	98.9693	87.8813	90.3423	62.4833	70.6479	0.144127	0.375008	0.468911	70.7003	74.4912
C17orf104	61.353	74.8095	37.0129	39.5466	31.1896	28.0098	26.7975	-0.831286	0.00027047	0.00065132	53.1805	28.6656
C17orf107	2.42183	6.06564	2.41389	5.85875	13.9815	10.773	12.1807	1.60763	0.00275844	0.00574641	4.19003	12.3117
C17orf50	0	0	1.60926	0	2.15101	1.0773	1.21807	1.98688	0.0928893	0.141999	0.402314	1.48212
C17orf51	189.71	190.057	76.4397	87.8813	74.2097	87.2612	79.1744	-0.636102	2.11526e-05	5.84669e-05	136.022	80.2151
C17orf53	125.935	104.127	37.0129	26.3644	27.9631	43.092	46.2866	-0.594692	0.00543433	0.0107584	73.3598	39.1139
C17orf58	58.9311	73.7986	31.3805	35.1525	24.7366	30.1644	34.1059	-0.673164	0.00139266	0.00302642	49.8157	29.669
C17orf59	10.4946	5.0547	9.65555	13.9145	33.3406	29.0871	26.7975	1.61642	5.03525e-07	1.64811e-06	9.77984	29.7417
C17orf62	139.659	155.685	137.592	177.227	292.537	339.349	288.682	1.00713	9.03813e-16	5.86194e-15	152.541	306.856
C17orf67	24.2183	26.2844	13.6787	10.2528	17.2081	14.0049	7.30841	-0.445831	0.196898	0.272035	18.6086	12.8404
C17orf75	313.223	233.527	209.203	229.224	190.364	189.605	194.891	-0.354488	0.000707486	0.00160681	246.294	191.62
C17orf78	12.1091	14.1531	6.43703	5.12641	5.37752	0	7.30841	-1.05316	0.0470067	0.0775836	9.45643	4.22864
C17orf80	472.256	406.398	292.08	314.176	253.819	239.16	238.741	-0.576407	1.50229e-10	6.82557e-10	371.227	243.907
C17orf85	1272.27	1133.26	1074.18	1039.93	1038.94	1077.3	1053.63	-0.0904513	0.108274	0.162416	1129.91	1056.62
C17orf89	80.7276	112.214	91.7277	95.2047	121.532	107.73	93.7912	0.184254	0.257367	0.341938	94.9686	107.684
C17orf96	31.4838	61.6673	26.5527	28.5614	34.4161	47.4012	30.4517	0.0899632	0.739537	0.803357	37.0663	37.423
C17orf97	16.9528	16.175	16.8972	19.7733	13.9815	25.8552	15.8349	0.083544	0.799825	0.852465	17.4496	18.5572
C17orf98	0	0	1.60926	12.4498	1.0755	6.46379	3.6542	1.18903	0.290843	0.379237	3.51478	3.73117
C17orf99	0	2.02188	0.804629	1.46469	4.30201	3.2319	2.43614	1.79394	0.0599545	0.0963909	1.0728	3.32335
C18orf21	184.866	168.827	140.005	124.498	109.701	107.73	96.2274	-0.533486	7.54571e-06	2.18737e-05	154.549	104.553
C18orf25	916.258	799.653	1116.02	1135.87	870.082	930.786	897.716	-0.12785	0.0421545	0.0703898	991.949	899.528
C18orf54	582.853	909.845	256.677	209.45	167.779	147.59	185.146	-1.33495	4.55433e-16	3.00619e-15	489.706	166.838
C18orf65	8.07276	5.0547	3.21852	3.66172	1.0755	3.2319	1.21807	-1.38509	0.0866196	0.133488	5.00192	1.84182
C18orf8	540.068	495.36	562.436	538.273	507.638	455.698	495.754	-0.134147	0.0456185	0.0755932	534.034	486.363
C19orf12	92.8367	115.247	95.7508	109.119	98.9463	117.426	102.318	0.0469564	0.733119	0.798053	103.238	106.23
C19orf18	11.3019	13.1422	17.7018	16.1116	9.67953	16.1595	13.3987	-0.154607	0.651672	0.728109	14.5644	13.0793
C19orf24	4.03638	6.06564	6.43703	0.732344	17.2081	24.7779	31.6698	2.54541	7.7066e-06	2.23259e-05	4.31785	24.5519
C19orf25	16.9528	16.175	8.04629	16.1116	48.3977	42.0147	49.9408	1.70931	2.53597e-10	1.12668e-09	14.3214	46.7844
C19orf26	0.807276	5.0547	1.60926	2.19703	18.2836	11.8503	7.30841	2.4535	7.45524e-05	0.000193303	2.41707	12.4808
C19orf35	7.26548	8.08751	3.21852	2.19703	2.15101	6.46379	13.3987	0.659483	0.195971	0.271001	5.19214	7.33785
C19orf43	280.125	264.866	328.289	386.678	495.807	483.707	475.046	0.625241	1.99718e-08	7.49395e-08	314.989	484.854
C19orf44	54.8948	65.711	31.3805	37.3495	43.0201	33.3963	45.0685	-0.157195	0.468301	0.562041	47.334	40.495
C19orf47	12.9164	37.4048	24.9435	41.0113	77.4362	109.885	63.3395	1.57441	4.24552e-11	2.00583e-10	29.069	83.5534
C19orf48	171.95	189.046	60.3472	58.5875	136.589	144.358	146.168	0.464347	0.000803357	0.00180701	119.983	142.372
C19orf52	59.7384	55.6017	72.4166	78.3608	80.6628	84.0293	98.6635	0.397924	0.00668094	0.0130218	66.5294	87.7852
C19orf53	50.0511	88.9626	53.1055	70.305	161.326	128.199	113.28	1.04921	2.07744e-13	1.14825e-12	65.6061	134.268
C19orf54	15.3382	25.2735	18.5065	27.0967	26.8876	26.9325	30.4517	0.39165	0.143957	0.20791	21.5537	28.0906
C19orf57	4.03638	5.0547	6.43703	7.32344	15.057	15.0822	23.1433	1.68809	2.49882e-05	6.85288e-05	5.71289	17.7608
C19orf60	16.1455	21.2297	12.0694	19.7733	47.3221	32.319	32.8878	1.11774	1.03876e-05	2.97246e-05	17.3045	37.5097
C19orf66	68.6185	79.8642	67.5888	68.8403	91.4178	91.5704	88.919	0.354636	0.0225007	0.0398274	71.2279	90.6357
C19orf67	1.61455	2.02188	0.804629	0.732344	4.30201	2.1546	1.21807	1.17789	0.276765	0.363843	1.29335	2.55823
C19orf68	4.03638	13.1422	19.3111	24.8997	30.1141	26.9325	37.7601	1.11749	0.000491026	0.00114206	15.3473	31.6022
C19orf70	16.9528	24.2625	8.85092	19.7733	68.8322	49.5558	37.7601	1.59297	3.39443e-10	1.49389e-09	17.4599	52.0494
C19orf71	4.03638	5.0547	7.24166	8.78813	46.2466	46.3239	36.542	2.88272	8.13913e-17	5.63747e-16	6.28022	43.0375
C19orf80	1.61455	1.01094	2.41389	4.39406	7.52852	9.69569	7.30841	1.85465	0.00818982	0.0157124	2.35836	8.17754
C1D	152.575	120.302	131.959	128.16	94.6443	71.1017	87.7009	-0.653681	3.18741e-06	9.61703e-06	133.249	84.4823
C1GALT1	3160.49	2097.7	2323.77	2027.86	1518.61	1860.5	1713.82	-0.485299	8.86304e-06	2.55221e-05	2402.45	1697.64
C1GALT1C1	1817.18	1376.9	716.12	597.593	429.126	611.906	560.311	-0.934598	1.32563e-10	6.05156e-10	1126.95	533.781
C1GALT1C1L	22.6037	17.186	4.02314	3.66172	1.0755	0	0	-4.42108	0.000373348	0.000884702	11.8686	0.358501
C1orf100	1.61455	1.01094	4.02314	1.46469	5.37752	3.2319	0	0.50356	0.587015	0.671194	2.02833	2.8698
C1orf101	16.1455	14.1531	21.725	21.9703	23.6611	11.8503	14.6168	-0.126792	0.665397	0.74113	18.4985	16.7094
C1orf105	1.61455	0	0	0.732344	0	0	0	-1.40172	0.392887	0.487298	0.586724	0
C1orf106	188.903	180.958	535.883	596.128	1004.52	1040.67	870.919	1.56719	1.05791e-89	9.19422e-88	375.468	972.037
C1orf109	287.39	241.614	160.926	147.201	139.815	121.735	140.078	-0.584627	1.3513e-07	4.68246e-07	209.283	133.876
C1orf112	1055.11	770.336	284.839	249.729	206.497	245.624	215.598	-1.12161	4.6752e-30	6.5788e-29	590.003	222.573
C1orf115	18.5673	22.2407	26.5527	40.2789	18.2836	36.6282	20.7072	-0.0608466	0.839062	0.883756	26.9099	25.2063
C1orf116	1216.56	1020.04	2625.5	2875.91	3077.02	3608.95	3263.2	0.903491	1.06934e-30	1.53673e-29	1934.51	3316.39
C1orf122	78.3058	103.116	87.7045	112.781	114.003	91.5704	115.716	0.164401	0.253495	0.337827	95.4768	107.097
C1orf123	206.663	170.849	155.293	158.919	175.307	169.136	163.221	-0.0230358	0.822718	0.870813	172.931	169.221
C1orf131	183.252	139.51	89.3138	121.569	78.5117	94.8023	95.0093	-0.549259	0.000350001	0.000831971	133.411	89.4411
C1orf137	0	0	0	0.732344	3.22651	1.0773	3.6542	3.43846	0.00373836	0.00759956	0.183086	2.65267
C1orf141	0	1.01094	3.21852	4.39406	0	4.3092	1.21807	0.574152	0.619649	0.699914	2.15588	1.84242
C1orf145	20.9892	21.2297	46.6685	41.0113	33.3406	36.6282	37.7601	0.210842	0.363932	0.457195	32.4747	35.9096
C1orf146	8.88004	12.1313	4.02314	4.39406	1.0755	2.1546	4.87227	-1.28352	0.0681637	0.107972	7.35713	2.70079
C1orf159	8.88004	8.08751	16.0926	15.3792	60.2282	80.7974	57.2492	2.53358	1.61087e-20	1.38028e-19	12.1098	66.0916
C1orf162	4.84366	3.03282	8.85092	14.6469	18.2836	9.69569	19.4891	1.12343	0.0030608	0.00632359	7.84357	15.8228
C1orf168	8.07276	3.03282	1.60926	2.19703	1.0755	1.0773	1.21807	-1.46331	0.122492	0.180946	3.72797	1.12362
C1orf174	244.605	251.724	183.455	210.183	193.591	230.542	238.741	-0.00236225	0.982765	0.989864	222.492	220.958
C1orf177	7.26548	7.07657	6.43703	5.85875	7.52852	6.46379	9.74454	0.244952	0.591185	0.675117	6.65946	7.91229
C1orf189	4.03638	2.02188	1.60926	2.19703	4.30201	2.1546	0	-0.156276	0.880796	0.914278	2.46614	2.1522
C1orf194	13.7237	10.1094	0	2.19703	3.22651	2.1546	1.21807	-0.922783	0.237764	0.319575	6.50753	2.19973
C1orf195	25.0256	20.2188	19.3111	22.7027	8.60403	8.61839	17.053	-0.95676	0.00371839	0.00756487	21.8145	11.4251
C1orf198	104.946	111.203	150.466	130.357	149.495	191.759	165.657	0.459376	0.000461505	0.0010789	124.243	168.97
C1orf204	2.42183	2.02188	2.41389	5.85875	3.22651	3.2319	7.30841	0.481811	0.420402	0.515123	3.17909	4.58894
C1orf21	226.845	316.424	514.158	508.979	429.126	431.997	462.866	0.242669	0.00502144	0.0100029	391.601	441.33
C1orf210	14.531	18.1969	40.2314	43.2083	61.3037	62.4833	64.5576	1.31727	4.98263e-10	2.15544e-09	29.0419	62.7815
C1orf216	188.095	176.914	88.5092	84.9519	81.7383	90.4931	82.8286	-0.540985	4.32406e-05	0.000115581	134.618	85.02
C1orf220	9.68731	11.1203	1.60926	10.2528	4.30201	7.54109	2.43614	-0.696377	0.247609	0.330925	8.16743	4.75975
C1orf226	1.61455	6.06564	10.4602	6.59109	23.6611	9.69569	19.4891	1.56161	6.54027e-05	0.000170939	6.18286	17.6153
C1orf228	1.61455	0	1.60926	0.732344	3.22651	0	1.21807	0.658257	0.522898	0.613528	0.989038	1.48153
C1orf233	0	2.02188	0.804629	1.46469	20.4346	16.1595	10.9626	3.99675	1.16555e-07	4.06427e-07	1.0728	15.8522
C1orf234	0.807276	0	0.804629	0	2.15101	0	1.21807	1.42783	0.311134	0.401393	0.402976	1.12302
C1orf27	1851.89	1305.12	1158.67	1080.94	846.421	857.53	1000.03	-0.554717	8.56358e-09	3.31271e-08	1349.15	901.328
C1orf35	50.0511	47.5141	64.3703	50.5317	103.248	70.0244	88.919	0.702603	7.12794e-05	0.000185369	53.1168	87.3972
C1orf43	1754.21	1043.29	904.403	894.924	875.46	842.448	802.707	-0.408951	0.000607215	0.0013919	1149.21	840.205
C1orf50	46.0147	42.4594	26.5527	43.2083	44.0956	30.1644	48.7227	0.0539191	0.804042	0.855959	39.5588	40.9942
C1orf52	350.358	327.544	313.001	333.216	289.31	234.851	261.885	-0.334669	0.000267882	0.000645598	331.03	262.015
C1orf53	2.42183	12.1313	4.02314	4.39406	5.37752	7.54109	1.21807	-0.180813	0.753339	0.815009	5.74258	4.71223
C1orf54	11.3019	7.07657	39.4268	48.3347	37.6426	24.7779	31.6698	0.502678	0.062311	0.0997315	26.535	31.3634
C1orf56	61.353	38.4157	54.7148	54.9258	34.4161	33.3963	54.8131	-0.376105	0.0615349	0.0986796	52.3523	40.8751
C1orf68	0	0	0	0.732344	0	0	1.21807	0.661972	0.698148	0.768139	0.183086	0.406023
C1orf74	354.394	480.196	2628.72	2454.82	2441.39	2384.06	2497.04	1.22946	5.21448e-72	2.97405e-70	1479.53	2440.83
C1orf95	3.2291	4.04376	28.162	22.7027	31.1896	38.7828	40.1962	1.70324	6.57101e-08	2.3506e-07	14.5344	36.7229
C1QBP	1253.7	843.123	352.427	404.986	373.2	352.277	372.729	-0.765309	1.86779e-13	1.03614e-12	713.559	366.068
C1QL3	7.26548	6.06564	2.41389	1.46469	2.15101	2.1546	1.21807	-1.03366	0.165903	0.234884	4.30242	1.84122
C1QTNF1	2.42183	5.0547	1.60926	0.732344	2.15101	2.1546	1.21807	-0.247052	0.772665	0.830159	2.45453	1.84122
C1QTNF2	2.42183	3.03282	0.804629	0.732344	3.22651	2.1546	3.6542	1.20547	0.198792	0.274216	1.7479	3.01177
C1QTNF3	4.84366	7.07657	21.725	20.5056	16.1326	15.0822	9.74454	0.214631	0.522501	0.613298	13.5377	13.6531
C1QTNF3-AMACR	0.807276	0	1.60926	1.46469	1.0755	2.1546	0	0.182288	0.869425	0.905961	0.970305	1.0767
C1QTNF6	278.51	218.363	74.8305	55.6581	135.513	146.513	108.408	-0.00810173	0.968432	0.979108	156.84	130.145
C1QTNF7	4.84366	10.1094	23.3342	19.7733	26.8876	9.69569	26.7975	0.653508	0.105564	0.158912	14.5151	21.1269
C1QTNF9B-AS1	0	1.01094	0	0.732344	3.22651	0	2.43614	2.17272	0.0977084	0.14852	0.435821	1.88755
C1R	27.4474	44.4813	113.453	98.1341	134.438	115.271	97.4454	0.79753	0.00769067	0.0148093	70.8789	115.718
C1RL	348.743	259.811	151.27	184.551	241.988	211.151	205.853	-0.0479635	0.68163	0.754651	236.094	219.664
C1RL-AS1	684.57	797.631	683.13	658.377	764.683	648.534	708.916	0.00472425	0.965583	0.977043	705.927	707.377
C1S	34.7129	44.4813	226.905	190.409	173.156	136.817	138.86	0.57084	0.106227	0.159725	124.127	149.611
C2	3.2291	0	4.02314	2.92938	2.15101	3.2319	1.21807	-0.227903	0.762405	0.821845	2.54541	2.20032
C20orf173	1.61455	4.04376	2.41389	3.66172	3.22651	3.2319	4.87227	0.366311	0.596536	0.679654	2.93348	3.77689
C20orf194	759.647	900.747	1346.14	1239.86	1259.41	1068.68	1170.56	0.164133	0.121597	0.179844	1061.6	1166.22
C20orf195	0.807276	0	0	0.732344	3.22651	1.0773	3.6542	2.67387	0.0176388	0.0318613	0.384905	2.65267
C20orf196	17.7601	20.2188	12.8741	15.3792	20.4346	17.2368	15.8349	0.12494	0.689731	0.761403	16.558	17.8354
C20orf197	124.32	144.564	47.4731	46.1377	25.8121	44.1693	38.9782	-1.10415	4.73546e-07	1.55416e-06	90.6239	36.3198
C20orf24	4.03638	7.07657	8.85092	9.52047	13.9815	9.69569	9.74454	0.646461	0.107829	0.16184	7.37109	11.1406
C20orf27	20.1819	26.2844	17.7018	15.3792	35.4916	39.8601	36.542	0.936052	0.000170614	0.000422564	19.8868	37.2979
C20orf96	8.07276	11.1203	8.04629	8.05578	13.9815	12.9276	18.271	0.780688	0.0418384	0.0699389	8.82379	15.0601
C21orf140	5.65093	6.06564	8.85092	10.9852	9.67953	5.3865	13.3987	0.24935	0.589384	0.673475	7.88816	9.48826
C21orf2	47.6293	43.4704	86.0953	79.0931	139.815	105.575	114.498	0.935841	2.86798e-11	1.37457e-10	64.072	119.963
C21orf33	135.622	118.28	127.131	146.469	221.554	224.078	224.124	0.754566	7.09477e-09	2.7615e-08	131.876	223.252
C21orf58	86.3785	86.9408	34.599	33.6878	49.4732	38.7828	31.6698	-0.392916	0.0509827	0.083411	60.4015	39.9752
C21orf59	466.605	348.774	341.163	362.51	375.351	398.601	377.601	0.0207226	0.821788	0.870081	379.763	383.851
C21orf62	3.2291	4.04376	13.6787	8.05578	4.30201	3.2319	10.9626	-0.162751	0.745123	0.808227	7.25183	6.16551
C21orf62-AS1	0.807276	3.03282	14.4833	8.78813	8.60403	3.2319	14.6168	0.848116	0.074382	0.116738	6.77788	8.81758
C21orf91	340.67	377.08	318.633	300.261	276.404	187.45	220.47	-0.540916	3.11586e-07	1.04191e-06	334.161	228.108
C21orf91-OT1	14.531	10.1094	3.21852	6.59109	8.60403	7.54109	1.21807	-0.418163	0.398446	0.493069	8.61249	5.78773
C22orf23	154.997	247.68	1099.93	1214.96	1469.14	1374.63	1343.53	1.49819	5.70754e-69	3.01937e-67	679.391	1395.77
C22orf24	6.45821	8.08751	1.60926	3.66172	10.755	10.773	15.8349	1.56697	0.0014608	0.00316678	4.95417	12.4543
C22orf29	481.136	458.966	592.207	662.771	903.423	803.665	771.037	0.59373	1.98531e-18	1.50724e-17	548.77	826.042
C22orf31	0	0	1.60926	1.46469	1.0755	1.0773	0	-0.0210445	0.987782	0.993224	0.768486	0.717601
C22orf39	85.5712	96.0392	76.4397	97.4017	87.1158	76.4882	95.0093	-0.0464134	0.743307	0.806737	88.863	86.2044
C22orf46	129.971	130.411	156.098	155.257	164.552	158.363	166.875	0.193646	0.170895	0.240775	142.934	163.263
C2CD2	421.398	408.419	195.525	207.253	192.515	229.465	190.019	-0.507614	7.60079e-06	2.20264e-05	308.149	203.999
C2CD2L	115.44	98.0611	74.0258	73.9667	189.289	214.383	164.439	1.07715	5.05087e-13	2.71927e-12	90.3735	189.37
C2CD3	572.359	612.629	621.173	632.013	548.507	545.113	539.604	-0.161451	0.0476795	0.078552	609.543	544.408
C2CD4A	2.42183	1.01094	42.6453	53.4611	29.0386	40.9374	30.4517	1.61689	1.37135e-06	4.29601e-06	24.8848	33.4759
C2CD4C	0	2.02188	10.4602	1.46469	11.8305	21.546	13.3987	3.05241	0.000319589	0.000762659	3.48669	15.5918
C2CD4D	3.2291	4.04376	3.21852	0	3.22651	2.1546	6.09034	0.772574	0.341271	0.433531	2.62284	3.82382
C2CD5	503.74	524.677	387.831	396.198	310.82	301.644	331.314	-0.509743	2.72259e-08	1.00934e-07	453.112	314.593
C2orf15	18.5673	8.08751	9.65555	5.85875	8.60403	10.773	13.3987	0.100642	0.796944	0.850089	10.5423	10.9253
C2orf16	46.0147	46.5032	32.9898	32.9555	26.8876	21.546	18.271	-0.796707	0.00301641	0.00623798	39.6158	22.2349
C2orf27A	57.3166	55.6017	94.9462	76.8961	61.3037	63.5606	80.3925	-0.0149618	0.923183	0.945459	71.1901	68.4189
C2orf42	110.597	116.258	94.1416	103.993	96.7953	95.8796	95.0093	-0.141337	0.328223	0.419819	106.247	95.8947
C2orf44	378.612	258.8	140.81	147.933	104.324	103.421	112.062	-0.996431	1.19323e-13	6.73351e-13	231.539	106.602
C2orf47	207.47	166.805	117.476	89.346	83.8893	87.2612	82.8286	-0.712115	1.90384e-06	5.89633e-06	145.274	84.6597
C2orf48	6.45821	9.09845	1.60926	0.732344	3.22651	3.2319	1.21807	-0.188678	0.805627	0.857112	4.47457	2.55883
C2orf49	424.627	389.212	493.237	511.176	411.918	335.04	383.691	-0.262407	0.00134528	0.00293271	454.563	376.883
C2orf54	0.807276	0	32.1852	24.8997	73.1342	106.653	77.9563	4.79781	1.30608e-20	1.12812e-19	14.473	85.9144
C2orf61	16.1455	11.1203	3.21852	5.85875	6.45302	3.2319	7.30841	-0.474174	0.356616	0.449582	9.08578	5.66444
C2orf66	16.9528	24.2625	24.9435	16.8439	21.5101	11.8503	21.9252	-0.145488	0.618062	0.698727	20.7507	18.4285
C2orf68	230.881	210.275	211.617	204.324	210.799	192.837	194.891	-0.0996979	0.293435	0.382111	214.274	199.509
C2orf69	588.504	553.995	388.636	381.551	243.064	299.489	265.539	-0.791737	5.27318e-16	3.46689e-15	478.171	269.364
C2orf71	0	0	4.02314	2.19703	0	1.0773	1.21807	-0.472609	0.717616	0.784994	1.55504	0.765122
C2orf72	4.84366	2.02188	4.82777	2.92938	2.15101	3.2319	1.21807	-0.719068	0.337897	0.429817	3.65567	2.20032
C2orf74	117.862	135.466	93.3369	102.528	75.2852	86.1839	76.7383	-0.478361	0.00183081	0.00391955	112.298	79.4025
C2orf76	37.942	34.3719	37.0129	49.067	46.2466	28.0098	34.1059	-0.115226	0.594644	0.678091	39.5985	36.1208
C2orf81	0.807276	2.02188	2.41389	0	4.30201	0	1.21807	0.559078	0.550083	0.638405	1.31076	1.84003
C2orf88	69.4257	89.9736	45.8638	33.6878	31.1896	21.546	35.324	-0.916352	2.57721e-05	7.05869e-05	59.7377	29.3532
C3	48.4366	75.8204	29.7713	43.9406	72.0587	43.092	43.8504	0.164889	0.529748	0.619656	49.4922	53.0004
C3AR1	8.88004	5.0547	3.21852	3.66172	2.15101	1.0773	2.43614	-1.44562	0.0481906	0.0793367	5.20374	1.88815
C3orf14	122.706	154.674	102.188	93.0077	74.2097	62.4833	90.137	-0.618472	4.60105e-05	0.000122625	118.144	75.61
C3orf17	985.684	877.495	655.772	566.834	437.73	444.925	489.663	-0.715528	1.14716e-27	1.43995e-26	771.446	457.439
C3orf18	26.6401	40.4376	8.85092	10.9852	21.5101	16.1595	18.271	0.0197604	0.946936	0.963298	21.7284	18.6469
C3orf20	5.65093	7.07657	4.02314	7.32344	5.37752	3.2319	8.52648	-0.0972672	0.847779	0.889958	6.01852	5.71196
C3orf30	0.807276	0	6.43703	7.32344	8.60403	2.1546	6.09034	1.10793	0.091187	0.139783	3.64194	5.61632
C3orf33	104.946	66.722	22.5296	27.0967	9.67953	20.4687	10.9626	-1.73689	3.35141e-08	1.23171e-07	55.3235	13.7036
C3orf35	18.5673	33.361	45.8638	30.7584	51.6242	38.7828	35.324	0.40523	0.0915454	0.140297	32.1377	41.9103
C3orf38	335.02	287.107	386.222	350.06	290.386	337.195	334.969	-0.074291	0.375684	0.469438	339.602	320.85
C3orf49	29.0619	47.5141	22.5296	9.52047	2.15101	7.54109	10.9626	-1.84819	1.14077e-05	3.25315e-05	27.1565	6.8849
C3orf52	996.986	654.078	1185.22	1291.12	856.101	948.023	1104.79	-0.0678165	0.603693	0.685924	1031.85	969.637
C3orf58	2777.03	1835.87	1409.71	1235.46	958.273	978.188	1062.16	-0.790127	4.36576e-08	1.59105e-07	1814.52	999.539
C3orf62	95.2586	97.0502	94.9462	104.725	88.1913	89.4158	110.844	-0.0335396	0.813168	0.863107	97.995	96.1504
C3orf67	171.95	192.078	267.941	227.759	194.666	249.933	202.199	0.0230179	0.85279	0.893676	214.932	215.6
C3orf67-AS1	18.5673	27.2954	10.4602	5.12641	6.45302	6.46379	8.52648	-0.892899	0.0397166	0.0666913	15.3623	7.14776
C3orf70	0.807276	1.01094	1.60926	2.19703	1.0755	1.0773	1.21807	-0.256163	0.829476	0.875883	1.40613	1.12362
C4orf17	2.42183	2.02188	4.02314	0	0	1.0773	1.21807	-1.44971	0.287083	0.375515	2.11671	0.765122
C4orf19	26.6401	34.3719	82.8768	75.4314	59.1527	85.1066	79.1744	0.605854	0.000450644	0.00105404	54.8301	74.4779
C4orf22	3.2291	2.02188	3.21852	2.19703	2.15101	3.2319	2.43614	-0.0390013	0.957949	0.971901	2.66663	2.60635
C4orf26	10.4946	3.03282	4.02314	3.66172	2.15101	1.0773	3.6542	-1.17053	0.134652	0.196383	5.30307	2.29417
C4orf27	251.063	215.33	144.029	155.257	133.362	120.658	148.604	-0.481996	0.000476263	0.00111112	191.42	134.208
C4orf29	305.958	232.516	209.203	154.525	168.854	129.276	148.604	-0.561336	4.24768e-07	1.39924e-06	225.55	148.911
C4orf3	326.139	465.032	864.171	902.248	873.309	1015.89	1004.91	0.700693	1.09803e-10	5.04662e-10	639.398	964.703
C4orf32	169.528	183.991	98.1647	81.2902	68.8322	57.0969	81.6105	-0.858814	9.21552e-09	3.55586e-08	133.243	69.1799
C4orf33	125.128	99.072	91.7277	88.6136	80.6628	76.4882	81.6105	-0.335421	0.0299067	0.0517371	101.135	79.5872
C4orf36	14.531	15.1641	49.0824	37.3495	29.0386	36.6282	48.7227	0.514659	0.058257	0.09391	29.0317	38.1298
C4orf45	4.84366	2.02188	8.85092	8.78813	3.22651	4.3092	2.43614	-0.843238	0.18218	0.254553	6.12614	3.32395
C4orf46	285.776	320.468	101.383	93.0077	63.4547	78.6428	82.8286	-1.18975	1.19955e-14	7.25417e-14	200.159	74.9754
C4orf47	15.3382	6.06564	8.04629	10.2528	7.52852	10.773	4.87227	-0.355478	0.383522	0.477499	9.92574	7.7246
C4orf51	0.807276	0	0	0	0	0	0	-0.239584	0.884452	0.916822	0.201819	0
C5	41.1711	46.5032	58.7379	35.8848	39.7936	20.4687	32.8878	-0.548371	0.0114829	0.0214464	45.5743	31.05
C5AR1	2.42183	3.03282	7.24166	10.9852	18.2836	9.69569	8.52648	1.21329	0.00282949	0.00588368	5.92037	12.1686
C5AR2	0	1.01094	10.4602	8.05578	5.37752	16.1595	15.8349	2.8341	3.55779e-05	9.57716e-05	4.88172	12.4573
C5orf15	4223.67	2677.98	1679.26	1517.42	1133.58	1426.34	1243.65	-0.876953	6.72901e-10	2.87938e-09	2524.58	1267.86
C5orf17	4.84366	1.01094	4.02314	2.19703	3.22651	0	3.6542	-0.411636	0.577319	0.662765	3.01869	2.29357
C5orf22	372.961	357.872	420.016	393.269	317.273	339.349	320.352	-0.237662	0.00890389	0.0169716	386.03	325.658
C5orf24	975.997	1149.44	882.678	881.01	610.886	658.23	685.772	-0.570744	1.74756e-13	9.72698e-13	972.28	651.629
C5orf28	527.958	352.818	254.263	231.421	176.383	175.6	165.657	-0.906716	2.42955e-15	1.53485e-14	341.615	172.547
C5orf30	160.648	173.882	153.684	162.58	138.74	128.199	133.987	-0.279391	0.0293554	0.0508557	162.698	133.642
C5orf34	216.35	186.013	84.486	79.8255	69.9077	61.406	70.6479	-0.911652	7.91293e-09	3.06883e-08	141.669	67.3206
C5orf38	2.42183	2.02188	8.85092	10.9852	16.1326	10.773	10.9626	1.30686	0.00291887	0.00605299	6.06995	12.6227
C5orf42	1847.05	1921.8	1697.77	1390.72	1226.07	1118.24	1157.16	-0.541688	3.6311e-14	2.12544e-13	1714.33	1167.16
C5orf45	67.0039	59.6454	51.4962	57.1228	60.2282	52.7877	56.0311	-0.0594008	0.736161	0.800552	58.8171	56.349
C5orf46	0.807276	0	10.4602	8.05578	16.1326	26.9325	17.053	2.84606	1.77791e-06	5.51646e-06	4.83081	20.0393
C5orf47	0	1.01094	3.21852	1.46469	3.22651	1.0773	2.43614	1.26229	0.213925	0.292066	1.42354	2.24665
C5orf51	574.78	545.907	642.898	601.987	423.748	495.558	529.86	-0.291037	0.000124492	0.000313783	591.393	483.055
C5orf56	2.42183	5.0547	0	0.732344	1.0755	3.2319	1.21807	0.0177184	0.982813	0.989864	2.05222	1.84182
C5orf58	0	3.03282	0.804629	0.732344	0	0	0	-2.30572	0.0936338	0.142945	1.14245	0
C5orf63	170.335	159.728	93.3369	96.6694	80.6628	70.0244	76.7383	-0.711131	8.86567e-07	2.83574e-06	130.017	75.8085
C5orf66	249.448	307.326	278.402	265.108	279.631	268.247	281.374	0.00799008	0.943975	0.961036	275.071	276.417
C5orf66-AS2	0	3.03282	0	0	1.0755	3.2319	1.21807	1.67752	0.139864	0.202946	0.758204	1.84182
C6orf1	23.411	18.1969	28.162	21.238	86.0403	82.952	57.2492	1.71986	3.40578e-15	2.13384e-14	22.752	75.4138
C6orf10	3.2291	2.02188	0	0	0	0	1.21807	-0.855368	0.578124	0.663314	1.31275	0.406023
C6orf106	437.544	677.329	1107.97	1345.32	1271.24	1306.76	1343.53	0.661324	4.29334e-21	3.80748e-20	892.041	1307.18
C6orf120	987.298	623.749	418.407	448.194	312.971	312.417	364.202	-0.834153	4.74946e-15	2.94638e-14	619.412	329.864
C6orf132	75.8839	145.575	691.176	662.039	1211.02	1291.68	1242.43	2.18438	1.44793e-137	3.47713e-135	393.669	1248.38
C6orf136	88.8004	101.094	41.0361	65.1786	88.1913	73.2563	68.2118	0.11189	0.52557	0.616186	74.0272	76.5531
C6orf141	195.361	154.674	359.669	359.581	454.938	415.837	455.557	0.791294	7.1203e-14	4.07758e-13	267.321	442.111
C6orf15	0.807276	0	1.60926	1.46469	2.15101	2.1546	1.21807	1.60633	0.132044	0.192949	0.970305	1.84122
C6orf163	39.5565	44.4813	31.3805	31.4908	45.1711	35.5509	23.1433	-0.0399284	0.860428	0.899203	36.7273	34.6218
C6orf165	8.07276	4.04376	2.41389	2.92938	1.0755	2.1546	1.21807	-1.48066	0.0724455	0.114072	4.36494	1.48272
C6orf201	16.9528	19.2078	7.24166	1.46469	10.755	7.54109	3.6542	-0.142019	0.77039	0.828641	11.2167	7.31678
C6orf203	190.517	143.553	104.602	124.498	93.5688	101.266	120.589	-0.3954	0.00396752	0.00804211	140.793	105.141
C6orf223	25.0256	38.4157	10.4602	13.1822	17.2081	24.7779	24.3614	0.154999	0.637922	0.715788	21.7709	22.1158
C6orf226	6.45821	5.0547	3.21852	5.12641	9.67953	3.2319	6.09034	0.35176	0.565015	0.651921	4.96446	6.33392
C6orf25	24.2183	17.186	12.8741	13.1822	15.057	16.1595	17.053	-0.0464639	0.890828	0.921162	16.8651	16.0898
C6orf47	113.019	164.783	260.7	290.741	394.71	406.142	336.187	0.957484	1.06788e-14	6.48367e-14	207.31	379.013
C6orf48	539.26	454.923	317.024	348.596	360.294	349.045	365.42	-0.180444	0.0450795	0.0747748	414.951	358.253
C6orf52	11.3019	11.1203	8.04629	15.3792	8.60403	15.0822	10.9626	-0.00070038	0.998488	1	11.4619	11.5496
C6orf62	1392.55	1727.7	1750.07	1771.54	1250.81	1258.29	1350.84	-0.368161	8.3403e-06	2.407e-05	1660.46	1286.64
C6orf89	2058.55	1467.88	1743.63	1626.54	1572.39	1796.93	1643.17	-0.046135	0.701509	0.770862	1724.15	1670.83
C6orf99	3.2291	1.01094	10.4602	1.46469	8.60403	3.2319	6.09034	0.610517	0.356211	0.449134	4.04123	5.97542
C7	0.807276	1.01094	7.24166	2.92938	3.22651	2.1546	6.09034	0.641708	0.382424	0.476424	2.99731	3.82382
C7orf13	39.5565	39.4266	37.0129	39.5466	41.9446	31.2417	35.324	-0.0989397	0.646671	0.723629	38.8857	36.1701
C7orf25	247.834	209.264	203.571	207.986	165.628	185.295	196.109	-0.24965	0.0310285	0.0534348	217.164	182.344
C7orf26	91.2222	103.116	68.3934	62.2492	123.683	149.745	141.296	0.797649	3.9651e-07	1.311e-06	81.2452	138.241
C7orf31	12.1091	10.1094	8.85092	8.78813	5.37752	16.1595	8.52648	0.0221019	0.956853	0.971221	9.96439	10.0212
C7orf43	103.331	88.9626	95.7508	116.443	225.856	213.305	219.252	1.10765	2.37847e-13	1.30909e-12	101.122	219.471
C7orf49	113.826	153.663	164.144	169.904	231.233	232.697	193.673	0.563305	5.18523e-07	1.69537e-06	150.384	219.201
C7orf50	13.7237	27.2954	17.7018	26.3644	77.4362	64.6379	60.9034	1.69426	1.69491e-15	1.08236e-14	21.2713	67.6592
C7orf55	1.61455	5.0547	1.60926	0.732344	1.0755	0	1.21807	-1.43701	0.286909	0.375341	2.25271	0.764524
C7orf57	1.61455	11.1203	13.6787	8.78813	7.52852	12.9276	10.9626	0.373284	0.409679	0.50449	8.80042	10.4729
C7orf60	142.081	128.389	254.263	241.673	184.987	193.914	199.763	0.0764186	0.441835	0.536193	191.602	192.888
C7orf61	0.807276	0	0	3.66172	5.37752	1.0773	3.6542	1.57486	0.13812	0.200734	1.11725	3.36967
C7orf71	0	0	1.60926	2.19703	0	1.0773	0	-0.781711	0.60599	0.68772	0.951572	0.3591
C7orf73	181.637	261.833	234.952	255.588	195.742	202.532	216.816	-0.185424	0.173356	0.243678	233.502	205.03
C8orf33	286.583	259.811	245.412	230.688	232.309	275.789	257.012	0.00158775	0.988915	0.99378	255.624	255.037
C8orf34	4.03638	1.01094	4.02314	5.85875	3.22651	2.1546	4.87227	-0.176632	0.788834	0.843065	3.7323	3.41779
C8orf34-AS1	0.807276	0	0	0.732344	0	0	0	-0.96559	0.560258	0.647578	0.384905	0
C8orf37	41.1711	39.4266	37.8176	34.4202	21.5101	26.9325	21.9252	-0.691965	0.00304201	0.00628692	38.2089	23.4559
C8orf37-AS1	0.807276	0	1.60926	0.732344	1.0755	0	1.21807	-0.0724226	0.958183	0.971922	0.787219	0.764524
C8orf4	0.807276	2.02188	9.65555	13.9145	15.057	29.0871	20.7072	2.44311	3.98213e-08	1.4553e-07	6.59981	21.6171
C8orf44	25.0256	19.2078	12.0694	17.5763	8.60403	14.0049	13.3987	-0.582765	0.0934335	0.142687	18.4698	12.0026
C8orf46	1.61455	1.01094	2.41389	6.59109	0	2.1546	6.09034	-0.112435	0.877655	0.91188	2.90762	2.74831
C8orf48	17.7601	11.1203	41.8407	43.9406	27.9631	34.4736	28.0156	0.188934	0.458258	0.552389	28.6654	30.1507
C8orf58	123.513	139.51	192.306	229.224	238.762	290.871	276.501	0.691988	2.22738e-10	9.95638e-10	171.138	268.711
C8orf59	399.602	401.343	336.335	311.246	281.782	297.335	288.682	-0.309334	0.00337891	0.00693215	362.131	289.266
C8orf76	37.1347	27.2954	17.7018	27.0967	13.9815	14.0049	10.9626	-1.05123	0.000565764	0.00130359	27.3072	12.983
C8orf82	21.7965	22.2407	41.8407	55.6581	61.3037	59.2515	53.595	0.794358	4.75581e-05	0.000126399	35.384	58.05
C8orf88	6.45821	8.08751	1.60926	0	0	1.0773	2.43614	-0.948585	0.38664	0.480726	4.03874	1.17114
C9	8.88004	14.1531	12.8741	5.85875	7.52852	3.2319	7.30841	-0.756364	0.0900366	0.138182	10.4415	6.02294
C9orf114	156.612	161.75	116.671	135.484	295.763	247.779	243.614	0.88494	3.61818e-15	2.26226e-14	142.629	262.385
C9orf116	3.2291	4.04376	0.804629	0.732344	4.30201	3.2319	3.6542	1.2816	0.104463	0.157436	2.20246	3.72937
C9orf117	8.07276	10.1094	6.43703	4.39406	13.9815	16.1595	14.6168	1.09998	0.00668225	0.0130227	7.25331	14.9193
C9orf131	60.5457	75.8204	68.3934	48.3347	73.1342	66.7925	60.9034	0.0974402	0.583551	0.668155	63.2736	66.9434
C9orf142	20.1819	20.2188	20.1157	14.6469	64.5302	57.0969	40.1962	1.49231	8.14883e-08	2.88729e-07	18.7908	53.9411
C9orf152	3.2291	6.06564	7.24166	5.85875	12.906	9.69569	3.6542	0.74778	0.107394	0.161202	5.59879	8.75198
C9orf153	0.807276	4.04376	7.24166	10.9852	9.67953	4.3092	6.09034	0.480105	0.392314	0.486686	5.76946	6.69302
C9orf156	129.971	98.0611	135.178	126.695	127.985	141.126	120.589	0.0867699	0.473753	0.567167	122.476	129.9
C9orf16	4.84366	6.06564	8.04629	14.6469	27.9631	37.7055	35.324	2.15348	4.4372e-10	1.92955e-09	8.40061	33.6642
C9orf163	0	2.02188	0	0	2.15101	1.0773	2.43614	2.37522	0.0513487	0.0839452	0.50547	1.88815
C9orf173-AS1	0	0	1.60926	1.46469	4.30201	0	1.21807	1.37739	0.228932	0.309522	0.768486	1.84003
C9orf24	8.07276	4.04376	4.02314	2.92938	6.45302	5.3865	7.30841	0.447323	0.392223	0.486607	4.76726	6.38264
C9orf3	281.739	331.588	434.5	445.265	602.282	450.311	531.078	0.519439	3.20764e-08	1.18029e-07	373.273	527.89
C9orf40	85.5712	102.105	33.7944	37.3495	30.1141	29.0871	18.271	-1.14911	3.25066e-07	1.08579e-06	64.705	25.8241
C9orf41	350.358	367.982	240.584	244.603	177.458	178.832	168.093	-0.748249	9.39944e-13	4.96812e-12	300.882	174.794
C9orf41-AS1	20.9892	15.1641	9.65555	4.39406	2.15101	3.2319	8.52648	-1.2663	0.0104986	0.0197679	12.5507	4.63646
C9orf43	22.6037	12.1313	3.21852	5.85875	5.37752	3.2319	4.87227	-0.99375	0.0576266	0.093017	10.9531	4.4939
C9orf47	53.2802	37.4048	18.5065	15.3792	8.60403	8.61839	17.053	-1.2875	0.000342678	0.000815307	31.1427	11.4251
C9orf57	0.807276	1.01094	0	0	0	1.0773	0	-0.00174227	0.999163	1	0.454554	0.3591
C9orf64	155.804	130.411	80.4629	71.7697	77.4362	89.4158	77.9563	-0.352194	0.00788534	0.0151649	109.612	81.6028
C9orf66	4.84366	2.02188	0.804629	0.732344	1.0755	2.1546	1.21807	0.184562	0.869835	0.906283	2.10063	1.48272
C9orf69	40.3638	56.6126	95.7508	142.075	265.649	267.17	260.667	1.76453	2.60064e-42	5.88158e-41	83.7005	264.495
C9orf72	361.66	418.529	494.042	432.083	393.634	314.571	375.165	-0.235243	0.0263558	0.0460351	426.578	361.123
C9orf78	327.754	319.457	333.116	379.354	321.576	336.117	352.022	-0.0174065	0.856338	0.89652	339.92	336.571
C9orf84	48.4366	61.6673	65.1749	46.87	31.1896	51.7104	43.8504	-0.386037	0.0580897	0.0936734	55.5372	42.2501
C9orf85	95.2586	75.8204	123.913	114.246	94.6443	95.8796	119.371	0.0254666	0.843346	0.886889	102.309	103.298
C9orf89	12.9164	17.186	21.725	19.7733	55.9262	56.0196	49.9408	1.62553	2.31796e-12	1.19438e-11	17.9002	53.9622
C9orf9	3.2291	6.06564	7.24166	15.3792	17.2081	26.9325	12.1807	1.35863	0.000199656	0.000489445	7.9789	18.7737
C9orf91	129.164	149.619	99.774	129.625	121.532	121.735	133.987	-0.0127481	0.929547	0.950429	127.045	125.751
CA1	12.1091	20.2188	8.85092	4.39406	3.22651	9.69569	3.6542	-0.869346	0.0617671	0.0989824	11.3932	5.52547
CA10	5.65093	0	4.02314	2.92938	1.0755	1.0773	0	-2.21558	0.0775214	0.121024	3.15086	0.717601
CA11	10.4946	10.1094	10.4602	12.4498	48.3977	25.8552	28.0156	1.67255	5.28553e-08	1.91022e-07	10.8785	34.0895
CA12	5121.36	4843.41	9106.79	9248.04	8678.24	9934.85	8868.75	0.429333	0.00104	0.00230549	7079.9	9160.61
CA13	213.928	163.772	98.1647	79.0931	63.4547	76.4882	63.3395	-0.915545	7.07357e-08	2.51902e-07	138.74	67.7608
CA14	42.7856	52.5688	63.5657	45.4053	43.0201	46.3239	48.7227	-0.144336	0.513352	0.604191	51.0814	46.0222
CA2	88.8004	137.488	329.093	287.811	286.084	251.011	283.81	0.58131	6.02045e-09	2.3554e-08	210.798	273.635
CA3	9.68731	18.1969	8.04629	6.59109	12.906	10.773	15.8349	0.384316	0.297623	0.386723	10.6304	13.1713
CA3-AS1	8.88004	3.03282	7.24166	4.39406	6.45302	4.3092	8.52648	0.0978607	0.840666	0.884838	5.88714	6.42956
CA5B	104.946	106.149	120.694	104.725	95.7198	95.8796	76.7383	-0.27566	0.0440092	0.0732123	109.128	89.4459
CA5BP1	30.6765	34.3719	32.1852	29.2938	40.8691	37.7055	45.0685	0.386651	0.0636514	0.101663	31.6318	41.2144
CA9	29.0619	98.0611	251.044	229.956	329.104	355.509	347.149	1.46798	9.99674e-16	6.47677e-15	152.031	343.921
CAAP1	299.499	292.161	308.173	276.094	226.931	226.233	220.47	-0.382233	1.6907e-05	4.7305e-05	293.982	224.545
CAB39	2053.71	2124.99	3204.03	3234.76	2223.07	2565.05	2501.91	-0.0994128	0.135266	0.19712	2654.37	2430.01
CAB39L	56.5093	88.9626	205.18	183.818	202.195	198.223	200.981	0.762758	2.92219e-12	1.49811e-11	133.618	200.466
CABIN1	476.293	614.651	601.862	612.972	980.859	949.101	851.429	0.686341	1.36682e-17	9.90704e-17	576.444	927.13
CABLES1	12.1091	21.2297	8.04629	7.32344	5.37752	7.54109	7.30841	-0.68671	0.130396	0.190862	12.1771	6.74234
[truncated: 16,253 more rows]

## Sheet: upregulated genes
2807 genes are up-regulated by GH (adjusted p-value < 0.05, log2FoldChange > 1 and normalized number > 5)
Gene
CRNN
H19
SLURP1
KRT13
SPRR3
KRT4
TGM3
SBSN
TGM5
CALML5
SULT2B1
DSG1
SPRR1A
ATP12A
CLIC3
TMPRSS11B
KLK12
KRT16
IVL
C10orf99
MUC21
AQP5
ALOX12B
CEACAM7
ALDH3B2
CHI3L1
CYSRT1
RBBP8NL
FAM3D
DEGS2
SPRR1B
KRT78
CEACAM5
CNFN
NCCRP1
LGALS7B
PI3
RPTN
CYP4B1
GPNMB
SCNN1B
PRSS27
MAL
SERPINB3
MYH14
PSCA
CYP4F12
SPRR2E
HSPB1
C2orf54
HES5
SERPINB11
LOC100130417
ASPG
LY6D
MIR6081
FETUB
SDR9C7
ELF5
KRT6C
TRAPPC5
KRT6B
SPINK7
RRAD
HPGD
RHBG
S100P
CRISP3
NOTCH3
LOC441178
DLX5
TGM1
RPPH1
PALM
PLA2G4E
CEACAM3
CILP
CLDN17
S100A9
PLA2G4F
A2ML1
SPRR2D
SGCA
MIR27A
PGLYRP3
CDH16
ELF3
RHCG
PGLYRP4
EPHX3
KLK7
RASAL1
SSPO
PRRX2
SLC5A1
EEF1A2
DAPL1
CERS3
KLK8
CCDC64B
KRT24
IL36RN
HES4
PLA2G4D
NOXA1
TMPRSS11BNL
SLPI
RHOV
MIR4442
LDLRAD1
CD177
CYP2C9
C1orf233
CYP2C18
S100A8
FIBCD1
SERPINB4
BCAS1
SPINK1
SLC29A4
TPRXL
FGD3
ANKRD35
KRT1
FUT6
KLK13
LYNX1
CHP2
ZBTB7C
ATP10B
CRCT1
SPINK5
DSG4
METRNL
SORCS2
KRTDAP
RHBDL1
WFDC5
SYTL5
PCSK4
NDUFS7
CRYAB
KLK11
SLC39A2
CLCA4
HR
SERPINA3
RNF223
SHC2
USH1G
PVRL4
LYPD3
MIR647
TMEM63C
MGC27382
DEFB1
CYP2W1
TMPRSS13
SLC6A14
KRT16P1
ID2
FAM25A
DUSP8
FOXN1
IFITM10
PSAPL1
CD36
EPHB3
AMDHD2
GGT6
OVOL1-AS1
AATK
AIM1L
CWH43
LIME1
ADH7
KRT17
MIR6087
MUC20
NR4A1
LGI3
FBLN2
GAA
LGALS9
SLC34A3
SPON2
NGEF
ATP13A4
SEMA5B
KRT16P2
TMPRSS2
ASTL
EFNA3
OPLAH
TMEM184A
KCP
S100A12
KLK10
BRICD5
CEBPA
CHAC1
ITLN2
ATP13A4-AS1
KLRG2
TNXB
S100A7
TMEM54
PTPRCAP
ZMYND15
JUNB
EVPL
OVOL1
AQP3
SPRR2A
ISG15
TCN1
PTP4A3
TRIML1
SLC34A2
CAPN14
PADI1
MUC15
PRODH
GCNT3
MSMB
CYP2C19
BNIPL
ARHGEF10L
FAM83E
GPR1
ABHD17A
FAM83C
RASA4CP
RDH12
TRIM29
TINCR
UPK1A
KRT2
CRIP2
PPP1R16B
SYNGR1
MLIP
VNN3
KCNK7
TUBA4B
FLG2
ZNF750
FAM46B
CLDN4
MT1G
CD164L2
FAM171A2
COL5A3
ZNF467
NPAS1
MIB2
GDPD3
ID3
SPRR4
DNM1P41
RAB44
TJP3
MED16
DPP7
NOD2
KIFC2
RNF224
APOE
HSD11B2
DSC1
BPIFC
TMEM79
SLC28A3
RAPSN
PHLDB3
KRT16P3
MIR4664
C2CD4C
MTRNR2L1
LOC101928075
TMPRSS11F
BSPRY
RENBP
RBM20
GNB1L
SCARNA2
EPS8L1
SRMS
SERPINB13
SLC9A3
PDZRN3
SPTSSB
FAM89B
SAMD14
ABHD11-AS1
KRT14
MIR6883
TMPRSS4
SPINK6
FOSB
EME2
PITX1
TRAPPC6A
MAB21L3
CYP4F3
DLX2
POLR2J3
DNAJC27-AS1
TMPRSS11A
CTSD
RNF222
LINC01559
TMEM134
PRSS22
TMEM160
BCAM
ZBTB7B
B3GNT8
SPATA2L
B4GALNT3
TPRN
BRSK2
TNFAIP2
DENND6B
ENDOU
OSR1
CACFD1
FA2H
PKP3
RNF112
PRKRIP1
ZDHHC12
LY6G6C
LOC101929541
PPP2R2C
NUPR1
CALB1
PLEKHH3
CAMSAP3
KLK6
DHRS9
LOC101928992
DSG1-AS1
KCNT1
C19orf71
CALML3
FLG
TAGLN
ESPN
PCDHB11
UPK1B
A4GALT
CERS3-AS1
FAM195B
METRN
ABLIM2
LOC100128770
MIR6845
SFN
CEACAM6
LMNTD2
C5orf46
LIN7B
EMILIN3
ASPDH
C5AR2
LCE3E
WFDC21P
ANKRD34A
CAPN5
ZFPM1
SNORA57
HOPX
NDUFA4L2
WNT9A
JUP
H1FX
RORC
IGFL2
SLC5A10
SBF1
PCDHB6
VWF
IGFBP5
AKR1B15
CKB
PPL
PLA2G4E-AS1
DGCR6
VSIG10L
HSPB8
CASKIN1
GRHL3
DBNDD1
GSDMA
PCAT6
MIR503
MYL9
SOWAHB
MAFB
CARD14
PRSS1
TERC
KLF2
CRABP2
ANKRD2
RASA4
PPFIA3
KCNH3
GJC2
TGFBR3L
NAPRT
RAET1L
KRT10
DUSP1
IDUA
RPUSD1
HMGCS2
FGFR3
LGALS9C
FKBP8
TSPAN8
FZR1
ATG9B
LLGL2
NPR3
TTC9
CCDC88B
NDUFB7
GPR157
VWA1
KCND3
BBOX1
SCARNA17
MIR23A
BBC3
GLI4
TIGD5
CPNE7
MGAT3
TCEB2
ADIRF
GRIN3B
KRT23
IL23R
NBEAL2
MUC16
SLC24A3
PLIN4
IL1F10
SMAD6
PNLIPRP3
ADAMTS14
FAM131C
RASA4B
MAPK4
RNH1
NDRG2
PSTPIP1
LOC400685
GATSL3
ATP5D
ACKR2
PIP5K1B
COL23A1
TOM1
KIAA1875
WASH3P
D2HGDH
ID4
C19orf24
CLCA1
TMEM86B
MAFK
KRT42P
C1orf159
HID1
SYT8
ULK1
ARHGEF4
CRIP1
RABEP2
GGN
CORO1B
SCRIB
ASIC3
UNC5B
CRB3
EPHB6
ILDR1
NWD2
HDAC5
TMTC1
FAM83G
LAMA5-AS1
IRF7
ACTBL2
GAS7
LOC101928844
MYOM3
ITGB7
VILL
GUCY1A3
NME3
KCNQ1
SLC26A9
ADAP2
CDHR2
MIR637
ADM2
RAB40C
PCDHB8
SRRM3
TNNT2
FREM1
CYP2D7
ATG4D
C19orf26
POLR2J4
MSLN
TNNT3
C8orf4
MAP1LC3A
JOSD2
SSNA1
ATP13A5
PLEKHN1
KRT6A
SIVA1
MFSD3
ICAM5
GPSM1
SCARNA21
GRID2IP
CITED4
TMPRSS11GP
EVI5L
UBALD1
CT83
SYT7
DVL1
DMKN
SERPINB1
HELZ2
MMP17
ID1
ARHGAP30
ERN2
SNTA1
ANKRD13D
PITPNM1
LINC01135
PLEKHA6
MBD3
SDCBP2
MXD4
PLEKHM1
FBXW5
RAP1GAP
KLK5
SERPINB12
SLC13A5
MYO1F
OLFML2A
OASL
SFTPD
TAS1R3
DIO2
FAM129B
MRC2
TTC39A
NXPH4
PTK6
NDUFA3
SSH3
CAMK1D
SH3GL1
ZNF653
GRN
GUK1
ADSSL1
CAPN12
DTHD1
SOCS1
SEPT5-GP1BB
NRARP
CXCL14
SLC22A18
RARG
DOHH
SPACA4
CSTB
LIPH
TLR9
DAPK3
LCN2
DGCR6L
ENTPD2
NDUFS8
KLF4
PITPNM3
IL1RN
MVD
LINC01573
ALKBH7
ACAP3
IRX1
LRRC4
SYTL1
SPTBN2
PLCD1
GRID1
RAET1E
DSG3
FAM102A
TNFAIP8L3
ARHGAP27
PHYHIP
DUOXA2
GPC1
MAPK8IP2
CELSR2
SNORA47
TMEM86A
ZNHIT2
LRFN4
LINC00520
DFNB31
ATP6V0D2
MPG
SBNO2
CREG2
ZGPAT
PCDHB18P
TTC22
ASPRV1
CALML6
ADCK5
WDR24
RTN4RL1
ARHGEF37
EXD3
VAMP5
ALDH3A1
CXCR2
RASSF7
OSBPL5
PPDPF
ZFP36
TRPM4
NR1D1
HYAL1
ADGRF2
ANO9
MAP3K10
PPARGC1A
TBC1D10A
ADGRL1
PPP1R37
CDKN2B
SPNS2
ELMO3
MAPK11
SHARPIN
APC2
EDN2
PLEKHG5
GSN
CACNG4
SIRT4
DNAAF3
LOC340113
TNNT1
E4F1
MTSS1L
LOC101927189
NDUFA13
FER1L6
PLA2G3
IGSF11
LRRC16B
SLC25A22
TM7SF2
GPRIN2
PIK3AP1
PKP1
SH3GLB2
CRLF1
LMTK3
HFM1
DLX3
PLEKHA7
SLC39A4
ZBTB17
RAPGEFL1
TBL3
CHCHD5
PLXNB3
FAM166A
PRSS8
EVPLL
IRF5
HCN2
LINC01206
XKRX
EPHA4
PROC
SLC10A6
TNK2
NR1H2
GOLGA7B
ACPP
KIF17
IGSF9
MAPK15
NUDT8
LRRC56
PPP1R16A
PFKL
SOX21
ATF3
GALNT4
PUSL1
C6orf132
PCDHB15
PIM3
LOC100288152
RMRP
ADAMTSL3
CADM4
LOC283045
NLRX1
LTBP4
MAMDC4
CCDC85B
GLTP
ABCA2
BLVRB
ZNF213
DNASE1L3
ALS2CL
PIGQ
DGKQ
PRSS3
YPEL3
C9orf16
DPM3
CIC
PADI2
COL1A1
INTS1
RHOD
TNKS1BP1
ODF3L1
RPS28
PCDHB10
SMIM5
ENDOV
CSTA
CD3E
EPS8L2
RPL36
MT1X
AHDC1
BMF
CDC42BPG
TMEM95
ZC3H3
C15orf59
SAMD10
MRPL41
AQP10
IRF2BP1
SCEL
GADD45B
VWCE
PCDH1
SPPL2B
KPRP
TCP10L
PLD3
KLHL17
MAP3K6
ACADS
CBLC
ADAP1
FOLR3
TSSK6
LMF1
PDLIM7
PAPPA
LOC100288778
APBA3
TUBB2B
ANAPC2
WDR81
SLC22A17
GTF2IRD1
FAM106B
TRABD
DRAP1
MICALL2
MFSD7
LAMA5
GRIK2
FAAP100
DUOX2
ABHD8
RNPEPL1
PAK4
MAPK3
ABCA3
TMEM105
RAB25
TMPRSS11E
LENG9
EGR2
ITGA2B
SIPA1
DUSP2
SLC26A1
MAP3K11
DUOXA1
PCDHGA5
CLEC7A
SEZ6L2
ASPSCR1
IFI27
TMEM45B
FAM160B2
PRR5
AP5Z1
CPTP
NUDT14
SPOCD1
PSD
PLXNB2
ABHD16B
PCDHB7
LINC01269
GIPR
LINC01395
NDUFA11
LOC101927954
ZNF775
FAM3A
CCDC153
PTPRH
TECPR1
MYO1G
BLNK
MAOB
ETFB
NKPD1
TMC1
MLPH
BTBD2
FRMPD4
LZTS2
UBTD1
ARVCF
APOL4
CEMP1
ARHGEF1
FLNC
VIPR1-AS1
VPS9D1
SAMD1
TSPO
GIPC1
VSIG8
EPPK1
CPSF1
ARRDC1
PCDHB5
N4BP3
PGAM2
PER1
SLC25A45
CCDC159
ZMIZ2
AKR1C2
ADAD2
CGNL1
MKNK2
SCART1
EPHA5
ANKRD9
PRDM1
EGFL7
MIR6797
STEAP4
POLR2E
PLEKHM1P
BAIAP3
IGSF8
STUB1
ST8SIA1
REEP6
TMC6
PERM1
AKR1B10
TSNARE1
PCDHB16
GRB7
LRP1
ZNF414
PIEZO1
IGFBP2
TMEM132A
GRHL1
KSR1
MYO18A
GPAA1
KIF26B
PHLDA2
PEX11G
SNAPC2
PLEC
CCDC106
CES2
ST8SIA6
PQLC1
DBP
MED25
CAPN10
CACTIN
ZNF524
CDHR5
TSR3
ATG2A
WNT10A
HRAS
HSPG2
IKBKG
HDAC10
KLC3
PAQR5
FASN
SLC25A25
PLA2G6
LOC388282
FGFRL1
SUV420H2
TMEM8A
KCNG1
COPE
FAM195A
NEBL
RRAS
MVP
RHPN1
MUCL1
HSD11B1L
TMEM88
CCDC157
ZDHHC8
PPFIBP2
B3GALT4
HAGH
ACOT11
SIRT6
PINK1
POLRMT
TNFRSF25
ZDHHC24
FRY
SPSB3
PROM2
BCKDHA
LIPK
PLD1
ALDH1A1
LOC100289511
PGBD5
IZUMO4
SGSM2
LZTS3
FAM212A
EGR1
TMEM132B
ZBTB22
AGPAT2
ATAD3B
NATD1
FRMD8
IL22RA1
SIRT7
SERPINB2
CXCL17
MYO15B
MAPK8IP3
PNPLA2
TP53I13
CHTF18
KIFC3
PKD1
LAG3
PTRH1
PSKH1
KANK4
PARP10
KRBA1
KRT80
PRSS53
MOB2
JMJD7
TCEA2
CEP170B
VIPR1
LLGL1
NCDN
DNAJB2
RAC3
PCDHB9
FAM20C
MDGA1
INAFM1
WBSCR27
PACSIN3
PTOV1
IL20RB
ZNF513
MUC4
BTBD16
ABCG4
FAM43A
DCXR
SMIM22
KIF12
ACHE
HEPH
DOK4
VPS28
FLYWCH1
PCDHB14
IDH2
ASAP3
RDH13
PIDD1
PLEKHG6
UBALD2
XAB2
BARX2
LINC00319
DSC2
RIN1
SNORA53
TRMT2A
TMC8
DACT2
OAS1
RASSF5
C19orf80
PLEKHM2
ADAMTSL4
ZNF365
SPTBN5
PCDHB3
CLCN7
EGR3
NR2F6
PMVK
ZNF512B
CASZ1
PACS2
GALK1
ALOX15B
SPHK1
ADRBK1
FOSL2
AMIGO3
MUC6
SNORA74B
GSTP1
CXCR1
WDTC1
TMEM161A
B4GALNT4
SUSD2
HSF4
LRP3
SIGLEC16
SLC9A3R2
DENND1C
ZNF444
MPST
FOXO4
MZF1
LAT
GPR83
SIPA1L2
CPE
CCDC102A
AGRN
FOS
TYMP
TELO2
EFS
PPARD
GPR137
MMP15
RDH16
SMOX
ANO8
PHPT1
CSNK1G2
EPN1
STRA6
MIIP
CRAT
CASKIN2
RNF126
FURIN
TMEM259
CAPG
LINC00957
ASS1
MINK1
BCL9L
CGB7
LYPD5
CCDC124
DCST2
KCNE1
RABGGTA
MIR3193
IER2
STARD10
COBL
RAI1
C16orf13
UNC13D
WDR13
FSTL3
GOLGA6L10
FAM98C
PGAP3
TTLL12
TCIRG1
NOXO1
RAET1G
PAPPA2
MLST8
FSCN1
OBSL1
ABTB1
SCARNA12
SNORA5C
SNORA52
HES2
PPP1R32
RFNG
PIM1
GJD3
TRPV4
NOTCH1
CHMP1A
NAT6
TREX1
ALOX5
GNB2
C9orf69
COL7A1
KRT75
VPS9D1-AS1
F13A1
KIF26A
RHBDF1
DDAH2
BAIAP2
ST14
APRT
IBA57-AS1
RALGDS
CHRNE
PEX16
OSGIN1
ZNF812
DAB2IP
HLA-DRA
DMPK
PYCARD
GPBAR1
TMC4
GALNTL6
LRRC8A
PDLIM4
LSR
SNCB
PDE9A
TICAM1
FBXL19
GPT
ARMC5
VPS18
MICALL1
EBF4
ZYX
CDC42EP1
ZSWIM8
ZNF628
ZCCHC24
CC2D1A
CHL1
PLCB3
SGPP2
POLR2J
ZER1
CYBA
TRAF7
SLC6A9
LOC730668
VWA7
NFASC
FBRS
SNPH
SLC9A3R1
ZNF710
FAM84A
COL3A1
ROGDI
COL6A1
CERS4
NCKAP5L
NRADDP
SELENBP1
UNC5B-AS1
SLC2A4RG
NR4A2
R3HDM4
NUBP2
SNORD95
NECAB3
COL18A1
SCYL1
CSK
RPLP0P2
DTX2
C6orf1
ARID5A
CLDN7
RBM42
SELO
RIMS3
USP20
LOC255187
PPP1R12C
ATP13A2
FGFR4
CHD5
CDKN1A
FDXR
MUC5B
PSG2
IYD
ZDHHC1
TFEB
KALRN
ABCA7
CDC34
CES3
CEP131
KCNC3
GNPTG
C19orf25
DUOX1
SCIN
TBKBP1
NAPSA
PIP5K1C
FLNA
LIPN
COL16A1
ALDH4A1
PSD4
RFX1
C1orf95
MFGE8
ADGRG1
UBXN6
ABLIM1
MNT
RHOB
CSPG4
PLCD3
MROH1
MAPK12
RHOT2
WASH1
FAM151A
DCHS1
CYHR1
GCHFR
PCDHGA3
SEMA3G
MMP24-AS1
MGAM2
SIK1
C7orf50
KLHL6
PLXNA3
HSF1
LPIN3
LAMTOR2
LAD1
TSSC4
KCNIP3
MCOLN1
KCTD17
LRCH4
TACC2
CSRNP1
SHF
SCNN1D
RXRA
TUBB2A
C19orf57
EDF1
TTYH1
ZFYVE28
LIMK1
LRRC45
MIR4505
ZNF784
ITGB4
GADD45GIP1
LURAP1L
PTPRS
FGD2
AIP
PRX
CLTB
VPS51
ST6GALNAC4
PPP1R15A
LINC01537
SULT1E1
ZNF574
ZNF385A
ZFPL1
SGSH
PLAC8
FUT3
RHBDF2
CA11
THEM6
ATHL1
DHRS1
VTCN1
HSD3B7
SLC25A39
LENG8
PSG4
PHGDH
HS1BP3
LRAT
TMEM129
PVRL1
GPX4
DCAF15
C15orf39
CPSF3L
GPC2
KDM4B
DYRK1B
KLHDC8B
TOLLIP
KCNJ12
BOP1
DEAF1
ANKRD37
BEAN1
STK32C
TOM1L2
TSC22D4
UBQLNL
SLC22A14
XYLT1
CLDN16
KLC2
TFPT
SGSM3
MROH6
WASH7P
FABP5
GAB2
SLC6A2
PSG7
ISG20
NUDT22
PTPRF
GLI2
PCDHGB3
GPRC5C
HRASLS2
POR
MIR6819
MAP2K2
TLR5
STRA8
CCDC12
FAM214B
S100A3
RGMA
RPLP1
GNA15
SEMA3F
NADSYN1
SPIRE2
FAHD2CP
ASTN2
CLUH
KLF16
AURKAIP1
SYNGR2
SLC52A2
PCDHGC5
PRR12
C9orf89
EIF4EBP1
ARSA
POLR2L
DSP
MED15
TMEM175
ABCD1
RPS6KB2
CNKSR1
RNU12
KRT74
PCDHB4
JUN
GPR153
C2CD4A
C17orf59
SH3GL1P1
DOCK6
SELPLG
TMCC2
IGFBP3
FUT2
LTBP3
WNT5B
GBP2
KIAA1211L
YIPF2
OBSCN
KLHL25
MIR23B
BRCAT54
ZNF646
COMTD1
SNORD37
C17orf107
TSC2
MUM1L1
IL17RC
CCDC64
SNX31
TRPV3
PAQR6
SH3GL1P2
PCNXL3
NAB2
KATNB1
ARHGEF16
NDRG1
SCEL-AS1
PPP1R9B
INPP5J
NUDT18
LGALS9B
STAP2
MGAT5B
DGCR5
C19orf70
ACOT8
SCRN2
PLD2
KIAA0513
DUS3L
ATP2A1
NARFL
PCDHGB1
CPAMD8
TIMM13
FIS1
RND1
CD151
MIDN
CTDSP1
DUS1L
PLEKHF1
GRAMD4
PHLDA3
NDOR1
CARD10
CNKSR3
ZBTB42
NFATC1
C19orf47
NACC1
CRB2
BMP6
CCDC9
PPP1R14B
SLC22A23
DNAH1
FAM96B
GBP6
TBX6
DCC
ERBB2
RELL2
HAGHL
RNU6ATAC
ADAMTS17
REXO1
C1orf106
GLTSCR1
RPS9
C22orf24
SNX33
SART1
CLIP2
THAP3
C10orf10
GPR146
SREBF1
C1orf226
ABLIM3
ZNF335
AK1
PLXNB1
TUBB3
CDK18
PPP6R1
CXXC5
LINC00482
BRINP2
MYO7A
ATP13A1
SYNE4
THBD
LAMB2
SMTN
FXYD3
SLC25A42
POLD4
TMEM8B
ZNF185
NPDC1
SIGIRR
TUBA4A
LAMTOR4
LMNA
TMUB1
HIP1R
SCAF1
PIAS4
ITPKC
SLC25A10
RSG1
SH3TC1
STXBP2
PRDX5
LPPR2
TYRO3
TST
FAM131A
C14orf80
ERP27
SLC4A3
LMF2
ARHGDIA
WASH2P
SERINC2
BCL3
LINC00479
SLC38A10
SERTAD1
SPSB2
CHMP3
TSC22D3
MAP1S
NAA38
SCARNA10
SDK2
LOC100129203
BICD2
KDM6B
BTG2
SLC16A3
LRP5
GAS1
FAM109A
PVRL2
MISP
CHPF
PIK3C2B
IGFN1
IKZF2
STX11
PRDX2
ZNF469
ECM1
QTRT1
PPP6R2
LOC284454
C10orf54
MAP3K8
PLCH2
DNAJC5
EML2
PIP5KL1
BSG
NCLN
GRIP2
PCDHB13
DNAL4
PAK6
SLC10A3
CAPN1
IFI35
FBXL8
SLC2A1
SLC1A2
CD86
LHPP
NUMA1
HCAR2
CDK5R1
GAMT
TREM1
TUBGCP6
AHRR
C22orf23
PBXIP1
DLEC1
PLA2G4B
SHKBP1
NMRAL1
NOSIP
FBXL6
LOC91450
ZNF579
PRR15L
SELM
SPNS1
SIX5
ZSCAN4
PORCN
NUMBL
MGLL
C9orf142
PC
WDR83
BAD
NIPAL4
TMEM102
MRPL4
TCHH
CST6
GNAT1
FAM83H-AS1
FBXO6
ATP6V1F
BRAT1
CTIF
CCDC61
ZBTB45
LINC01588
BCL6
CD81
RRAGD
CTNNBIP1
SLC27A2
SERPINB9
SNORA37
TUBA8
TECR
ACTN4
ECH1
ZNF316
TP53INP2
TRMT1
ANKRD30BL
TCN2
GDF15
ADAM15
MMP28
CAPS
TP53I11
SHANK3
HPS6
RPL8
PGLS
RILPL1
CA9
ZNF862
KMT2B
ARFGAP1
S100A14
AGAP3
LINC01133
DGKZ
ATP6V0D1
SESN2
SH3BGRL2
RAB3D
SDF4
ELOF1
KRT19
TSSK1B
TESK1
PNCK
FERMT3
PCED1A
TMEM91
KCTD11
UAP1L1
ZSWIM4
PNPLA6
FLCN
ABCB8
S100A4
AHNAK2
FAM83H
STK11IP
SNX8
CDK10
TEF
IGFL1
TP73
CFTR
MPND
SCARNA6
NELFB
ULK3
MVB12A
NFATC4
ZNF687
CENPB
KLF13
MAPK7
TRAF2
AXIN1
ZNF358
GPS1
FOLR1
MYL5
AKT2
PPP4C
GGA1
C10orf91
GUCY1B3
HSPBP1
CAPNS2
PCDHGA10
PCDHA11
BCAR1
PCBP4
TOR4A
NINJ1
BAALC
SGK2
USF2
ELFN2
TCONS_00029157
KAZALD1
RAB1B
PI4KAP2
TRMT61A
FAM193B
URAHP
AP2A1
MAF
GBP5
VASN
WIZ
VTRNA1-3
COL5A1
ST6GALNAC6
AVPI1
FASTK
HDAC11
CHCHD10
ACBD4
MDFI
LRRC75B
STK25
ADGRE2
MKL1
TMEM141
FAM63A
SDK1
KIF1C
GPC3
RYR1
GBP4
POLD1
PARK2
NPAS2
MYH7B
CTU2
CBX4
DGAT1
EPHA1
RPS5
SERF2
RNU86
NCKIPSD
TSPAN10
GPR108
FGF11
MAN2C1
THOC6
LINC00654
NPAS3
TBC1D17
EEF1DP3
RFXANK
HDAC7
MMP24
EFEMP2
SGK1
SLC27A4
ZNF408
CROCC
TLCD2
SLC27A1
MIR4292
G6PD
PRKD2
PALMD
PPP1R35
RBM10
PRICKLE4
SLC7A4
APCDD1
NOL3
KRT5
TTYH3
FBXL15
ISYNA1
IDH3G
BAHCC1
RAB24
KCTD13
MFSD10
SNORD83B
WBP2
LOC101927787
SOX15
ARMC6
ISOC2
CDC42EP5
MXRA8
SLC6A8
SSSCA1
C15orf52
CCS
PWWP2B
MRVI1
SAC3D1
CD72
STK40
MXD3
VAV3
LIMCH1
ARL4D
PLXNA1
DBNL
UBE2S
LYPLA2
ETNK2
DMTN
NTHL1
IFFO2
ENTHD2
MTHFR
ZNF219
BCR
ERF
ZNF787
CHERP
MGRN1
GLIS2
DNAJC4
CTRL
HIST4H4
PODNL1
UCKL1
LOC100130705
SLC25A29
DOT1L
FAM53B
CYB5R2
HDGFRP2
SLC39A13
CNPPD1
TSPAN4
PRDM16
NTN1
MST1
MAU2
SLC11A1
IFT140
ACOX3
OST4
RGS12
TRIM46
SMARCA4
MIRLET7BHG
ARHGAP4
EPHX1
P4HTM
LOC101929268
PCDHGC3
PRRT4
HS6ST1
ACADVL
CCDC130
ANXA8L1
BMP1
C9orf9
ZNF205
FAM73B
LINC00202-1
C15orf62
CERCAM
NOC4L
TNRC18
RABAC1
SH3PXD2B
FCHSD1
SF3A2
TEAD3
GNA11
WTIP
TPRG1
RPS19
PAOX
HCFC1R1
TRIOBP
ZACN
LOC100652768
DGCR2
OXLD1
PTPRU
ARTN
PPP1R3F
LRRC14
FOXQ1
DNAJB1
POLR2I
FES
MEF2D
LINC01061
ADM
MYZAP
RGS14
NELFA
PTPN23
ADGRB2
GRK6
RASD1
C12orf57
EEF1D
WDR90
NAGLU
THAP4
ESRRA
MPP7
NUDT1
MPP2
P2RX6
FOXP3
USP35
ARAP1
ZNF598
BOK
SPEG
NUAK2
CTU1
PRELID1
PCDHGA7
DNASE1L1
THEMIS2
LRWD1
TMEM71
NAALADL2-AS2
NFATC2
PUF60
NAGK
SCARNA5
ZC3H12A
[truncated: 809 more rows]

## Sheet: GSEA-Hallmark
Upregulation
Gene Set Name	# Genes in Gene Set (K)	Description	# Genes in Overlap (k)	k/K	p-value	FDR q-value
MYOGENESIS	200	Genes involved in development of skeletal muscle (myogenesis).	47	0.235	2.93e-19	7.33e-18
P53 PATHWAY	200	Genes involved in p53 pathways and networks.	47	0.235	2.93e-19	7.33e-18
ESTROGEN RESPONSE LATE	200	Genes defining late response to estrogen.	46	0.23	1.75e-18	2.92e-17
KRAS SIGNALING DN	200	Genes down-regulated by KRAS activation.	40	0.2	4.34e-14	5.42e-13
APICAL JUNCTION	200	Genes encoding components of apical junction complex.	39	0.195	2.11e-13	2.11e-12
ESTROGEN RESPONSE EARLY	200	Genes defining early response to estrogen.	38	0.19	9.91e-13	8.26e-12
TNFA SIGNALING VIA NFKB	200	Genes regulated by NF-kB in response to TNF [GeneID=7124].	37	0.185	4.52e-12	3.23e-11
HYPOXIA	200	Genes up-regulated in response to low oxygen levels (hypoxia).	32	0.16	5.36e-09	3.35e-08
UV RESPONSE UP	158	Genes up-regulated in response to ultraviolet (UV) radiation.	27	0.1709	1.97e-08	1.09e-07
BILE ACID METABOLISM	112	Genes involve in metabolism of bile acids and salts.	20	0.1786	6.33e-07	3.16e-06
ADIPOGENESIS	200	Genes up-regulated during adipocyte differentiation (adipogenesis).	28	0.14	8.05e-07	3.35e-06
XENOBIOTIC METABOLISM	200	Genes encoding proteins involved in processing of drugs and other xenobiotics.	28	0.14	8.05e-07	3.35e-06
EPITHELIAL MESENCHYMAL TRANSITION	200	Genes defining epithelial-mesenchymal transition, as in wound healing, fibrosis and metastasis.	27	0.135	2.55e-06	9.83e-06
APICAL SURFACE	44	Genes encoding proteins over-represented on the apical surface of epithelial cells, e.g., important for cell polarity (apical area).	10	0.2273	4.77e-05	0.00017
PEROXISOME	104	Genes encoding components of peroxisome.	16	0.1538	5.55e-05	0.000185
FATTY ACID METABOLISM	158	Genes encoding proteins involved in metabolism of fatty acids.	20	0.1266	0.000121	0.000377
IL2 STAT5 SIGNALING	199	Genes up-regulated by STAT5 in response to IL2 stimulation.	23	0.1156	0.000158	0.000465
GLYCOLYSIS	200	Genes encoding proteins involved in glycolysis and gluconeogenesis.	23	0.115	0.00017	0.000473
MITOTIC SPINDLE	199	Genes important for mitotic spindle assembly.	21	0.1055	0.000994	0.00262
APOPTOSIS	161	Genes mediating programmed cell death (apoptosis) by activation of caspases.	18	0.1118	0.00115	0.00287

## Sheet: GSEA-Gene Ontology
Upregulation
Gene Set Name	# Genes in Gene Set (K)	Description	# Genes in Overlap (k)	k/K	p-value	FDR q-value
BIOLOGICAL ADHESION	1481	The attachment of a cell or organism to a substrate, another cell, or other organism. Biological adhesion includes intracellular attachment between membrane regions. [GOC:isa complete]	244	0.1648	2.94e-63	3.02e-59
CORNIFICATION	113	A type of programmed cell death that occurs in the epidermis, morphologically and biochemically distinct from apoptosis. It leads to the formation of corneocytes, i.e. dead keratinocytes containing an amalgam of specific proteins (e.g., keratin, loricrin, SPR and involucrin) and lipids (e.g., fatty acids and ceramides), which are necessary for the function of the cornified skin layer (mechanical …	57	0.5044	1.24e-43	6.36e-40
CELL CELL ADHESION	884	The attachment of one cell to another cell via adhesion molecules. [GOC:dos]	152	0.1719	1.57e-41	5.36e-38
EPITHELIUM DEVELOPMENT	1329	The process whose specific outcome is the progression of an epithelium over time, from its formation to the mature structure. An epithelium is a tissue that covers the internal or external surfaces of an anatomical structure. [GOC:dph, GOC:mtg lung]	192	0.1445	5.17e-41	1.27e-37
EPIDERMIS DEVELOPMENT	477	The process whose specific outcome is the progression of the epidermis over time, from its formation to the mature structure. The epidermis is the outer epithelial layer of an animal, it may be a single layer that produces an extracellular material (e.g. the cuticle of arthropods) or a complex stratified squamous epithelium, as in the case of many vertebrate species. [GOC:curators, UBERON:0001003]	108	0.2264	6.2e-41	1.27e-37
LIPID METABOLIC PROCESS	1437	The chemical reactions and pathways involving lipids, compounds soluble in an organic solvent but not, or sparingly, in an aqueous solvent. Includes fatty acids; neutral fats, other fatty-acid esters, and soaps; long-chain (fatty) alcohols and waxes; sphingoids and other long-chain bases; glycolipids, phospholipids and sphingolipids; and carotenes, polyprenols, sterols, terpenes and other isopren…	198	0.1378	2.82e-39	4.83e-36
SKIN DEVELOPMENT	425	The process whose specific outcome is the progression of the skin over time, from its formation to the mature structure. The skin is the external membranous integument of an animal. In vertebrates the skin generally consists of two layers, an outer nonsensitive and nonvascular epidermis (cuticle or skarfskin) composed of cells which are constantly growing and multiplying in the deeper, and being …	99	0.2329	9.81e-39	1.44e-35
EPITHELIAL CELL DIFFERENTIATION	798	The process in which a relatively unspecialized cell acquires specialized features of an epithelial cell, any of the cells making up an epithelium. [GOC:ecd, PMID:11839751]	136	0.1704	8.68e-37	1.11e-33
NEUROGENESIS	1674	Generation of cells within the nervous system. [REF:0000021, GOC:cls, GOC:curators, GOC:dgh, GOC:dph, GOC:jid]	210	0.1254	1.42e-35	1.62e-32
CELL PROJECTION ORGANIZATION	1588	A process that is carried out at the cellular level which results in the assembly, arrangement of constituent parts, or disassembly of a prolongation or process extending from a cell, e.g. a flagellum or axon. [GOC:jl, GOC:mah, http://www.cogsci.princeton.edu/~wn/]	202	0.1272	4.65e-35	4.78e-32
EPIDERMAL CELL DIFFERENTIATION	365	The process in which a relatively unspecialized cell acquires specialized features of an epidermal cell, any of the cells making up the epidermis. [GOC:dph, GOC:curators, GOC:mtg sensu, GOC:sdb 2009, GOC:tb]	87	0.2384	5.52e-35	5.15e-32
CELL MOTILITY	1819	Any process involved in the controlled self-propelled movement of a cell that results in translocation of the cell from one place to another. [GOC:dgh, GOC:dph, GOC:isa complete, GOC:mlg]	219	0.1204	1.93e-34	1.65e-31
CYTOSKELETON ORGANIZATION	1396	A process that is carried out at the cellular level which results in the assembly, arrangement of constituent parts, or disassembly of cytoskeletal structures. [GOC:dph, GOC:jl, GOC:mah]	184	0.1318	6.16e-34	4.87e-31
REGULATION OF CELL POPULATION PROLIFERATION	1766	Any process that modulates the frequency, rate or extent of cell proliferation. [GOC:jl]	212	0.12	3.75e-33	2.75e-30
PLASMA MEMBRANE REGION	1235	A membrane that is a (regional) part of the plasma membrane. [GOC:dos]	168	0.136	1.16e-32	7.94e-30
REGULATION OF HYDROLASE ACTIVITY	1302	Any process that modulates the frequency, rate or extent of hydrolase activity, the catalysis of the hydrolysis of various bonds, e.g. C-O, C-N, C-C, phosphoric anhydride bonds, etc. Hydrolase is the systematic name for any enzyme of EC class 3. [EC:3.-.-.-, GOC:ai]	173	0.1329	2.35e-32	1.51e-29
CELLULAR LIPID METABOLIC PROCESS	1098	The chemical reactions and pathways involving lipids, as carried out by individual cells. [GOC:jl]	155	0.1412	5.41e-32	3.27e-29
CALCIUM ION BINDING	704	Interacting selectively and non-covalently with calcium ions (Ca2+). [GOC:ai]	119	0.169	6.03e-32	3.3e-29
CORNIFIED ENVELOPE	45	A type of plasma membrane that has been modified through addition of distinct intracellular and extracellular components, including ceramide, found in cornifying epithelial cells (corneocytes). [GOC:add, PMID:11112355, PMID:11590230, PMID:15803139]	32	0.7111	6.11e-32	3.3e-29
KERATINOCYTE DIFFERENTIATION	306	The process in which a relatively unspecialized cell acquires specialized features of a keratinocyte. [GOC:dph, GOC:mah, GOC:sdb 2009, GOC:tb]	75	0.2451	3.48e-31	1.78e-28
APOPTOTIC PROCESS	1994	A programmed cell death process which begins when a cell receives an internal (e.g. DNA damage) or external signal (e.g. an extracellular death ligand), and proceeds through a series of biochemical events (signaling pathway phase) which trigger an execution phase. The execution phase is the last step of an apoptotic process, and is typically characterized by rounding-up of the cell, retraction of…	224	0.1123	8.31e-31	4.06e-28
SECRETION	1618	The controlled release of a substance by a cell or a tissue. [GOC:ai]	194	0.1199	2.86e-30	1.34e-27
CELL CELL ADHESION VIA PLASMA MEMBRANE ADHESION MOLECULES	277	The attachment of one cell to another cell via adhesion molecules that are at least partially embedded in the plasma membrane. [GOC:dos]	70	0.2527	4.45e-30	1.99e-27
KERATINIZATION	225	The process in which the cytoplasm of the outermost cells of the vertebrate epidermis is replaced by keratin. Keratinization occurs in the stratum corneum, feathers, hair, claws, nails, hooves, and horns. [GOC:dph, GOC:ebc, GOC:sdb 2009, GOC:tb]	63	0.28	6.04e-30	2.58e-27
NEURON DIFFERENTIATION	1406	The process in which a relatively unspecialized cell acquires specialized features of a neuron. [GOC:mah]	176	0.1252	1.02e-29	4.2e-27
ANCHORING JUNCTION	831	A cell junction that mechanically attaches a cell (and its cytoskeleton) to neighboring cells or to the extracellular matrix. [ISBN:0815332181]	127	0.1528	1.2e-29	4.66e-27
RESPONSE TO OXYGEN CONTAINING COMPOUND	1714	Any process that results in a change in state or activity of a cell or an organism (in terms of movement, secretion, enzyme production, gene expression, etc.) as a result of an oxygen-containing compound stimulus. [GOC:pr, GOC:TermGenie]	200	0.1167	1.22e-29	4.66e-27
CELL JUNCTION ORGANIZATION	713	A process that is carried out at the cellular level which results in the assembly, arrangement of constituent parts, or disassembly of a cell junction. A cell junction is a specialized region of connection between two cells or between a cell and the extracellular matrix. [GOC:dph, GOC:jl, GOC:mah]	115	0.1613	4.95e-29	1.82e-26
REGULATION OF CELL DIFFERENTIATION	1945	Any process that modulates the frequency, rate or extent of cell differentiation, the process in which relatively unspecialized cells acquire specialized structural and functional features. [GOC:curators]	216	0.1111	5.14e-29	1.82e-26
NEURON DEVELOPMENT	1143	The process whose specific outcome is the progression of a neuron over time, from initial commitment of the cell to a specific fate, to the fully functional differentiated cell. [GOC:dph]	152	0.133	1.58e-28	5.41e-26
WHOLE MEMBRANE	1721	Any lipid bilayer that completely encloses some structure, and all the proteins embedded in it or attached to it. Examples include the plasma membrane and most organelle membranes. [GOC:dos]	197	0.1145	3.97e-28	1.32e-25
GOLGI APPARATUS	1598	A membrane-bound cytoplasmic organelle of the endomembrane system that further processes the core oligosaccharides (e.g. N-glycans) added to proteins in the endoplasmic reticulum and packages them into membrane-bound vesicles. The Golgi apparatus operates at the intersection of the secretory, lysosomal, and endocytic pathways. [ISBN:0198506732]	187	0.117	7.04e-28	2.26e-25
CELL ACTIVATION	1475	A change in the morphology or behavior of a cell resulting from exposure to an activating factor such as a cellular or soluble ligand. [GOC:mgi curators]	177	0.12	1.1e-27	3.42e-25
POSITIVE REGULATION OF CATALYTIC ACTIVITY	1469	Any process that activates or increases the activity of an enzyme. [GOC:ebc, GOC:jl, GOC:tb, GOC:vw]	176	0.1198	1.89e-27	5.7e-25
POSITIVE REGULATION OF MOLECULAR FUNCTION	1823	Any process that activates or increases the rate or extent of a molecular function, an elemental biological activity occurring at the molecular level, such as catalysis or binding. [GO:jl]	203	0.1114	2.01e-27	5.89e-25
INTRINSIC COMPONENT OF PLASMA MEMBRANE	1731	The component of the plasma membrane consisting of the gene products and protein complexes having either part of their peptide sequence embedded in the hydrophobic region of the membrane or some other covalently attached group such as a GPI anchor that is similarly embedded in the membrane. [GOC:dos, GOC:mah]	196	0.1132	2.17e-27	6.19e-25
REGULATION OF INTRACELLULAR SIGNAL TRANSDUCTION	1864	Any process that modulates the frequency, rate or extent of intracellular signal transduction. [GOC:dph, GOC:signaling, GOC:tb, GOC:TermGenie]	205	0.11	5.39e-27	1.5e-24
NEGATIVE REGULATION OF MOLECULAR FUNCTION	1195	Any process that stops or reduces the rate or extent of a molecular function, an elemental biological activity occurring at the molecular level, such as catalysis or binding. [GO:jl]	153	0.128	6.13e-27	1.66e-24
PROTEOLYSIS	1809	The hydrolysis of proteins into smaller polypeptides and/or amino acids by cleavage of their peptide bonds. [GOC:bf, GOC:mah]	200	0.1106	1.25e-26	3.3e-24
ENZYME REGULATOR ACTIVITY	1059	Binds to and modulates the activity of an enzyme. [GOC:dph, GOC:mah, GOC:tb]	141	0.1331	1.44e-26	3.69e-24
SYNAPSE	1357	The junction between an axon of one neuron and a dendrite of another neuron, a muscle fiber or a glial cell. As the axon approaches the synapse it enlarges into a specialized structure, the presynaptic terminal bouton, which contains mitochondria and synaptic vesicles. At the tip of the terminal bouton is the presynaptic membrane; facing it, and separated from it by a minute cleft (the synaptic c…	165	0.1216	1.79e-26	4.47e-24
HOMOPHILIC CELL ADHESION VIA PLASMA MEMBRANE ADHESION MOLECULES	168	The attachment of a plasma membrane adhesion molecule in one cell to an identical molecule in an adjacent cell. [ISBN:0198506732]	50	0.2976	2.17e-25	5.31e-23
CELL MORPHOGENESIS	1041	The developmental process in which the size or shape of a cell is generated and organized. [GOC:clt, GOC:dph, GOC:curators, GOC:tb]	137	0.1316	2.38e-25	5.7e-23
REGULATION OF PROTEIN MODIFICATION PROCESS	1915	Any process that modulates the frequency, rate or extent of the covalent alteration of one or more amino acid residues within a protein. [GOC:mah, GOC:tb]	204	0.1065	4.06e-25	9.48e-23
LIPID BINDING	779	Interacting selectively and non-covalently with a lipid. [GOC:ai]	114	0.1463	4.43e-25	1.01e-22
CELL ADHESION MOLECULE BINDING	544	Interacting selectively and non-covalently with a cell adhesion molecule. [GOC:ai]	92	0.1691	5.82e-25	1.3e-22
IDENTICAL PROTEIN BINDING	1926	Interacting selectively and non-covalently with an identical protein or proteins. [GOC:jl]	204	0.1059	8.27e-25	1.81e-22
CELL CELL SIGNALING	1809	Any process that mediates the transfer of information from one cell to another. This process includes signal transduction in the receiving cell and, where applicable, release of a ligand and any processes that actively facilitate its transport and presentation to the receiving cell. Examples include signaling via soluble ligands, via cell adhesion molecules and via gap junctions. [GOC:dos, GOC:ma…	195	0.1078	1.23e-24	2.64e-22
POSITIVE REGULATION OF SIGNALING	1896	Any process that activates, maintains or increases the frequency, rate or extent of a signaling process. [GOC:mtg signal]	201	0.106	1.7e-24	3.57e-22
EXOCYTOSIS	914	A process of secretion by a cell that results in the release of intracellular molecules (e.g. hormones, matrix proteins) contained within a membrane-bounded vesicle. Exocytosis can occur either by full fusion, when the vesicle collapses into the plasma membrane, or by a kiss-and-run mechanism that involves the formation of a transient contact, a pore, between a granule (for exemple of chromaffin …	124	0.1357	3.38e-24	6.95e-22

## Sheet: GSEA-Canonical Pathways
Upregulation
Gene Set Name	# Genes in Gene Set (K)	Description	# Genes in Overlap (k)	k/K	p-value	FDR q-value
REACTOME FORMATION OF THE CORNIFIED ENVELOPE	129	Formation of the cornified envelope	57	0.4419	1.47e-39	4.21e-36
REACTOME DEVELOPMENTAL BIOLOGY	1131	Developmental Biology	163	0.1441	1.04e-34	1.49e-31
REACTOME KERATINIZATION	217	Keratinization	57	0.2627	1.14e-25	1.09e-22
NABA MATRISOME	1026	Ensemble of genes encoding extracellular matrix and extracellular matrix-associated proteins	135	0.1316	5.53e-25	3.96e-22
NABA MATRISOME ASSOCIATED	751	Ensemble of genes encoding ECM-associated proteins including ECM-affilaited proteins, ECM regulators and secreted factors	100	0.1332	3.74e-19	2.14e-16
REACTOME INNATE IMMUNE SYSTEM	1114	Innate Immune System	127	0.114	2.97e-18	1.42e-15
REACTOME METABOLISM OF LIPIDS	739	Metabolism of lipids	95	0.1286	3.04e-17	1.24e-14
REACTOME NEUTROPHIL DEGRANULATION	479	Neutrophil degranulation	72	0.1503	6.17e-17	2.21e-14
REACTOME SIGNALING BY RECEPTOR TYROSINE KINASES	504	Signaling by Receptor Tyrosine Kinases	74	0.1468	8.43e-17	2.69e-14
KEGG AXON GUIDANCE	129	Axon guidance	34	0.2636	6.05e-16	1.74e-13
REACTOME DISEASE	1580	Disease	154	0.0975	1.16e-15	3.01e-13
REACTOME NERVOUS SYSTEM DEVELOPMENT	580	Nervous system development	78	0.1345	1.82e-15	4.36e-13
REACTOME TRANSPORT OF SMALL MOLECULES	729	Transport of small molecules	90	0.1235	2.51e-15	5.53e-13
WP VITAMIN D RECEPTOR PATHWAY	185	Vitamin D Receptor Pathway	40	0.2162	2.76e-15	5.65e-13
WP HAIR FOLLICLE DEVELOPMENT CYTODIFFERENTIATION PART 3 OF 3	88	Hair Follicle Development: Cytodifferentiation (Part 3 of 3)	26	0.2955	8.19e-14	1.57e-11
NABA ECM REGULATORS	238	Genes encoding enzymes and their regulators involved in the remodeling of the extracellular matrix	41	0.1723	3.6e-12	6.46e-10
WP RAS SIGNALING	185	Ras Signaling	35	0.1892	8.73e-12	1.47e-09
REACTOME EXTRACELLULAR MATRIX ORGANIZATION	301	Extracellular matrix organization	45	0.1495	4.83e-11	7.69e-09
REACTOME SIGNALING BY NTRKS	134	Signaling by NTRKs	28	0.209	9.12e-11	1.38e-08
REACTOME NGF STIMULATED TRANSCRIPTION	39	NGF-stimulated transcription	15	0.3846	2.18e-10	3.13e-08
REACTOME CYTOKINE SIGNALING IN IMMUNE SYSTEM	884	Cytokine Signaling in Immune system	89	0.1007	2.84e-10	3.88e-08
WP INSULIN SIGNALING	161	Insulin Signaling	30	0.1863	3.84e-10	5.01e-08
REACTOME NUCLEAR EVENTS KINASE AND TRANSCRIPTION FACTOR ACTIVATION	61	Nuclear Events (kinase and transcription factor activation)	18	0.2951	5.48e-10	6.83e-08
REACTOME DISEASES OF METABOLISM	246	Diseases of metabolism	38	0.1545	5.81e-10	6.94e-08
REACTOME DEGRADATION OF THE EXTRACELLULAR MATRIX	140	Degradation of the extracellular matrix	27	0.1929	1.29e-09	1.48e-07
REACTOME PHOSPHOLIPID METABOLISM	211	Phospholipid metabolism	34	0.1611	1.5e-09	1.65e-07
REACTOME POST TRANSLATIONAL PROTEIN MODIFICATION	1432	Post-translational protein modification	124	0.0866	1.59e-09	1.69e-07
WP EPITHELIAL TO MESENCHYMAL TRANSITION IN COLORECTAL CANCER	164	Epithelial to mesenchymal transition in colorectal cancer	29	0.1768	2.66e-09	2.72e-07
REACTOME GLYCEROPHOSPHOLIPID BIOSYNTHESIS	128	Glycerophospholipid biosynthesis	25	0.1953	3.98e-09	3.78e-07
KEGG VEGF SIGNALING PATHWAY	76	VEGF signaling pathway	19	0.25	4.02e-09	3.78e-07
WP NUCLEAR RECEPTORS METAPATHWAY	321	Nuclear Receptors Meta-Pathway	43	0.134	4.09e-09	3.78e-07
KEGG MAPK SIGNALING PATHWAY	267	MAPK signaling pathway	38	0.1423	6.05e-09	5.41e-07
NABA ECM AFFILIATED	170	Genes encoding proteins affiliated structurally or functionally to extracellular matrix proteins	29	0.1706	6.22e-09	5.41e-07
WP FOCAL ADHESION	202	Focal Adhesion	32	0.1584	6.87e-09	5.8e-07
WP ANGIOPOIETIN LIKE PROTEIN 8 REGULATORY PATHWAY	132	Angiopoietin Like Protein 8 Regulatory Pathway	25	0.1894	7.69e-09	6.3e-07
REACTOME ION CHANNEL TRANSPORT	184	Ion channel transport	30	0.163	1.02e-08	8.11e-07
KEGG FOCAL ADHESION	199	Focal adhesion	31	0.1558	1.76e-08	1.36e-06
REACTOME DISEASES ASSOCIATED WITH O GLYCOSYLATION OF PROTEINS	68	Diseases associated with O-glycosylation of proteins	17	0.25	2.62e-08	1.98e-06
WP MAPK SIGNALING PATHWAY	249	MAPK Signaling Pathway	35	0.1406	3.25e-08	2.39e-06
WP EGFEGFR SIGNALING PATHWAY	163	EGF/EGFR Signaling Pathway	27	0.1656	3.88e-08	2.78e-06
REACTOME DISEASES OF GLYCOSYLATION	143	Diseases of glycosylation	25	0.1748	4.09e-08	2.86e-06
KEGG FC GAMMA R MEDIATED PHAGOCYTOSIS	96	Fc gamma R-mediated phagocytosis	20	0.2083	4.49e-08	3.07e-06
REACTOME SIGNALING BY RHO GTPASES	454	Signaling by Rho GTPases	51	0.1123	6.15e-08	4.1e-06
PID P53 DOWNSTREAM PATHWAY	137	Direct p53 effectors	24	0.1752	7.28e-08	4.75e-06
KEGG REGULATION OF ACTIN CYTOSKELETON	213	Regulation of actin cytoskeleton	31	0.1455	8.74e-08	5.57e-06
REACTOME CELL JUNCTION ORGANIZATION	92	Cell junction organization	19	0.2065	1.12e-07	7e-06
KEGG B CELL RECEPTOR SIGNALING PATHWAY	75	B cell receptor signaling pathway	17	0.2267	1.24e-07	7.57e-06
KEGG PATHWAYS IN CANCER	325	Pathways in cancer	40	0.1231	1.45e-07	8.69e-06
PID MTOR 4PATHWAY	69	mTOR signaling pathway	16	0.2319	2.07e-07	1.21e-05
REACTOME PHASE I FUNCTIONALIZATION OF COMPOUNDS	105	Phase I - Functionalization of compounds	20	0.1905	2.14e-07	1.23e-05
