# Supplementary material for: JAK inhibitors dampen activation of interferon-stimulated transcription of ACE2 isoforms in human airway epithelial cells
Source: Commun Biol. 2021 Jun 2;4:654. doi: 10.1038/s42003-021-02167-1 (PMC8172581; doi:10.1038/s42003-021-02167-1)
Supplement: Supplementary file 12 — Supplementary Data 9 [file 42003_2021_2167_MOESM12_ESM.xlsx]

## Sheet: Sheet1
Supplmentary Table 9. List of all genes induced by all interferons.
Gene	Control_mean	IFNa_mean	IFNb_mean	IFNg_mean	IFNl3_mean	IFNb+Baricitinib_mean	IFNb+Ruxolitinib_mean
ACE2	17.1841	396.975	305.014	227.266	229.354	72.0174	100.312
ADAMTSL3	420.129	1639.74	957.885	777.792	1163.15	220.994	214.096
ADAR	3493.57	18312.5	15311.4	10822.2	15609.5	6423.99	7941.85
AIM2	2.96	58.8914	109.574	227.363	23.9918	5.13182	9.9833
ANXA10	5.65948	35.5496	50.5458	16.6423	27.6823	26.0674	42.732
APOBEC3F	22.1069	105.889	174.316	69.5698	56.525	36.0701	40.5556
APOBEC3G	19.0035	100.817	256.998	83.7973	35.1509	7.1682	9.37078
APOL1	170.426	4345.84	3971.69	10964.2	1662.97	488.432	615.104
APOL2	205.209	836.384	1141.47	2965.32	803.474	433.616	548.019
APOL3	2.23214	73.1322	170.602	1365.49	27.3415	5.6839	10.5613
APOL4	18.3316	112.456	120.509	1168.81	93.839	6.23597	3.17353
APOL6	568.612	9603.32	12165	22664.9	6194.39	1149.37	1737.59
ATF3	206.573	739.351	348.902	1139.7	872.663	441.574	377.267
ATP10A	22.2924	316.469	500.129	261.228	129.393	1.71061	3.1771
B2M	7321.07	41006.5	35552.4	40374.1	17069.7	3262.38	4058.2
BATF2	0.655711	89.8412	198.554	558.91	37.7419	9.03706	17.6186
BISPR	0.604133	40.3044	63.6234	8.20988	27.0191	2.81638	9.84062
BLZF1	876.604	2444.84	2203.27	1975.27	2279.13	1340.4	1497.25
BMX	2.02965	15.0513	13.0641	7.9434	11.5772	11.6485	20.0332
BST2	3.25203	1085.37	957.916	132.685	414.623	6.05478	11.306
BTN3A1	139.512	542.245	721.165	774.324	290.041	153.598	164.32
C15orf48	8.15529	62.5012	165.379	24.055	25.4231	13.0164	6.35063
C19orf66	71.2279	724.519	992.084	329.55	686.964	118.558	139.423
C1orf95	14.5344	36.3523	26.9596	40.2138	22.9015	3.92054	5.21238
C1R	70.8789	443.574	1361.91	2243.35	212.874	131.302	163.635
C1S	124.127	630.188	1426.17	2460.92	335.619	336.63	390.89
C2orf66	20.7507	120.336	163.878	58.1038	83.0128	195.696	203.134
C5orf56	2.05222	13.5213	33.5567	94.132	12.7029	24.7192	35.0065
CARD16	6.23408	29.3509	45.0883	28.4305	15.756	19.3671	22.9558
CARD17	1.73813	25.0373	28.6465	23.3675	10.5299	5.84377	9.05076
CASP1	163.232	782.815	872.938	1000.8	451.154	226.838	292.411
CASP10	276.185	838.746	1053.1	1035.91	612.982	288.294	331.653
CASP4	467.062	1035.65	1043.15	3081.61	1065.65	697.68	751.313
CASP7	388.415	1198.31	1227.98	2465.63	891.286	356.188	428.551
CCDC181	20.6097	57.5036	43.3351	49.1244	48.411	67.8495	76.5797
CCNA1	54.0586	591.403	474.451	86.4383	396.791	48.0552	63.8051
CEACAM1	351.597	1727.83	1897.04	1915.72	893.184	83.3819	104.087
CFLAR	2073.79	5820.17	5423.94	5850.44	5141.76	4635.15	4631.42
CHL1	71.6614	532.178	333.33	124.151	277.189	12.8597	13.9051
CLCA3P	11.4115	95.1648	84.2335	71.7376	57.6159	49.078	50.9347
CLEC7A	3.59485	104.021	88.4098	26.8437	61.5066	28.6381	44.4225
CMPK2	3.4255	6550.6	6098.81	761.072	4293.98	125.576	171.892
CPEB3	68.1832	186.155	183.137	188.117	163.172	201.166	226.023
CSRNP1	364.991	1216.68	915.308	1197.13	1184.74	1049.96	959.982
CTNNA3	2.72783	48.4058	44.6993	5.9546	15.3982	5.57075	9.47898
CXCL10	19.5039	4109.1	25734.2	14680.4	558.293	34.1988	54.1406
CXCL11	14.3406	4114.48	17405.3	17410.2	257.575	17.6114	42.2693
CXCL17	82.6603	525.428	308.583	339.017	352.088	70.8633	52.3564
CXCL9	1.09219	19.2284	37.6071	16155.4	12.1002	2.19464	6.38511
DDX58	613.121	26999.5	29633.4	3802.24	22608.9	931.74	1721.53
DEFB1	4.794	47.4376	25.4483	52.8776	24.4194	8.67383	6.71227
DHX58	33.659	397.16	501.395	75.6985	314.206	143.903	181.992
DTX3L	470.91	6934.24	6873.69	5692.91	5615.67	961.751	1548.1
DUOX2	59.0725	831.798	615.09	1435	430.306	224.672	234.715
DUOXA2	7.99829	50.5955	41.1825	83.2576	27.7523	18.7394	18.926
EGR1	1429.57	3435.74	2323.5	2357.17	2916.65	4089.9	4031.7
EIF2AK2	652.121	6430.81	7432.56	1571.12	6197.07	2461.93	3504.92
ERG	4.192	17.4289	26.146	21.2064	12.0571	7.3945	4.11678
ETS2	2504.75	9350.66	7278.45	8235.34	7674.58	3024.98	3198.25
ETV7	0.989038	108.672	205.838	300.579	53.908	9.55933	11.0444
FAM122C	11.9166	59.5027	78.9486	30.8509	35.2029	29.8103	36.8203
FAM26E	6.9011	28.7133	26.1588	28.4065	12.677	5.729	7.18567
FAM46A	249.49	3013.98	2772.38	973.053	2671.68	3179.75	3906.39
FAM46C	7.61565	40.787	48.6132	31.2411	25.3629	28.2145	28.5202
FAM81B	6.72316	13.1655	16.2241	14.62	18.0245	69.5347	57.465
FAP	12.8597	42.1155	37.0961	40.6796	35.6212	8.39315	15.0326
FBXO39	0.636978	13.089	19.1059	6.84476	6.38615	1.32443	1.3572
FBXO6	14.4547	68.3287	87.0601	103.811	45.1224	12.7917	21.5703
FGD2	2.44608	13.4698	48.0827	27.2653	7.17124	2.64121	2.23742
FOSB	770.299	1509.12	783.551	1107.64	1877.04	1623.15	1163.68
FOXN2	889.988	3048.08	3048.87	2548.27	2026.42	544.382	575.277
FYB	30.7739	329.382	585.71	256.435	163.895	109.591	142.131
GBP1	337.93	5514.44	6149.21	38968.8	3880.4	581.578	868.994
GBP1P1	18.2254	59.6886	90.31	250.482	41.1528	73.047	76.806
GBP2	49.4025	454.66	396.188	13005.6	289.099	99.6069	114.473
GBP3	1167.16	3926.62	4040.1	8045.7	3118.06	1074.47	1350.21
GBP4	5.52201	2112.62	2961.36	23888.3	432.588	8.83208	22.5419
GBP5	12.6256	601.252	867.537	33064.4	420.822	31.1389	48.5916
GIMAP2	4.87688	51.4426	70.6077	52.8481	27.7172	3.47396	4.89593
GTPBP1	319.794	801.924	929.663	815.058	682.285	569.901	551.321
HCAR2	96.2426	400.329	363.728	1132.43	360.903	219.363	231.627
HCAR3	47.2899	185.864	268.306	586.782	155.59	135.949	172.472
HCP5	23.3755	239.361	224.26	322.241	49.1704	39.4164	42.1496
HERC6	135.659	13672.8	10106.5	1165.61	6989.73	358.053	772.809
HLA-B	789.001	8915.92	10135	9039.65	2973.81	439.591	514.298
HLA-C	1579.8	8338.65	8404.62	6182.34	3887.22	767.2	874.341
HLA-E	2047.91	7991.67	6734.59	15846.8	4704.27	2661.19	3150.35
HLA-F	24.976	412.396	565.704	310.808	182.898	58.1175	77.8092
HRASLS2	2.97661	42.1534	28.5794	5.98994	10.504	17.5901	14.4831
HSD3B7	15.5472	39.3041	27.5898	66.1829	28.9298	15.6983	18.1706
HSH2D	10.945	473.283	894.771	68.144	336.576	41.6815	63.8589
IDO1	0.435821	16.335	60.4019	12681.8	9.02916	0.438928	0.469839
IFI16	3093.18	14435.5	15171.9	14560.7	12036.8	2653.15	3051.56
IFI27	3.23962	1010.19	890.756	103.412	637.012	49.5677	92.4802
IFI35	7.56196	562.917	651.393	398.77	324.318	47.818	80.6785
IFI44L	12.6708	26888.8	24104	3613.27	19600.7	1426.71	3641.21
IFI6	31.4719	13977.5	11513	254.644	9288.05	433.886	915.981
IFIT1	20.0868	43075.3	49779.8	130.437	31583.3	3159.66	6312.92
IFIT1B	0.453892	93.594	76.9851	11.1278	61.0701	6.78041	6.83118
IFIT2	25.8308	31275.5	45763.7	827.944	16313.8	2203.4	4900.4
IFIT3	65.2223	41776.1	44695.3	8244.89	31079	3848.58	6387.71
IFIT5	270.399	4120.85	4026.93	1332.98	3694.12	1222.63	1643.84
IFITM1	33.3026	3480.96	3450.7	678.196	1666.26	134.684	222.396
IFITM3	171.636	1610.37	1472.8	788.469	1153.65	430.654	459.802
IL15	7.9817	53.0284	63.695	190.357	27.7517	16.8527	20.308
IL15RA	32.058	75.5619	215.475	251.878	59.5962	16.9776	15.5264
IL16	36.0542	108.036	204.524	90.7437	104.437	235.373	259.974
IL1RN	1125.29	4401.87	2229.65	2662.01	4512.92	1206.81	1256.81
IL22RA1	88.908	316.726	247.964	319.121	259.062	50.6099	61.1527
IRF1	88.1658	559.063	1174.64	11515.6	632.568	915.123	1205.28
IRF2	227.806	509.791	557.683	609.364	531.006	258.433	314.098
IRF7	8.46791	184.655	304.693	28.4157	169.374	70.1591	80.8428
ISG20	44.3334	319.208	418.477	330.081	225.952	73.1115	71.4001
JAK2	1049.58	2779.45	3046.98	4374.81	2043.96	1883.41	1979.25
KBTBD8	174.529	442.396	516.72	516.145	377.103	80.0875	102.407
L3MBTL4	1.363	6.98859	10.7221	18.7794	5.63594	13.5157	11.7021
LAMP3	150.935	8434.44	7344.02	851.681	2531.25	849.114	1031.48
LAP3	518.976	3832.83	3801.28	6791.54	2774.43	1009.17	1218.99
LGALS3BP	1721.69	7045.08	7267.13	5505.55	5799.09	1552.65	1676.34
LGALS9	1.37196	155.503	230.749	27.2168	61.0972	5.40484	4.38448
LMO2	15.805	186.366	250.199	93.4857	125.694	24.5908	37.4639
LOC100294362	28.5419	116.062	361.919	138.378	135.698	59.4681	50.9574
LOC100419583	37.8965	616.224	604.281	461.3	496.414	151.396	223.234
LOC101060498	1.19152	5.86609	5.68727	5.62464	6.02842	9.33905	9.31846
LOC102723766	3.27209	8.89561	15.2726	13.932	8.97726	26.7064	28.99
LOC151475	1.62734	13.8205	11.4117	10.128	12.2927	7.93129	4.47841
LRP2	1.27528	73.0479	203.065	10.2241	16.7948	0.499326	4.01571
LUCAT1	12.1195	85.1417	84.0774	39.7632	85.1403	90.6693	100.21
LY6E	83.1919	633.657	831.122	168.978	397.535	110.513	159.069
MAP2	519.083	2392.68	2310.75	1117.97	1757.01	919.465	947.192
MAPK8IP2	2.595	21.2848	14.3034	18.5251	12.7724	9.08982	4.93755
MUC15	127.828	743.664	399.187	137.14	544.245	70.438	77.2295
MYD88	496.62	2981.22	2439.96	1553.31	1925.31	397.178	455.193
N4BP1	1619.43	4881.28	3589.94	3480.98	4647.36	1706.88	1914.28
NCAPH2	142.758	372.686	423.819	404.429	317.283	115.429	119.639
NCOA7	346.856	2596.79	3243.69	1973.12	2128.68	3103.11	3945.29
NFASC	51.0114	251.893	174.763	112.009	181.116	32.9626	41.7356
NKD1	3.98305	10.6449	8.59896	7.88267	12.048	6.509	9.84418
NLRC5	34.8711	1205.23	1439.32	2095.51	792.467	44.0566	70.2514
NMI	63.7367	848.095	1043.01	678.745	511.271	74.0711	85.9806
NOD2	54.3718	251.3	103.804	337.432	181.18	39.4172	16.975
NR1D1	55.0322	144.974	114.398	168.952	142.396	148.786	141.342
NR4A1	48.5424	157.539	70.7013	72.4566	178.706	60.5127	28.8047
NR4A2	72.7621	244.488	175.249	130.068	271.251	704.26	630.7
NUPR1	48.652	237.72	295.646	128.796	185.966	239.276	263.564
OAS1	75.0993	9878.69	7223.83	1333.62	7325.01	371.961	721.137
OAS3	170.995	6695.15	7751.32	2140.45	4889.66	971.453	1503.92
OASL	9.14784	2936.25	2550.9	736.543	1929.61	254.542	289.916
ODF3B	0.435821	8.5565	16.5513	5.51725	5.20858	1.31678	1.7224
OGFR	77.5751	199.373	278.239	198.461	184.73	69.7471	73.7174
OPTN	1257.25	3210.44	3079.16	3839.04	2457.64	1143.73	1172.4
OR52N4	0.183086	15.7411	9.48749	13.7398	14.9623	1.65785	4.52716
OVOL1	164.794	547.302	260.185	965.578	629.305	114.752	113.815
PARP10	18.2982	159.864	238.897	73.0852	144.196	51.3694	58.0853
PARP12	204.099	2485.27	2890.33	1816.33	2119.26	378.772	559.316
PARP9	339.434	13492.3	10259.5	9687.39	12216.1	1336.56	2277.19
PATL2	5.05019	77.2366	81.8643	45.8951	45.8371	11.8884	14.4796
PCDH17	7.05678	175.514	672.118	68.5378	47.487	6.43331	13.2747
PDZD2	315.918	1681.41	1783.54	634.159	1271.19	808.062	886.576
PHF11	228.415	1293.62	1379.86	775.175	1077.18	285.847	329.182
PLAC8	7.98418	36.2371	30.3908	19.8667	26.3472	33.1881	29.6584
PLEKHA7	121.125	375.392	305.373	374.633	322.791	182.145	140.296
PLSCR1	298.735	4613.39	4880.95	1537.69	3269.54	442.048	672.103
PLSCR2	1.76465	14.8413	8.70972	8.79822	21.7931	13.2656	17.5556
PMAIP1	293.687	1146.24	1325.6	2109.04	953.554	565.754	955.731
PML	134.198	735.96	1037.59	776.118	542.637	222.764	223.036
PSMB8	116.572	710.415	838.568	1206.71	395.059	185.752	235.632
PSMB8-AS1	4.01288	29.6596	48.4838	65.9901	16.1224	9.97532	25.6215
PSMB9	10.9924	95.7559	251.933	412.457	40.0974	8.04606	14.9839
PTK2B	547.091	1282.92	1382.44	2158.74	1066.64	580.643	574.524
PTPRR	7.95699	38.2531	32.7124	18.7567	16.8557	11.6561	11.1978
RBCK1	89.4404	288.212	356.71	303.883	221.911	193.758	203.401
REC8	51.0578	148.408	199.985	131.224	126.179	160.018	166.977
RNF114	324.635	1001.52	1303.71	1159.75	748.4	314.269	359.994
RNF122	80.0939	240.692	179.977	272.182	221.459	32.454	40.0903
RNF144A	9.67919	44.558	33.0753	37.9621	58.5225	14.1902	15.0326
RNF19B	487.332	1799.85	1670.95	2532.26	1598.91	762.364	851.848
RNF213	3365.54	28099.8	46980.9	30100.8	22524.8	6629.24	7543.9
RPLP0P2	5.30844	33.8351	25.743	87.0824	20.2664	7.60713	8.53573
RSAD2	24.5209	83560.8	78983.3	2685.34	35913	148.035	270.309
RTP4	4.1089	343.707	367.29	183.516	232.653	47.4548	68.9269
SAMHD1	225.509	3766.02	4606.61	1884.98	2064.41	286.986	452.798
SECTM1	2.77758	89.6188	205.331	1295.09	12.729	5.1906	2.24456
SERPINB9	54.7301	196.818	119.451	380.306	166.555	24.6632	16.9359
SLC13A5	47.1578	277.134	104.048	95.1659	159.744	4.47262	4.27627
SLC15A3	6.1515	246.848	423.03	135.226	88.4572	24.4241	24.7925
SLC25A28	226.616	786.805	1029.61	870.169	855.182	353.961	375.369
SLC2A12	76.2149	327.317	392.506	154.036	185.157	248.123	281.917
SLC6A13	3.12289	6.59455	6.68824	11.4338	7.15386	44.1689	32.9154
SLFN5	1982.42	10301.8	9161.26	6984.52	9282.09	2310.71	3048.39
SMTNL1	0.201819	23.5011	66.8486	40.7572	22.4392	4.46497	8.11821
SOCS1	4.73479	28.827	26.8229	33.1211	20.9991	4.68524	14.5628
SOCS3	108.145	323.543	272.092	1275.65	346.144	122.138	173.683
SP110	192.047	2805.72	3277.34	2204.48	2546.68	858.098	1051.96
SP140L	228.696	694.349	1086.77	854.665	611.646	267.108	310.307
STARD5	82.546	463.795	607.172	348.73	478.476	348.383	399.171
STAT1	1585.46	36945.4	30979	25389.6	29102.5	8060.92	11820
SYNPO2	35.3593	406.954	495.422	186.084	288.209	108.925	128.793
TAP1	493.458	3600.05	4758.46	10921.7	2186.36	316.833	429.79
TDRD7	211.071	2416.59	2624.25	919.407	1919.07	298.836	410.808
THEMIS2	15.3548	328.539	365.589	49.278	283.046	30.6379	31.5617
THRA	48.3921	106.627	100.505	118.244	99.2125	102.334	94.1202
THSD1	309.505	1137.62	1285.96	646.267	812.012	167.308	183.819
TICAM1	24.7235	60.6921	48.6308	99.9253	55.1116	23.7733	23.5923
TLDC2	5.90075	63.8489	152.911	32.3134	60.3116	7.00833	16.3446
TLR3	149.752	2020.13	2552.61	478.481	767.276	221.369	324.594
TNFSF10	3170.76	25582.3	26714.3	13821.9	15862.4	2288.08	3263.13
TREM1	22.0921	114.576	54.0266	63.8381	102.625	74.7294	61.2324
TRIB1	915.556	2712.77	1884.71	4201.2	2586.66	1687.98	1880.09
TRIM14	135.945	1336.5	1477.65	383.611	1101.17	350.975	438.57
TRIM21	282.018	1996.49	1802.59	2009.65	2120.34	342.577	468.847
TRIM22	587.185	23832.1	20259.2	8987.99	14402.1	1886.29	2696.96
TRIM25	762.158	3675.11	4631.85	1868.97	3264.87	1806.46	2204.68
TRIM38	551.523	2224.63	2351.76	1138.85	1844.15	1360.02	1601.63
TRIM56	346.539	802.822	923.258	1063.14	821.769	888.713	848.37
TRIM69	2.85604	50.3228	47.4834	37.3289	45.0439	15.9536	16.9775
TTLL11	96.6929	226.516	235.399	296.939	201.562	99.6815	91.9519
TYMP	77.1902	1517.39	1042.7	1410.42	1012.23	48.0536	64.6585
UBA7	91.34	907.775	1658.06	523.359	619.889	263.924	297.005
UBE2L6	12.1345	1040.92	1204.21	882.879	544.477	50.7399	80.4891
UBQLNL	3.43116	14.2412	12.6375	7.38321	13.5052	34.2616	27.3199
UGT2B7	1.57378	7.79323	10.8321	9.33117	5.97605	11.2079	14.3093
UNC45B	3.56464	13.1091	11.0481	18.6325	14.6563	2.82241	4.42609
USP18	16.3763	749.481	1236	39.1251	558.143	82.0583	118.091
XAF1	8.72261	7574.86	7933.26	3932.14	5889.57	205.784	506.408
XRN1	2352.35	7293.14	7755.18	8941.83	5890.68	2956.78	3173.81
ZBP1	0.201819	217.614	368.023	114.599	110.494	9.77034	14.2738
ZNF467	6.08339	15.4867	13.6626	13.1221	9.49162	10.8592	8.90451
ZNFX1	1793.85	9325.07	8715.54	7713.61	8079.52	3184.16	3702.61
