# Supplementary material for: JAK inhibitors dampen activation of interferon-stimulated transcription of ACE2 isoforms in human airway epithelial cells
Source: Commun Biol. 2021 Jun 2;4:654. doi: 10.1038/s42003-021-02167-1 (PMC8172581; doi:10.1038/s42003-021-02167-1)
Supplement: Supplementary file 13 — Supplementary Data 10 [file 42003_2021_2167_MOESM13_ESM.xlsx]

## Sheet: IFNb_IFNb-Baricitinib-allGenes-
Supplmentary Table 10. All genes with normalized read counts in each replicate, log2 (fold change), p-value and adjusted p-value
Gene	SAEC_IFNb_rep1	SAEC_IFNb_rep2	SAEC_IFNb_rep3	SAEC_IFNb_Baricitinib_rep1	SAEC_IFNb_Baricitinib_rep2	SAEC_IFNb_Baricitinib_rep3	log2FoldChange	pvalue	padj	IFNb_mean	IFNb_Baricitinib_mean
A1BG	1.09077	3.07823	0	4.63411	0	0	0.553517	0.631658	0.697338	1.38966	1.5447
A1BG-AS1	8.18075	4.30952	6.0295	3.47558	5.26713	1.49798	-0.880111	0.182165	0.244859	6.17326	3.41357
A1CF	17.4523	19.085	40.4838	53.2923	50.0378	55.4252	1.15578	1.18331e-06	3.77166e-06	25.6737	52.9184
A2M	1.63615	1.23129	0	2.31706	1.31678	4.49394	1.32858	0.225412	0.294657	0.955814	2.70926
A2M-AS1	2.72692	2.46258	2.58407	4.63411	1.31678	11.9838	1.13436	0.151794	0.209339	2.59119	5.97824
A2ML1	20.1792	30.7823	7256.08	1624.26	1302.3	1447.05	3.1259	2.27166e-74	1.73473e-72	2435.68	1457.87
A3GALT2	3.2723	0.615646	2.58407	2.31706	1.31678	0	-0.800636	0.451318	0.529541	2.15734	1.21128
A4GALT	35.9953	32.0136	60.295	53.2923	80.3238	19.4737	0.247887	0.205465	0.27203	42.768	51.0299
AAAS	407.401	350.302	237.735	339.449	384.501	287.612	0.0407414	0.701922	0.760238	331.813	337.187
AACS	473.938	432.183	329.9	462.253	524.08	444.9	0.229648	0.0217138	0.036742	412.007	477.077
AACSP1	1.09077	0.615646	1.72272	8.1097	10.5343	11.9838	3.22262	3.9391e-05	0.000105014	1.14304	10.2093
AADAC	7.08998	6.15646	24.9794	23.1706	14.4846	22.4697	1.04763	0.00194986	0.00402157	12.7419	20.0416
AADACL2	0.545383	0.615646	0.861358	12.7438	6.58392	8.98787	3.85027	7.32603e-05	0.000188746	0.674129	9.43853
AADACL2-AS1	1.63615	1.23129	0.861358	1.15853	6.58392	8.98787	2.03935	0.02293	0.0385958	1.24293	5.57677
AADACP1	16.3615	17.8537	5.16815	26.6461	9.21749	25.4656	0.788952	0.0566965	0.0873812	13.1278	20.4431
AADAT	147.799	172.996	21.5339	45.1826	46.0874	62.9151	-0.785812	0.000593896	0.00133356	114.11	51.395
AAED1	173.977	202.547	130.065	72.9873	44.7706	62.9151	-1.44653	7.91393e-15	5.07509e-14	168.863	60.2243
AAGAB	531.749	529.455	893.228	836.457	655.758	901.783	0.329139	9.35894e-05	0.000237368	651.477	797.999
AAK1	892.247	861.288	1228.3	1905.78	1786.88	2237.98	1.00526	8.80963e-16	6.06276e-15	993.944	1976.88
AAMDC	44.1761	43.0952	30.1475	32.4388	30.286	25.4656	-0.403971	0.0856824	0.126022	39.1396	29.3968
AAMP	432.489	368.156	335.068	404.326	518.813	274.13	0.0452814	0.642108	0.706551	378.571	399.09
AANAT	11.4531	7.38775	2.58407	6.95117	1.31678	2.99596	-0.730278	0.262286	0.334942	7.14162	3.75464
AAR2	196.883	214.86	213.617	172.621	180.399	140.81	-0.342083	0.0219496	0.0370997	208.453	164.61
AARS	1837.4	1267.61	547.823	755.36	769.002	659.111	-0.599439	1.84255e-08	7.11412e-08	1217.61	727.824
AARS2	548.656	522.683	256.685	383.473	516.179	320.567	-0.0707985	0.438635	0.517622	442.674	406.74
AASDH	386.131	378.006	633.959	410.119	404.253	566.236	0.00768917	0.918573	0.938263	466.032	460.202
AASDHPPT	548.656	585.479	624.484	459.936	352.898	431.418	-0.494085	5.41168e-07	1.79156e-06	586.206	414.75
AASS	1850.49	1611.14	741.629	478.472	528.03	645.629	-1.25158	8.66224e-23	9.42161e-22	1401.09	550.71
AATBC	79.0806	67.1054	39.6225	236.34	304.177	152.794	1.88384	1.91162e-39	4.67055e-38	61.9361	231.104
AATF	560.654	635.346	662.384	473.838	464.825	471.863	-0.393067	0.00381257	0.00746762	619.461	470.175
AATK	1.09077	1.23129	0	5.79264	22.3853	1.49798	3.65528	7.46909e-05	0.000192214	0.774019	9.89198
ABALON	44.1761	46.1734	99.0561	119.328	110.61	119.838	0.994651	2.64274e-08	1.00109e-07	63.1352	116.592
ABAT	203.973	158.837	627.068	309.327	314.711	308.584	0.166049	0.120286	0.170565	329.959	310.874
ABCA1	2058.82	2056.87	4267.17	2827.97	2853.47	3431.87	0.201572	0.0348887	0.0564608	2794.29	3037.77
ABCA10	57.2653	61.5646	64.6018	276.888	271.257	381.985	2.32258	3.60239e-74	2.71682e-72	61.1439	310.043
ABCA11P	53.993	71.4149	84.4131	63.719	67.156	71.903	-0.0302736	0.873335	0.902459	69.9403	67.5927
ABCA12	231.788	223.479	2342.03	3650.52	3029.92	4040.05	2.83011	2.42893e-190	2.01502e-187	932.433	3573.5
ABCA13	169.614	154.527	199.835	524.813	529.347	744.495	1.76816	5.77144e-65	3.36786e-63	174.659	599.552
ABCA2	106.895	96.0407	32.7316	154.084	302.86	94.3726	1.18076	3.44368e-14	2.11904e-13	78.5558	183.772
ABCA3	0	0	2.58407	20.8535	17.1182	11.9838	4.64999	2.03953e-07	7.06195e-07	0.861358	16.6518
ABCA4	1.09077	2.46258	0.861358	6.95117	18.435	14.9798	3.15701	2.55906e-06	7.84642e-06	1.47157	13.4553
ABCA5	610.829	589.173	1038.8	1709.99	1472.16	2273.93	1.31394	3.04018e-79	2.59282e-77	746.266	1818.69
ABCA6	17.4523	17.8537	20.6726	100.792	98.7588	152.794	2.63056	2.73351e-34	5.38762e-33	18.6595	117.448
ABCA7	145.072	124.36	54.2655	149.45	321.295	149.798	0.955642	4.28141e-11	2.08262e-10	107.899	206.848
ABCA8	1.09077	0.615646	1.72272	1.15853	1.31678	2.99596	0.682365	0.533665	0.608859	1.14304	1.82376
ABCA9	9.8169	8.00339	18.0885	92.6822	89.5413	122.834	3.15383	9.15457e-35	1.85028e-33	11.9696	101.686
ABCB10	864.433	941.938	1128.38	486.582	445.073	567.734	-0.969368	3.86944e-14	2.37702e-13	978.25	499.796
ABCB11	23.9969	19.7007	24.9794	35.9144	27.6525	55.4252	0.761647	0.00326307	0.00647399	22.8923	39.664
ABCB4	6.5446	7.38775	11.1976	103.109	97.442	157.288	3.87462	1.34046e-28	1.97456e-27	8.37667	119.28
ABCB6	619.555	562.7	564.189	787.799	786.12	620.163	0.319557	0.000313104	0.000734696	582.148	731.361
ABCB7	470.666	496.826	645.157	388.107	348.948	483.847	-0.398709	0.000167415	0.000409419	537.55	406.967
ABCB8	125.984	137.905	59.4337	96.1578	135.629	77.8949	0.00810281	0.957456	0.967636	107.774	103.227
ABCB9	74.1721	70.1836	26.7021	53.2923	52.6713	34.4535	-0.118853	0.580732	0.651561	57.0193	46.8057
ABCC1	2490.77	2268.04	1877.76	2569.61	2895.61	2275.43	0.220559	0.000309433	0.000726547	2212.19	2580.22
ABCC10	425.399	401.401	186.915	327.863	347.631	196.235	-0.164281	0.0567644	0.0874636	337.905	290.576
ABCC11	5.99922	9.23468	3.44543	8.1097	13.1678	4.49394	0.549965	0.265939	0.339037	6.22644	8.59049
ABCC2	50.7207	62.1802	87.8585	96.1578	86.9077	109.352	0.575111	0.000723427	0.00160117	66.9198	97.4727
ABCC3	331.593	283.197	127.481	466.887	633.373	375.993	1.04488	3.3311e-29	5.0579e-28	247.424	492.084
ABCC4	1222.2	1428.3	345.404	278.047	259.406	269.636	-1.66153	7.18358e-39	1.72057e-37	998.635	269.03
ABCC5	1124.04	1116.78	1441.91	3584.49	3339.36	3496.28	1.50766	6.78465e-76	5.29174e-74	1227.58	3473.38
ABCC5-AS1	9.27152	6.7721	1.72272	34.7558	17.1182	35.9515	2.34336	1.11491e-08	4.39678e-08	5.92211	29.2752
ABCC6	16.3615	12.3129	8.61358	66.0361	61.8888	56.9232	2.24131	1.77165e-16	1.2872e-15	12.4293	61.616
ABCC9	293.962	267.19	83.5517	198.108	143.529	280.122	0.11	0.450993	0.52933	214.901	207.253
ABCD1	24.5423	28.3197	14.6431	11.5853	27.6525	4.49394	-0.714504	0.0540378	0.0836515	22.5017	14.5772
ABCD2	1.63615	1.84694	18.0885	0	0	1.49798	-3.09617	0.0154359	0.0268971	7.19053	0.499326
ABCD3	1010.05	1100.77	1639.16	1726.21	1601.21	2167.57	0.573989	2.09218e-13	1.21529e-12	1250	1831.66
ABCD4	380.678	347.84	206.726	183.047	196.201	124.332	-0.852924	2.25045e-17	1.74859e-16	311.748	167.86
ABCE1	2425.87	2771.64	1838.14	1499.14	1236.46	1566.89	-0.69163	7.74713e-25	9.43878e-24	2345.21	1434.16
ABCF1	996.961	1001.04	907.871	1053.1	1049.48	990.164	0.0912576	0.356879	0.435504	968.624	1030.91
ABCF2	1053.68	1158.64	877.723	866.579	830.89	745.993	-0.331668	0.0050635	0.00969512	1030.02	814.488
ABCF3	376.315	362.615	322.148	428.655	480.626	314.575	0.195461	0.0643009	0.0978534	353.693	407.952
ABCG1	519.205	478.972	621.039	349.875	393.718	305.588	-0.626818	1.49351e-07	5.24293e-07	539.739	349.727
ABCG2	107.986	138.52	18.9499	18.5364	38.1867	29.9596	-1.16083	7.48896e-05	0.000192617	88.4853	28.8942
ABCG4	1.63615	1.84694	0.861358	0	2.63357	2.99596	0.177688	0.860545	0.892223	1.44815	1.87651
ABCG5	1.63615	1.84694	0	4.63411	6.58392	2.99596	2.0596	0.015292	0.0266744	1.16103	4.738
ABHD1	7.08998	6.7721	1.72272	1.15853	1.31678	2.99596	-1.20292	0.168812	0.229514	5.19493	1.82376
ABHD10	244.332	278.272	157.628	232.864	193.567	212.713	-0.0266751	0.816859	0.858191	226.744	213.048
ABHD11	67.0822	68.9523	37.8997	28.9632	26.3357	25.4656	-1.03971	6.74726e-06	1.97062e-05	57.9781	26.9215
ABHD11-AS1	1.63615	0	1.72272	1.15853	2.63357	2.99596	0.975985	0.35533	0.433961	1.11962	2.26268
ABHD12	311.959	323.214	259.269	279.205	335.78	233.685	-0.0777677	0.581675	0.652378	298.147	282.89
ABHD12B	36.5407	27.0884	79.2449	55.6093	53.9881	50.9313	0.311315	0.135978	0.190347	47.6247	53.5096
ABHD13	550.837	664.897	1313.57	574.63	493.794	663.605	-0.468633	0.00291772	0.00583514	843.102	577.343
ABHD14A	12.5438	9.85033	3.44543	11.5853	7.9007	1.49798	0.0461713	0.941769	0.956282	8.61319	6.99465
ABHD14B	65.9914	61.5646	68.0473	122.804	131.678	91.3767	0.814978	2.0725e-08	7.9565e-08	65.2011	115.286
ABHD15	168.523	197.007	217.062	253.718	237.021	241.175	0.340351	0.00468878	0.00902783	194.197	243.971
ABHD16A	368.134	369.387	374.691	191.157	244.922	136.316	-0.987832	1.21406e-11	6.1652e-11	370.737	190.798
ABHD16B	7.63537	7.38775	6.0295	6.95117	13.1678	2.99596	0.176363	0.725814	0.781431	7.01754	7.70499
ABHD17A	13.0892	9.23468	8.61358	4.63411	14.4846	2.99596	-0.578583	0.198412	0.263861	10.3125	7.37156
ABHD17B	255.785	300.435	928.544	419.387	350.264	413.442	-0.0788071	0.466494	0.544405	494.921	394.365
ABHD17C	434.671	449.421	823.458	516.703	380.55	555.75	-0.175553	0.152317	0.209982	569.183	484.335
ABHD2	2447.14	2860.9	2894.16	4974.72	4611.38	4920.86	0.824105	1.65514e-21	1.68102e-20	2734.07	4835.65
ABHD3	515.387	597.792	559.021	377.68	313.395	434.414	-0.576549	4.33315e-09	1.77002e-08	557.4	375.163
ABHD4	80.1714	59.7176	74.0768	253.718	285.742	179.757	1.74489	1.59112e-29	2.46098e-28	71.3219	239.739
ABHD5	448.305	509.139	639.989	893.225	747.933	1084.54	0.773961	3.09753e-21	3.1028e-20	532.478	908.565
ABHD6	53.4476	57.8707	183.469	122.804	113.243	122.834	0.495547	0.00947787	0.0172343	98.2625	119.627
ABHD8	7.63537	6.7721	1.72272	10.4268	14.4846	5.99191	1.01383	0.0442684	0.0700548	5.37673	10.3011
ABI1	1110.95	1108.16	4052.69	2094.62	2050.23	2628.95	0.387474	1.70677e-18	1.43881e-17	2090.6	2257.93
ABI2	527.386	549.771	260.13	1026.46	875.661	1107.01	1.2307	1.50351e-32	2.73586e-31	445.762	1003.04
ABI3BP	95.4421	67.721	68.9086	179.572	192.25	248.664	1.40324	6.11784e-20	5.62219e-19	77.3572	206.829
ABL1	754.265	731.387	773.499	968.529	1088.98	772.957	0.308236	0.000102502	0.000258286	753.05	943.489
ABL2	2254.61	2249.57	4793.46	2428.27	2389.96	2801.22	-0.199767	0.0706716	0.106272	3099.21	2539.82
ABLIM1	932.06	988.111	9117.47	7164.34	6075.64	7226.25	1.74514	5.7157e-159	2.54432e-156	3679.21	6822.07
ABLIM2	2.72692	1.23129	6.0295	6.95117	7.9007	2.99596	1.09835	0.0936639	0.136452	3.32924	5.94928
ABLIM3	48.5391	45.5578	213.617	134.389	114.56	86.8828	0.540907	0.000351005	0.000817116	102.571	111.944
ABO	3.2723	1.23129	1.72272	11.5853	13.1678	13.4818	2.56576	2.99605e-05	8.09009e-05	2.07544	12.745
ABR	1236.38	1162.34	1182.64	1028.77	1181.15	844.86	-0.244916	0.000941796	0.00204628	1193.79	1018.26
ABRA	16.9069	14.7755	5.16815	22.012	31.6028	41.9434	1.37511	0.000227553	0.000545308	12.2835	31.8527
ABRACL	341.41	368.772	341.959	186.523	176.449	226.195	-0.841013	4.7663e-10	2.12481e-09	350.714	196.389
ABT1	133.074	156.99	149.015	123.962	111.927	98.8666	-0.371955	0.0087121	0.0159755	146.359	111.585
ABTB1	14.7254	14.1598	8.61358	11.5853	18.435	7.48989	-0.0164921	0.964337	0.973189	12.4996	12.5034
ABTB2	57.8106	56.6394	68.9086	75.3043	69.7895	64.4131	0.190457	0.261057	0.333629	61.1195	69.8356
ACAA1	330.502	316.442	376.413	377.68	370.016	265.142	-0.0221403	0.823453	0.862944	341.119	337.613
ACAA2	221.426	241.949	583.139	164.511	121.144	172.268	-1.06813	2.59899e-12	1.38778e-11	348.838	152.641
ACACA	5615.81	5049.52	3601.34	10862.4	9819.26	12207	1.21381	9.06856e-31	1.49377e-29	4755.56	10962.9
ACACB	47.9937	44.9421	17.2272	152.926	193.567	166.276	2.34102	9.31156e-39	2.22151e-37	36.721	170.923
ACAD10	301.052	273.962	281.664	364.936	418.737	426.924	0.484618	1.65237e-06	5.17725e-06	285.559	403.532
ACAD11	19.6338	13.5442	12.059	32.4388	43.4539	31.4575	1.20979	8.60789e-06	2.47874e-05	15.079	35.7834
ACAD8	269.965	256.724	146.431	183.047	180.399	167.774	-0.319594	0.00541307	0.0103082	224.373	177.073
ACAD9	570.471	566.394	452.213	412.436	487.21	381.985	-0.304181	8.21784e-05	0.000209914	529.693	427.21
ACADL	5.99922	6.7721	2.58407	26.6461	15.8014	26.9636	2.24194	2.31961e-07	7.96523e-07	5.11846	23.1371
ACADM	392.131	443.265	265.298	361.461	310.761	422.43	0.0163642	0.859716	0.891567	366.898	364.884
ACADS	9.27152	7.38775	2.58407	5.79264	18.435	0	0.33656	0.521255	0.597427	6.41445	8.07587
ACADSB	130.347	147.755	398.809	388.107	362.115	450.892	0.996001	9.20138e-16	6.3276e-15	225.637	400.371
ACADVL	3073.78	2612.8	3851.13	3443.14	3854.23	2726.32	0.0688089	0.383146	0.462762	3179.24	3341.23
ACAN	1.63615	2.46258	0.861358	0	0	0	-2.69111	0.0536836	0.0831732	1.65336	0
ACAP1	17.4523	17.8537	9.47493	17.3779	18.435	10.4858	0.0540383	0.8812	0.908617	14.927	15.4329
ACAP2	1292.56	1433.22	3508.31	2015.84	1792.14	2246.97	0.103507	0.167957	0.228555	2078.03	2018.32
ACAP3	176.159	130.517	130.065	288.473	538.565	209.717	1.13693	1.19865e-26	1.60568e-25	145.58	345.585
ACAT1	599.922	575.629	286.832	264.144	256.773	331.053	-0.718701	2.25274e-07	7.7575e-07	487.461	283.99
ACAT2	935.878	898.227	729.57	589.691	514.862	552.754	-0.617355	5.21963e-09	2.11791e-08	854.558	552.436
ACBD3	1065.68	1113.7	2594.41	1138.83	1049.48	1210.37	-0.366303	0.0014965	0.00314407	1591.26	1132.89
ACBD4	26.1784	27.704	19.8112	47.4996	73.7399	44.9394	1.14217	1.18245e-06	3.76958e-06	24.5646	55.393
ACBD5	487.573	583.016	800.201	610.544	587.285	689.07	0.0382983	0.636659	0.70184	623.597	628.967
ACBD6	341.955	356.459	217.923	436.765	404.253	483.847	0.545036	8.57407e-10	3.73384e-09	305.446	441.622
ACBD7	9.8169	13.5442	1.72272	5.79264	11.8511	13.4818	0.506534	0.333929	0.411515	8.36127	10.3752
ACCS	65.446	68.9523	31.8702	77.6214	84.2742	68.907	0.529864	0.00697876	0.0130394	55.4228	76.9342
ACD	76.3537	77.5713	16.3658	30.1217	28.9692	14.9798	-0.889275	0.000706122	0.00156591	56.7636	24.6903
ACE	4.90845	0.615646	1.72272	6.95117	11.8511	5.99191	1.95744	0.0033392	0.00660995	2.4156	8.26471
ACE2	119.439	123.745	671.859	89.2066	57.9385	68.907	-1.56774	8.31396e-21	8.05831e-20	305.014	72.0174
ACER2	148.89	147.755	139.54	315.12	309.444	283.118	1.07642	2.63225e-15	1.75718e-14	145.395	302.561
ACER3	1953.02	2529.69	1490.15	911.761	845.375	1020.12	-1.07856	8.66449e-14	5.18308e-13	1990.95	925.753
ACHE	3.2723	1.84694	2.58407	1.15853	0	0	-2.37456	0.0782984	0.116408	2.56777	0.386176
ACIN1	2798.91	2622.65	2725.34	2900.95	2846.89	2766.77	0.0638601	0.342929	0.420957	2715.63	2838.2
ACKR2	2.72692	1.23129	53.4042	25.4876	31.6028	31.4575	2.06289	2.38087e-07	8.16792e-07	19.1208	29.516
ACKR3	1427.27	1528.65	2105.16	395.058	617.572	370.001	-1.88979	3.83496e-69	2.49971e-67	1687.02	460.877
ACKR4	34.3592	25.8571	110.254	35.9144	36.8699	65.9111	-0.14442	0.671748	0.733083	56.8233	46.2318
ACLY	4897.54	4255.96	4186.2	7450.49	7711.08	6448.8	0.688604	2.70684e-12	1.44368e-11	4446.57	7203.46
ACMSD	4.36307	3.69387	2.58407	2.31706	0	11.9838	0.192266	0.791343	0.836973	3.547	4.76696
ACO1	1397.27	1371.04	1072.39	782.006	728.181	820.892	-0.711935	2.89531e-17	2.23058e-16	1280.24	777.027
ACO2	587.923	510.986	317.841	528.289	614.938	365.507	0.0960099	0.222726	0.291605	472.25	502.911
ACOT1	2.18153	1.23129	1.72272	10.4268	1.31678	4.49394	1.69672	0.0232705	0.039119	1.71185	5.41249
ACOT11	59.4468	56.6394	57.711	44.0241	72.4231	35.9515	-0.231421	0.271629	0.345219	57.9324	50.7995
ACOT12	0	0	1.72272	4.63411	3.95035	11.9838	4.65893	0.000132546	0.000328727	0.574238	6.8561
ACOT13	363.771	380.469	354.018	377.68	333.146	386.478	0.00406004	0.963995	0.972897	366.086	365.768
ACOT2	42.5399	32.0136	26.7021	23.1706	23.7021	16.4778	-0.641911	0.0240284	0.0402739	33.7519	21.1168
ACOT4	4.90845	4.92516	0.861358	2.31706	0	0	-1.7849	0.13715	0.191781	3.56499	0.772352
ACOT7	237.787	216.707	163.658	166.828	240.971	131.822	-0.226589	0.205789	0.27242	206.051	179.874
ACOT8	33.2684	21.5476	17.2272	25.4876	46.0874	23.9677	0.371437	0.149752	0.206836	24.0144	31.8476
ACOT9	1119.67	1132.17	1254.14	512.069	468.775	585.71	-1.16501	1.85298e-30	2.99812e-29	1168.66	522.185
ACOX1	596.104	666.128	1547.86	1765.6	1572.24	1857.49	1.01836	2.90295e-36	6.33753e-35	936.697	1731.78
ACOX2	5.45383	6.15646	5.16815	3.47558	5.26713	7.48989	-0.0442371	0.938015	0.953585	5.59281	5.41087
ACOX3	104.714	81.2652	218.785	202.742	260.723	238.179	0.897151	2.32976e-13	1.34814e-12	134.921	233.881
ACOXL	15.8161	24.0102	0.861358	1.15853	3.95035	5.99191	-1.10376	0.104837	0.150981	13.5626	3.70026
ACP1	519.205	568.856	547.823	406.643	342.364	401.458	-0.501753	3.17657e-09	1.31256e-08	545.295	383.488
ACP2	595.013	618.108	366.938	247.925	239.655	223.199	-1.11777	1.36985e-12	7.49507e-12	526.687	236.926
ACP5	44.7214	40.017	64.6018	157.56	190.934	124.332	1.67613	1.30666e-26	1.74454e-25	49.7801	157.609
ACP6	202.337	183.462	55.9882	222.437	189.617	200.729	0.661824	1.84841e-06	5.7618e-06	147.263	204.261
ACPP	14.18	8.00339	182.608	169.145	159.331	221.701	2.72831	7.20421e-48	2.50924e-46	68.2637	183.392
ACPT	11.4531	6.15646	2.58407	6.95117	3.95035	0	-0.640928	0.299943	0.37567	6.73119	3.63384
ACRBP	0.545383	2.46258	1.72272	0	5.26713	2.99596	0.718195	0.437645	0.51672	1.57689	2.75436
ACRC	40.9038	38.7857	31.0089	50.9752	38.1867	34.4535	0.160544	0.481627	0.559065	36.8994	41.2052
ACRV1	16.3615	28.9353	3.44543	9.26822	10.5343	8.98787	-0.344471	0.48374	0.561018	16.2474	9.59679
ACSBG1	8.18075	6.7721	0.861358	9.26822	3.95035	1.49798	0.104986	0.863972	0.894811	5.2714	4.90552
ACSBG2	9.8169	8.61904	2.58407	18.5364	9.21749	8.98787	0.936918	0.0603133	0.0923471	7.00667	12.2473
ACSF2	306.505	245.027	173.994	341.766	446.39	278.624	0.561281	1.57706e-06	4.95829e-06	241.842	355.593
ACSF3	85.0798	104.044	68.0473	79.9384	84.2742	58.4212	-0.178568	0.303399	0.379373	85.7237	74.2112
ACSL1	445.578	502.982	3089.69	2047.12	1926.45	2257.45	1.18138	7.83098e-13	4.37342e-12	1346.08	2077.01
ACSL3	8458.9	9831.24	10991.8	6061.42	5380.38	6982.08	-0.67678	1.4534e-06	4.58769e-06	9760.64	6141.29
ACSL4	4250.17	4495.44	5962.32	2349.49	2170.06	2879.11	-0.98814	3.4626e-25	4.28157e-24	4902.64	2466.22
ACSL5	367.588	402.017	303.198	66.0361	43.4539	38.9474	-2.85012	2.37558e-29	3.63122e-28	357.601	49.4791
ACSL6	4.90845	5.54081	2.58407	2.31706	2.63357	4.49394	-0.500157	0.476377	0.553816	4.34444	3.14819
ACSM1	4.36307	9.23468	6.0295	11.5853	1.31678	8.98787	0.10948	0.876822	0.904782	6.54242	7.29664
ACSM3	9.27152	4.92516	13.7817	18.5364	18.435	19.4737	1.06697	0.00455425	0.0087855	9.32613	18.815
ACSM4	4.90845	3.07823	2.58407	1.15853	1.31678	1.49798	-1.30693	0.235596	0.305606	3.52358	1.32443
ACSM6	13.6346	22.1632	12.059	64.8776	79.007	101.863	2.34094	5.78989e-17	4.37092e-16	15.9523	81.9157
ACSS1	96.5329	96.6564	25.8407	41.707	46.0874	79.3929	-0.15037	0.543178	0.617584	73.01	55.7291
ACSS2	794.078	481.435	658.077	1605.72	1581.46	1439.56	1.25816	1.65543e-32	3.00033e-31	644.53	1542.24
ACSS3	3.81768	6.7721	0	3.47558	3.95035	0	0.383527	0.658275	0.720663	3.52993	2.47531
ACTA2	25.0876	24.0102	2.58407	28.9632	18.435	17.9757	0.64762	0.0711889	0.106953	17.2273	21.7913
ACTA2-AS1	10.9077	9.23468	0	9.26822	5.26713	2.99596	0.308475	0.658172	0.720594	6.71412	5.84377
ACTB	28566.6	26925.9	31935.7	9257.8	11434.9	8638.84	-1.5892	1.52938e-37	3.48909e-36	29142.7	9777.2
ACTBL2	2.18153	0.615646	13.7817	5.79264	6.58392	2.99596	0.829028	0.201917	0.267994	5.5263	5.12417
ACTG1	11318.3	10912.9	14816.2	2691.26	3228.75	2519.6	-2.13988	2.39534e-40	6.10577e-39	12349.2	2813.2
ACTG1P17	2.18153	1.84694	1.72272	8.1097	17.1182	10.4858	2.62594	2.56306e-05	6.97978e-05	1.91706	11.9046
ACTG1P20	103.623	97.8876	43.0679	41.707	47.4042	47.9353	-0.774288	7.70745e-05	0.000197791	81.5261	45.6822
ACTG1P4	1.63615	4.92516	7.75222	6.95117	14.4846	11.9838	1.3274	0.0232269	0.0390596	4.77118	11.1399
ACTL10	12.5438	11.0816	1.72272	6.95117	9.21749	2.99596	-0.0381521	0.943204	0.957527	8.44938	6.3882
ACTL6A	685.547	695.679	751.104	461.094	380.55	425.426	-0.745143	3.49834e-12	1.84853e-11	710.777	422.357
ACTL7A	2.18153	2.46258	0.861358	5.79264	3.95035	8.98787	1.95385	0.0223217	0.0376554	1.83516	6.24362
ACTN1	7143.43	7101.47	6435.2	1927.79	2425.52	1497.98	-1.85608	7.83632e-69	5.03594e-67	6893.37	1950.43
ACTN1-AS1	6.5446	4.92516	0	0	0	0	-3.62711	0.00766219	0.0141987	3.82325	0
ACTN2	9.8169	9.23468	5.16815	0	0	0	-5.03072	0.000444312	0.00101708	8.07324	0
ACTN4	2726.37	2527.84	2934.65	2712.11	3548.73	1800.57	-0.086575	0.439128	0.518001	2729.62	2687.14
ACTR10	499.571	529.455	1037.07	441.399	364.749	461.377	-0.627572	1.30792e-09	5.61401e-09	688.7	422.509
ACTR1A	901.519	911.155	1156.8	850.359	795.337	689.07	-0.346899	0.0089895	0.0164413	989.826	778.256
ACTR1B	316.322	257.34	160.213	209.694	288.376	172.268	-0.126897	0.320892	0.397894	244.625	223.446
ACTR2	3130.5	3506.1	7452.47	2688.94	2397.86	3271.59	-0.658684	7.69202e-07	2.50333e-06	4696.36	2786.13
ACTR3	3969.3	4370.47	8853.9	3605.34	3240.6	4278.23	-0.542837	1.01405e-07	3.62252e-07	5731.22	3708.06
ACTR3B	40.3584	42.4795	17.2272	81.097	52.6713	73.4009	1.0947	4.74804e-08	1.75382e-07	33.355	69.0564
ACTR3C	19.0884	32.6292	18.9499	62.5605	48.721	64.4131	1.33412	2.78187e-09	1.15417e-08	23.5558	58.5649
ACTR5	129.801	118.204	157.628	144.816	105.343	106.356	-0.162981	0.229989	0.299524	135.211	118.838
ACTR6	298.325	291.2	579.694	258.352	234.387	296.6	-0.503894	2.26735e-06	6.98892e-06	389.74	263.113
ACTR8	398.675	433.414	510.785	413.594	392.402	417.936	-0.122387	0.143527	0.199491	447.625	407.977
ACTRT3	73.6268	83.1121	39.6225	34.7558	9.21749	16.4778	-1.55636	5.40998e-09	2.19076e-08	65.4538	20.1504
ACVR1	864.978	977.645	1361.81	892.066	834.841	976.682	-0.221644	0.00953169	0.0173145	1068.14	901.196
ACVR1B	494.663	546.078	715.788	456.46	438.489	470.365	-0.349325	0.00210844	0.00432518	585.51	455.105
ACVR1C	27.8146	20.3163	105.947	52.1338	57.9385	70.405	0.630408	0.00651557	0.0122379	51.3593	60.1591
ACVR2A	405.765	457.425	744.213	425.18	377.917	483.847	-0.275994	0.00535082	0.0101971	535.801	428.981
ACVR2B	182.703	158.837	97.3334	264.144	259.406	320.567	0.961076	8.48555e-15	5.42451e-14	146.291	281.373
ACVR2B-AS1	1.09077	3.69387	0.861358	11.5853	2.63357	13.4818	2.22492	0.00251198	0.00508328	1.882	9.23355
ACYP1	86.716	82.4965	39.6225	59.0849	48.721	58.4212	-0.259523	0.168265	0.228907	69.6116	55.409
ACYP2	15.8161	14.7755	37.0384	61.402	30.286	49.4333	1.2089	5.05995e-07	1.67977e-06	22.5433	47.0404
ADA	87.8067	96.0407	64.6018	55.6093	52.6713	31.4575	-0.824061	7.09353e-06	2.06547e-05	82.8164	46.5794
ADAD2	2.18153	1.84694	6.0295	13.9023	18.435	10.4858	2.24472	6.1449e-05	0.000159804	3.35266	14.2744
ADAL	81.2621	95.4251	50.8201	133.231	84.2742	139.312	0.677717	9.55286e-06	2.73489e-05	75.8358	118.939
ADAM10	8848.84	9266.7	10262.2	5063.93	4596.89	6225.6	-0.843693	8.39151e-25	1.02034e-23	9459.25	5295.47
ADAM12	238.333	297.972	387.611	185.364	175.132	230.689	-0.628035	8.62134e-07	2.79085e-06	307.972	197.062
ADAM15	2198.99	1971.91	1552.17	1233.83	1740.79	686.074	-0.736042	1.32077e-10	6.21275e-10	1907.69	1220.23
ADAM17	3396.65	3520.88	5028.61	2001.94	1834.28	2330.85	-0.937212	1.62631e-21	1.65266e-20	3982.04	2055.69
ADAM19	683.911	749.856	1074.97	126.28	121.144	107.854	-2.79497	3.06105e-43	8.92449e-42	836.247	118.426
ADAM1A	134.164	138.52	73.2154	152.926	121.144	148.3	0.312327	0.0328871	0.0535531	115.3	140.79
ADAM20	28.3599	17.2381	24.118	92.6822	94.8084	83.8868	1.94799	8.1952e-13	4.56983e-12	23.2387	90.4592
ADAM20P1	17.9977	8.61904	22.3953	48.6582	81.6406	73.4009	2.09434	2.09367e-12	1.12685e-11	16.3373	67.8999
ADAM21	7.63537	11.0816	7.75222	28.9632	17.1182	22.4697	1.43778	0.000127964	0.000317925	8.82307	22.8504
ADAM22	26.1784	33.8605	41.3452	55.6093	35.5532	46.4373	0.472772	0.0379875	0.0609985	33.7947	45.8666
ADAM23	1.09077	0.615646	0.861358	10.4268	11.8511	19.4737	3.96267	1.14049e-06	3.6441e-06	0.855923	13.9172
ADAM28	1643.24	1655.47	762.302	183.047	159.331	242.673	-2.72515	4.30043e-130	1.12124e-127	1353.67	195.017
ADAM32	26.7238	22.7789	28.4248	46.3411	47.4042	70.405	1.03533	5.87549e-05	0.000153125	25.9758	54.7168
ADAM8	852.98	772.02	190.36	96.1578	138.262	47.9353	-2.47904	2.17127e-43	6.44356e-42	605.12	94.1185
ADAM9	22085.8	22623.1	21074	10339.9	9756.05	13245.1	-0.990061	9.69656e-20	8.80895e-19	21927.6	11113.7
ADAMTS1	16274.8	16570.7	19683.7	7263.97	7887.53	8599.89	-1.14168	5.37577e-42	1.48207e-40	17509.7	7917.13
ADAMTS13	17.9977	14.7755	14.6431	20.8535	36.8699	22.4697	0.734079	0.0274108	0.0454198	15.8054	26.731
ADAMTS14	8.72613	9.85033	17.2272	0	1.31678	1.49798	-3.78273	0.000295532	0.000696418	11.9345	0.938254
ADAMTS15	1316.56	1375.35	2129.28	158.718	179.083	122.834	-3.36573	1.11899e-173	6.80754e-171	1607.06	153.545
ADAMTS17	2.18153	2.46258	2.58407	6.95117	5.26713	8.98787	1.53021	0.0158871	0.027578	2.4094	7.06872
ADAMTS19	14.18	9.85033	1.72272	16.2194	7.9007	10.4858	0.556982	0.288143	0.362724	8.58434	11.5353
ADAMTS3	476.12	522.683	76.6608	35.9144	21.0685	64.4131	-2.79572	5.07249e-43	1.46253e-41	358.488	40.4653
ADAMTS5	4.36307	8.61904	5.16815	0	2.63357	1.49798	-2.23979	0.0132524	0.023403	6.05008	1.37718
ADAMTS6	1059.13	853.285	752.827	82.2555	105.343	115.344	-3.14221	1.50126e-94	1.90275e-92	888.415	100.981
ADAMTS7	23.4515	18.4694	6.0295	10.4268	31.6028	10.4858	0.15695	0.661749	0.723816	15.9835	17.5051
ADAMTS8	0	1.84694	0.861358	2.31706	3.95035	1.49798	1.63898	0.136688	0.191252	0.902765	2.58846
ADAMTS9	27.2692	37.5544	13.7817	31.2803	28.9692	16.4778	0.118269	0.681257	0.741465	26.2018	25.5758
ADAMTS9-AS2	0	0	0.861358	2.31706	2.63357	5.99191	3.85172	0.00630355	0.0118629	0.287119	3.64751
ADAMTSL1	10.3623	16.0068	0.861358	3.47558	0	7.48989	-0.715461	0.28042	0.354354	9.07681	3.65516
ADAMTSL3	211.063	215.476	2447.12	242.132	185.666	235.183	-1.11788	8.02616e-16	5.54869e-15	957.885	220.994
ADAMTSL4	67.6275	59.102	73.2154	62.5605	93.4916	58.4212	0.0658353	0.70021	0.758699	66.6483	71.4911
ADAMTSL4-AS1	362.135	297.972	240.319	142.499	206.735	173.766	-0.812387	3.48842e-05	9.34222e-05	300.142	174.333
ADAMTSL5	28.3599	29.551	49.9587	57.9264	77.6902	53.9272	0.850117	1.23707e-05	3.49933e-05	35.9566	63.1813
ADAP1	17.9977	11.0816	15.5044	34.7558	64.5224	28.4616	1.43217	3.98022e-08	1.48372e-07	14.8612	42.5799
ADAP2	2.72692	0	41.3452	37.0729	19.7518	28.4616	2.82936	6.4133e-11	3.08755e-10	14.6907	28.4287
ADAR	12276	12136.2	21521.9	6622.15	6144.11	6505.72	-1.20312	6.54956e-70	4.41092e-68	15311.4	6423.99
ADARB1	222.516	205.626	120.59	260.669	325.246	328.057	0.776105	4.42895e-06	1.32209e-05	182.911	304.657
ADAT1	352.863	337.989	265.298	383.473	341.047	317.571	0.136844	0.207037	0.273755	318.717	347.364
ADAT2	428.126	432.799	410.868	419.387	373.967	479.353	-0.00304231	0.969852	0.977241	423.931	424.236
ADAT3	1.63615	4.30952	4.30679	1.15853	1.31678	1.49798	-1.3689	0.166786	0.227232	3.41749	1.32443
ADCK1	50.7207	49.8673	32.7316	67.1946	51.3546	37.4495	0.263703	0.190378	0.254418	44.4398	51.9995
ADCK2	70.8998	87.4217	73.2154	105.426	161.964	97.3686	0.642708	0.000117998	0.000294608	77.179	121.586
ADCK3	67.6275	48.636	18.0885	60.2434	68.4727	40.4454	0.524422	0.0166881	0.0288641	44.784	56.3872
ADCK4	68.1729	52.9455	37.0384	72.9873	107.976	59.9191	0.633112	0.000620981	0.00138976	52.7189	80.2942
ADCK5	28.3599	26.4728	18.0885	23.1706	38.1867	8.98787	-0.105693	0.7322	0.786452	24.3071	23.4484
ADCY1	12.5438	12.9286	12.059	46.3411	32.9196	35.9515	1.61838	1.55151e-08	6.03509e-08	12.5105	38.4041
ADCY10	4.90845	5.54081	11.1976	23.1706	19.7518	32.9555	1.90392	1.58375e-07	5.54904e-07	7.21564	25.2926
ADCY10P1	148.89	147.139	106.808	582.74	500.378	608.179	2.0578	5.51155e-32	9.66294e-31	134.279	563.766
ADCY2	1.63615	1.84694	10.3363	1.15853	2.63357	2.99596	-0.550772	0.482409	0.559751	4.60646	2.26268
ADCY3	558.473	556.544	211.894	267.62	376.6	176.761	-0.603824	5.55155e-10	2.45926e-09	442.303	273.661
ADCY4	154.343	107.738	88.7198	25.4876	36.8699	22.4697	-2.03508	2.42841e-19	2.15883e-18	116.934	28.2757
ADCY5	8.72613	9.85033	1.72272	16.2194	14.4846	11.9838	1.18164	0.00763397	0.0141564	6.76639	14.2293
ADCY6	964.238	797.261	968.166	966.212	1162.72	820.892	0.0967515	0.109362	0.15673	909.888	983.275
ADCY7	832.255	810.805	1095.65	515.545	570.167	483.847	-0.790884	2.20487e-24	2.63186e-23	912.902	523.186
ADCY9	317.413	281.966	219.646	451.826	509.595	358.017	0.675516	6.88045e-11	3.30809e-10	273.008	439.813
ADD1	1699.41	1545.27	2553.93	1992.67	1987.03	1957.86	0.0659152	0.284546	0.358873	1932.87	1979.18
ADD2	5.45383	6.15646	0	1.15853	0	0	-2.12626	0.160043	0.219191	3.8701	0.386176
ADD3	671.367	700.605	2169.76	2378.46	2185.86	2897.09	1.28375	2.11633e-60	1.1327e-58	1180.58	2487.14
ADD3-AS1	1.09077	1.84694	0	4.63411	1.31678	2.99596	2.04883	0.0478453	0.0751161	0.979234	2.98228
ADGB	0.545383	0	1.72272	1.15853	1.31678	0	0.586982	0.698226	0.757089	0.756033	0.825104
ADGRA2	13.0892	6.7721	0.861358	8.1097	7.9007	7.48989	0.453892	0.366103	0.445064	6.90755	7.83343
ADGRA3	1130.58	1195.58	805.369	1598.77	1405.01	1632.8	0.575921	1.3917e-08	5.4448e-08	1043.84	1545.52
ADGRB2	11.4531	8.00339	1.72272	16.2194	22.3853	7.48989	1.22879	0.00183089	0.00379335	7.05972	15.3649
ADGRE2	1.63615	2.46258	6.89086	9.26822	5.26713	5.99191	1.2088	0.0387276	0.0620995	3.6632	6.84242
ADGRE5	412.31	387.241	117.145	113.536	148.797	67.409	-1.26502	8.12009e-22	8.39658e-21	305.565	109.914
ADGRF1	231.788	256.109	209.31	212.011	192.25	260.648	-0.112451	0.634405	0.699777	232.402	221.636
ADGRF2	3.2723	1.84694	80.1063	41.707	35.5532	32.9555	2.12468	3.6772e-12	1.93967e-11	28.4085	36.7386
ADGRF3	31.0869	38.17	9.47493	35.9144	40.8203	17.9757	0.481363	0.0729381	0.109257	26.2439	31.5701
ADGRF4	485.937	536.227	2147.36	1095.97	984.954	1174.42	0.384284	0.00133814	0.00283552	1056.51	1085.11
ADGRF5	68.1729	64.0271	4.30679	19.695	18.435	32.9555	-0.165408	0.612402	0.680567	45.5023	23.6952
ADGRG1	992.598	932.703	1913.94	1350.84	1619.64	940.731	0.0617037	0.587441	0.65803	1279.75	1303.74
ADGRG2	13.6346	16.6224	13.7817	42.8655	31.6028	55.4252	1.54003	4.48263e-08	1.65982e-07	14.6796	43.2978
ADGRG3	0.545383	0.615646	0	5.79264	2.63357	4.49394	3.43096	0.00953242	0.0173145	0.38701	4.30671
ADGRG4	4.36307	0.615646	4.30679	4.63411	6.58392	2.99596	0.686435	0.441731	0.5204	3.09517	4.738
ADGRG6	3711.88	4094.04	3356.71	3182.48	2740.23	3777.9	-0.207638	0.00904546	0.0165353	3720.88	3233.53
ADGRG7	1.09077	0	0.861358	4.63411	1.31678	1.49798	2.05254	0.0848458	0.125002	0.650708	2.48296
ADGRL1	36.5407	27.704	32.7316	84.5725	110.61	43.4414	1.21983	1.15532e-10	5.4598e-10	32.3254	79.5412
ADGRL2	925.516	1023.82	7336.18	3391.01	2960.13	3965.15	0.825123	7.97151e-11	3.82059e-10	3095.17	3438.76
ADGRL3	4.36307	2.46258	12.059	11.5853	11.8511	11.9838	1.18339	0.00902895	0.0165084	6.29489	11.8067
ADGRL4	3.2723	7.38775	0.861358	0	0	2.99596	-1.75862	0.170042	0.230979	3.84047	0.998652
ADGRV1	136.891	160.683	49.9587	517.862	377.917	515.305	2.14157	3.78162e-55	1.68749e-53	115.844	470.361
ADH1A	13.0892	16.6224	12.059	97.3163	85.5909	128.826	2.88587	3.37855e-30	5.42798e-29	13.9235	103.911
ADH1B	0.545383	1.23129	0.861358	4.63411	5.26713	2.99596	2.41456	0.0136036	0.0239814	0.879344	4.29907
ADH1C	1.63615	1.23129	0.861358	2.31706	1.31678	0	-0.00367734	0.997492	0.998064	1.24293	1.21128
ADH4	31.6322	31.3979	13.7817	203.901	190.934	262.146	3.11149	6.87749e-58	3.37422e-56	25.604	218.994
ADH5	1501.44	1468.31	1771.81	1448.16	1224.61	1559.4	-0.1685	0.12857	0.181018	1580.52	1410.72
ADH6	51.8114	49.8673	78.3835	294.266	229.12	293.604	2.21073	4.33439e-57	2.06546e-55	60.0208	272.33
ADH7	5.99922	8.00339	829.487	575.788	483.26	713.038	4.08707	2.62445e-72	1.8352e-70	281.163	590.695
ADHFE1	26.7238	22.1632	24.118	76.4628	98.7588	101.863	1.90198	4.69427e-10	2.09372e-09	24.335	92.3614
ADI1	359.953	362.615	348.85	463.411	434.539	497.329	0.370709	2.33161e-06	7.17608e-06	357.139	465.093
ADIPOR1	948.967	977.645	1801.1	1210.66	1154.82	1322.72	0.0475351	0.468415	0.54616	1242.57	1229.4
ADIPOR2	1616.52	1619.76	1882.07	1577.91	1320.73	1683.73	-0.161979	0.162987	0.222772	1706.12	1527.46
ADIRF	24.5423	19.085	13.7817	27.8047	53.9881	29.9596	0.905809	0.00161716	0.00338122	19.1363	37.2508
ADK	738.994	765.863	801.063	934.932	833.524	1168.42	0.340282	7.14951e-06	2.08045e-05	768.64	978.96
ADM	332.138	338.605	1212.79	653.41	791.387	621.661	0.406407	0.0153197	0.0267151	627.845	688.819
ADM2	12.5438	1.84694	7.75222	2.31706	1.31678	2.99596	-1.76986	0.0251437	0.0419928	7.38099	2.20993
ADM5	39.2676	43.7108	7.75222	13.9023	11.8511	11.9838	-0.960424	0.00563687	0.0106998	30.2436	12.5791
ADNP	1950.84	2170.77	2901.05	3911.19	3531.61	4378.59	0.764733	1.02909e-11	5.25074e-11	2340.89	3940.47
ADNP-AS1	67.0822	51.7142	54.2655	64.8776	67.156	79.3929	0.264816	0.171532	0.232726	57.6873	70.4755
ADNP2	692.637	734.465	1404.01	838.774	825.623	795.427	-0.123839	0.149333	0.20635	943.705	819.941
ADO	221.426	278.887	361.77	177.255	146.163	166.276	-0.784527	3.49561e-12	1.84762e-11	287.361	163.231
ADORA2A-AS1	3.2723	4.30952	0	10.4268	3.95035	5.99191	1.361	0.0434894	0.0689536	2.52727	6.78967
ADORA2B	486.482	602.717	197.251	230.547	213.319	226.195	-0.786932	1.62699e-07	5.69128e-07	428.817	223.354
ADPGK	1769.22	1928.2	985.393	772.738	728.181	772.957	-0.978333	1.12295e-18	9.59503e-18	1560.94	757.959
ADPGK-AS1	26.1784	25.2415	19.8112	20.8535	15.8014	29.9596	-0.0944676	0.748731	0.80058	23.7437	22.2048
ADPRH	39.813	51.0986	34.4543	22.012	22.3853	17.9757	-0.941121	0.00231121	0.00471043	41.7886	20.791
ADPRHL1	1.63615	0.615646	4.30679	8.1097	9.21749	1.49798	1.71712	0.0118776	0.0211573	2.18619	6.27505
ADPRHL2	357.226	295.51	294.584	187.682	201.468	134.818	-0.874495	8.16434e-16	5.63781e-15	315.773	174.656
ADPRM	61.6283	67.1054	55.9882	27.8047	26.3357	38.9474	-0.995111	3.48618e-06	1.05551e-05	61.574	31.0293
ADRA1B	10.3623	12.9286	6.89086	3.47558	3.95035	1.49798	-1.63701	0.0156021	0.0271505	10.0606	2.97464
ADRA2C	0.545383	0	0	0	0	0	0.0237735	0.989565	0.992066	0.181794	0
ADRB1	5.45383	4.92516	3.44543	6.95117	10.5343	10.4858	1.14951	0.0291409	0.048001	4.60814	9.32376
ADRB2	1512.35	1551.43	4552.28	1298.71	1203.54	1382.63	-0.774643	3.21636e-07	1.08808e-06	2538.68	1294.96
ADRBK1	352.863	277.04	269.605	240.974	352.898	146.802	-0.342429	0.00124748	0.00265451	299.836	246.891
ADRBK2	431.944	447.574	518.537	334.815	268.624	381.985	-0.506636	3.02703e-06	9.22618e-06	466.018	328.474
ADRM1	263.42	229.636	92.1653	120.487	198.834	89.8787	-0.433113	0.00100506	0.00217518	195.074	136.4
ADSL	639.735	650.737	254.962	337.132	322.612	283.118	-0.591372	2.52614e-11	1.25216e-10	515.145	314.287
ADSS	802.804	986.264	1183.51	787.799	574.118	784.941	-0.459993	3.65207e-07	1.23091e-06	990.858	715.619
ADSSL1	44.1761	32.0136	155.044	174.938	238.338	155.79	1.65877	1.14474e-20	1.095e-19	77.078	189.688
ADTRP	77.9898	70.7992	99.0561	48.6582	53.9881	68.907	-0.537012	0.00181942	0.00377228	82.6151	57.1844
AEBP1	26.7238	28.3197	4.30679	5.79264	13.1678	8.98787	-0.785914	0.0476901	0.074924	19.7834	9.31612
AEBP2	582.469	552.85	1025.88	1112.19	1132.43	1484.5	0.835093	2.18476e-15	1.46488e-14	720.399	1243.04
AEN	359.408	364.462	272.189	252.559	226.487	155.79	-0.629107	3.15619e-09	1.30443e-08	332.02	211.612
AES	415.582	390.935	348.85	363.778	480.626	274.13	-0.0856266	0.423185	0.502377	385.122	372.845
AFAP1	407.401	356.459	640.85	776.214	829.574	744.495	0.781436	4.25359e-31	7.10919e-30	468.237	783.428
AFAP1-AS1	65.446	51.0986	48.236	75.3043	96.1252	112.348	0.765888	2.25148e-05	6.16346e-05	54.9269	94.5926
AFAP1L1	249.24	238.255	388.472	240.974	225.17	215.709	-0.324918	0.0168275	0.0290831	291.989	227.284
AFAP1L2	412.31	422.948	730.431	514.386	563.583	557.248	0.111562	0.247185	0.318038	521.897	545.073
AFF1	1952.47	2049.48	5021.72	3994.6	3672.51	4567.34	0.578871	7.45747e-13	4.17248e-12	3007.89	4078.15
AFF2	0	0.615646	1.72272	0	6.58392	4.49394	2.50578	0.0294315	0.0484228	0.779454	3.69262
AFF4	3955.12	4209.17	10972.8	7836.28	6942.08	8999.86	0.47419	1.31858e-18	1.12141e-17	6379.04	7926.07
AFG3L1P	364.316	322.598	239.457	213.169	240.971	197.733	-0.483595	2.56746e-06	7.86881e-06	308.791	217.291
AFG3L2	857.888	830.506	714.065	879.323	740.032	849.354	0.0404625	0.690209	0.74942	800.82	822.903
AFMID	63.2645	67.721	51.6815	61.402	97.442	49.4333	0.183426	0.351537	0.429992	60.889	69.4258
AFTPH	629.918	647.659	1951.84	967.371	909.897	1148.95	0.111597	0.0684044	0.10328	1076.47	1008.74
AGA	317.958	368.156	920.791	376.522	317.345	419.434	-0.385489	0.0188694	0.0323094	535.635	371.1
AGAP1	225.789	241.949	267.882	681.214	709.746	612.673	1.43575	1.18744e-51	4.64068e-50	245.207	667.878
AGAP1-IT1	13.0892	6.7721	3.44543	23.1706	46.0874	44.9394	2.36514	1.79784e-06	5.61278e-06	7.76891	38.0658
AGAP11	3.2723	1.84694	8.61358	25.4876	18.435	29.9596	2.61425	3.75569e-09	1.54311e-08	4.5776	24.6274
AGAP2	9.8169	6.15646	0.861358	1.15853	1.31678	2.99596	-1.58806	0.0748905	0.111843	5.61157	1.82376
AGAP3	339.774	336.758	241.18	440.241	539.881	334.049	0.490947	2.47645e-08	9.43189e-08	305.904	438.057
AGAP4	14.18	6.15646	7.75222	13.9023	14.4846	5.99191	0.312491	0.459054	0.537133	9.36288	11.4596
AGAP5	41.9945	49.2516	39.6225	46.3411	61.8888	46.4373	0.229145	0.300724	0.376467	43.6229	51.5558
AGAP6	108.531	110.201	69.77	90.3652	88.2245	86.8828	-0.108371	0.535128	0.610299	96.1673	88.4908
AGAP7P	2.18153	0	1.72272	2.31706	1.31678	0	0.0115319	0.992746	0.99449	1.30142	1.21128
AGAP9	3.2723	6.15646	1.72272	2.31706	0	1.49798	-1.52421	0.126093	0.177942	3.71716	1.27168
AGBL1	0.545383	1.84694	2.58407	3.47558	1.31678	5.99191	1.2443	0.129755	0.182446	1.6588	3.59476
AGBL1-AS1	7.63537	9.23468	25.8407	6.95117	5.26713	16.4778	-0.359798	0.405449	0.484918	14.2369	9.56536
AGBL2	49.6299	54.7925	52.5428	42.8655	53.9881	61.4171	0.00764179	0.968746	0.976656	52.3217	52.7569
AGBL3	22.3607	18.4694	8.61358	28.9632	30.286	26.9636	0.841559	0.00330393	0.00655009	16.4812	28.7376
AGBL5	174.523	153.296	92.1653	203.901	221.22	191.741	0.592375	3.56421e-08	1.33546e-07	139.995	205.621
AGER	103.077	81.2652	54.2655	53.2923	51.3546	52.4292	-0.563556	0.00516158	0.00986739	79.5361	52.3587
AGFG1	1536.89	1609.91	2719.31	2249.86	2033.11	2675.39	0.288772	1.77653e-05	4.92609e-05	1955.37	2319.45
AGFG2	63.2645	56.6394	29.2862	121.645	151.43	80.8908	1.34892	1.48606e-12	8.09856e-12	49.73	117.989
AGGF1	631.009	705.53	1248.11	748.409	686.044	819.394	-0.134466	0.0200413	0.0341239	861.549	751.283
AGK	433.58	504.214	563.328	571.154	570.167	669.596	0.276058	0.000439943	0.00100771	500.374	603.639
AGL	1074.41	1113.09	1627.1	2766.56	2413.66	3445.35	1.19018	1.1775e-125	2.8277e-123	1271.53	2875.19
AGMAT	47.9937	48.636	16.3658	41.707	42.1371	41.9434	0.280093	0.22111	0.28978	37.6652	41.9292
AGMO	224.698	208.704	161.935	25.4876	23.7021	40.4454	-2.75048	2.71525e-27	3.78868e-26	198.446	29.8784
AGO1	524.113	511.601	457.381	1128.41	908.581	997.654	1.02478	3.50721e-30	5.62479e-29	497.699	1011.55
AGO2	645.189	707.992	461.688	451.826	481.943	446.398	-0.381436	0.000270303	0.000640605	604.956	460.055
AGO3	432.489	416.176	391.056	480.789	499.061	621.661	0.357483	0.000534541	0.00120966	413.241	533.837
AGO4	453.759	371.234	998.314	824.872	770.318	954.212	0.606544	1.26137e-19	1.13854e-18	607.769	849.801
AGPAT1	163.615	178.537	101.64	187.682	239.655	143.806	0.393592	0.00212531	0.00435832	147.931	190.381
AGPAT2	62.7191	48.0204	32.7316	33.5973	55.3049	19.4737	-0.406833	0.0867862	0.127449	47.8237	36.1253
AGPAT3	574.834	638.424	804.508	757.677	825.623	722.026	0.202043	0.0217663	0.0368205	672.589	768.442
AGPAT4	388.313	301.051	310.95	497.008	410.836	518.301	0.498036	9.59219e-07	3.08869e-06	333.438	475.382
AGPAT4-IT1	59.9922	50.4829	26.7021	48.6582	35.5532	44.9394	-0.0771302	0.727657	0.782998	45.7257	43.0502
AGPAT5	1099.49	1312.56	469.44	770.421	614.938	748.989	-0.300632	0.015701	0.0272965	960.496	711.449
AGPAT6	1026.96	1125.4	1147.33	961.578	832.207	835.872	-0.322083	1.82423e-06	5.69128e-06	1099.9	876.552
AGPAT9	97.0782	190.234	67.1859	17.3779	11.8511	20.9717	-2.73438	6.46245e-13	3.62911e-12	118.166	16.7336
AGPS	1281.11	1419.06	1828.66	1634.68	1452.41	1791.58	0.118811	0.162272	0.221895	1509.61	1626.23
AGR2	957.148	1089.69	1286.87	1864.07	1519.57	1814.05	0.623585	0.0159837	0.0277299	1111.24	1732.56
AGRN	3002.88	2532.77	1050.86	1279.01	2465.02	868.828	-0.516841	1.64524e-06	5.15755e-06	2195.5	1537.62
AGRP	4.36307	4.92516	2.58407	2.31706	2.63357	2.99596	-0.480026	0.559717	0.631711	3.95743	2.64886
AGTPBP1	487.027	490.054	280.803	440.241	422.688	537.774	0.177829	0.111192	0.159016	419.295	466.901
AGTRAP	139.073	126.823	31.8702	53.2923	102.709	29.9596	-0.496046	0.0477165	0.0749397	99.2553	61.987
AHCTF1	2302.06	2591.87	2654.7	2172.24	1906.7	2500.13	-0.205042	0.00490547	0.00941527	2516.21	2193.02
AHCTF1P1	23.9969	30.1666	24.118	15.0609	27.6525	17.9757	-0.374379	0.200719	0.26652	26.0938	20.2297
AHCY	1034.59	1107.55	608.98	945.359	832.207	726.52	-0.0894799	0.494482	0.571768	917.039	834.695
AHCYL1	1136.58	1011.51	1584.9	1560.54	1368.14	1521.95	0.277362	1.97736e-05	5.4482e-05	1244.33	1483.54
AHCYL2	227.97	222.248	393.64	430.972	418.737	495.831	0.72058	1.23862e-14	7.84118e-14	281.286	448.513
AHDC1	115.621	95.4251	154.183	262.986	422.688	238.179	1.31571	9.7275e-26	1.23805e-24	121.743	307.951
AHI1	499.026	517.758	184.331	557.252	542.515	669.596	0.664833	5.35298e-08	1.96614e-07	400.371	589.788
AHNAK	108244	106584	167392	234169	213398	235491	0.865889	3.2394e-26	4.217e-25	127407	227686
AHNAK2	11773.7	10263.4	26734.8	43456.4	49613.8	42338.9	1.59457	4.23599e-41	1.12208e-39	16257.3	45136.3
AHR	1373.28	1479.4	6064.82	4504.36	3831.84	5545.52	0.984587	1.15451e-47	3.97566e-46	2972.5	4627.24
AHRR	2.72692	10.466	12.059	4.63411	9.21749	4.49394	-0.39134	0.435479	0.514563	8.4173	6.11518
AHSA1	970.237	1029.36	980.225	974.322	849.325	822.39	-0.168183	0.0942556	0.137215	993.274	882.013
AHSA2	809.349	647.043	789.865	1087.86	1135.07	1145.95	0.58089	9.36896e-10	4.06448e-09	748.752	1122.96
AIDA	368.134	394.629	324.732	144.816	125.094	185.749	-1.2619	1.75924e-15	1.1883e-14	362.498	151.887
AIF1L	26.1784	17.2381	14.6431	39.3899	25.0189	31.4575	0.736397	0.0148325	0.0259498	19.3532	31.9555
AIFM1	462.485	431.568	394.502	483.106	442.439	512.309	0.155399	0.0947836	0.137939	429.518	479.285
AIFM2	63.8099	51.7142	14.6431	55.6093	59.2553	41.9434	0.517942	0.0159609	0.027693	43.3891	52.2693
AIFM3	1.09077	4.30952	0	2.31706	5.26713	4.49394	1.48958	0.140811	0.196344	1.8001	4.02604
AIG1	632.645	623.649	608.98	521.338	514.862	588.706	-0.207699	0.170843	0.231912	621.758	541.635
AIM1	8430.54	8360.47	10624.8	13452.8	12552.9	15950.5	0.616937	4.56304e-31	7.59854e-30	9138.62	13985.4
AIM1L	50.1753	52.9455	517.676	456.46	680.777	356.519	2.08604	6.02779e-94	7.48389e-92	206.932	497.919
AIM2	64.3552	84.3434	180.024	6.95117	3.95035	4.49394	-4.27435	3.11791e-16	2.22285e-15	109.574	5.13182
AIMP1	617.374	727.693	1207.62	559.569	470.092	671.094	-0.552021	9.43403e-05	0.00023904	850.897	566.918
AIMP2	56.1745	60.9489	18.9499	49.8167	55.3049	31.4575	0.180402	0.374334	0.45353	45.3578	45.5264
AIP	40.3584	43.0952	28.4248	38.2314	57.9385	28.4616	0.120376	0.62126	0.688232	37.2928	41.5438
AIRN	7.63537	6.7721	14.6431	10.4268	3.95035	16.4778	0.0969341	0.849281	0.883053	9.68352	10.285
AJAP1	8.18075	6.15646	5.16815	0	0	0	-4.78579	0.000111376	0.000279259	6.50178	0
AJUBA	2919.98	2412.71	3091.41	2100.41	2151.62	2293.41	-0.362084	1.15708e-07	4.10773e-07	2808.04	2181.81
AK1	44.7214	46.7891	24.118	78.7799	104.026	59.9191	1.07719	5.46715e-09	2.21293e-08	38.5428	80.9083
AK2	1451.27	1495.4	1569.39	1371.7	1235.14	1333.2	-0.193514	0.00879848	0.016121	1505.35	1313.35
AK3	430.307	449.421	1043.97	1027.61	934.916	1172.92	0.823768	2.75617e-16	1.97654e-15	641.231	1045.15
AK4	676.821	901.305	1460	1440.05	1191.69	1544.42	0.519273	4.03347e-08	1.50173e-07	1012.71	1392.05
AK5	28.3599	25.8571	7.75222	37.0729	48.721	43.4414	1.11217	0.000164023	0.000401715	20.6564	43.0784
AK6	130.892	165.609	136.095	98.4749	69.7895	109.352	-0.651947	2.77299e-05	7.51222e-05	144.198	92.5389
AK7	1.63615	6.15646	4.30679	12.7438	15.8014	28.4616	2.21222	6.93415e-06	2.02133e-05	4.03313	19.0023
AK8	2.18153	0	0.861358	6.95117	3.95035	1.49798	1.95368	0.0317389	0.0519196	1.0143	4.13317
AK9	14.7254	19.7007	61.1564	118.17	92.1749	125.83	2.06036	1.97297e-28	2.8784e-27	31.8608	112.058
AKAP1	997.506	1089.08	547.823	696.275	646.541	537.774	-0.422963	7.96822e-05	0.000204052	878.136	626.863
AKAP10	664.822	722.152	1021.57	878.164	725.548	949.718	0.105635	0.0955168	0.138907	802.848	851.143
AKAP11	1641.06	1831.55	2457.45	2598.58	2235.9	3063.37	0.424257	1.27548e-07	4.50789e-07	1976.69	2632.61
AKAP12	2808.18	3141.64	3343.79	1200.23	1218.02	1243.32	-1.34177	2.37016e-36	5.18678e-35	3097.87	1220.53
AKAP13	1809.04	1717.65	5330.94	5602.64	5155.21	6006.89	1.12755	9.78838e-50	3.60177e-48	2952.54	5588.25
AKAP14	2.18153	3.07823	0.861358	1.15853	2.63357	4.49394	0.380109	0.70154	0.759915	2.04037	2.76201
AKAP2	1.63615	0.615646	0.861358	2.31706	5.26713	0	1.32959	0.329151	0.406477	1.03772	2.52806
AKAP3	30.5415	47.4047	68.9086	26.6461	21.0685	25.4656	-0.937764	0.000807144	0.00177207	48.9516	24.3934
AKAP5	32.1776	37.5544	26.7021	47.4996	50.0378	67.409	0.797717	0.00287547	0.00575883	32.1447	54.9822
AKAP6	78.5352	70.7992	142.985	156.401	163.281	202.227	0.902552	1.12613e-10	5.326e-10	97.4399	173.97
AKAP7	104.168	134.211	83.5517	39.3899	30.286	38.9474	-1.5322	1.04826e-09	4.53467e-09	107.31	36.2078
AKAP8	552.473	560.853	543.517	492.374	535.931	543.766	-0.0750139	0.379309	0.458553	552.281	524.024
AKAP8L	685.547	604.564	785.558	715.97	770.318	687.572	0.0674522	0.414947	0.494204	691.89	724.62
AKAP9	3919.12	4041.1	5640.17	5886.48	5696.41	8113.05	0.537479	2.39744e-09	1.00173e-08	4533.46	6565.31
AKIP1	117.257	139.136	129.204	92.6822	86.9077	86.8828	-0.520547	0.000456123	0.00104306	128.532	88.8242
AKIRIN1	898.792	1028.13	2304.13	1303.34	1094.25	1358.67	-0.0453254	0.47008	0.547716	1410.35	1252.09
AKIRIN2	225.243	233.945	411.729	202.742	206.735	274.13	-0.305206	0.0131396	0.0232262	290.306	227.869
AKNA	90.5336	82.4965	47.3747	100.792	173.815	80.8908	0.713999	4.12867e-06	1.23752e-05	73.4683	118.499
AKNAD1	2.18153	3.69387	10.3363	9.26822	2.63357	8.98787	0.515498	0.36969	0.448767	5.4039	6.96322
AKR1A1	359.408	340.452	164.519	354.51	348.948	259.15	0.237263	0.0092031	0.0167932	288.126	320.869
AKR1B1	377.951	363.231	215.339	256.035	248.872	208.219	-0.376125	0.000982538	0.00212897	318.84	237.709
AKR1B10	99.2598	113.279	2031.94	1042.68	873.028	1159.44	1.82032	2.21311e-46	7.30407e-45	748.16	1025.05
AKR1B15	0	1.23129	20.6726	10.4268	9.21749	8.98787	1.63831	0.00278637	0.00559143	7.30129	9.54404
AKR1C1	143.981	108.354	204.142	1377.49	1365.5	1566.89	3.27318	4.35455e-215	4.96718e-212	152.159	1436.63
AKR1C2	203.428	156.99	1960.45	3467.47	2881.12	3544.22	3.0461	2.31223e-103	3.48764e-101	773.623	3297.6
AKR1C3	164.16	177.306	723.54	1294.08	1003.39	1098.02	2.03963	3.62042e-52	1.44587e-50	355.002	1131.83
AKR1C4	1.63615	1.23129	0.861358	0	6.58392	2.99596	1.41897	0.176739	0.238743	1.24293	3.19329
AKR1C6P	1.63615	0.615646	0.861358	2.31706	2.63357	2.99596	1.40095	0.218054	0.286227	1.03772	2.64886
AKR1E2	10.3623	6.15646	1.72272	11.5853	18.435	17.9757	1.47654	0.00171631	0.00357707	6.08048	15.9987
AKR7A2	157.07	156.374	75.7995	221.279	221.22	193.239	0.744908	5.45648e-09	2.2091e-08	129.748	211.913
AKR7A2P1	65.446	46.1734	34.4543	31.2803	35.5532	34.4535	-0.503373	0.0536992	0.0831902	48.6912	33.7623
AKR7A3	3.2723	3.07823	3.44543	5.79264	7.9007	5.99191	1.02291	0.112282	0.160286	3.26532	6.56175
AKR7L	4.90845	3.69387	6.89086	10.4268	3.95035	14.9798	0.889942	0.0692467	0.104413	5.16439	9.78563
AKT1	956.057	928.393	465.994	462.253	693.945	316.073	-0.66627	8.46159e-18	6.79421e-17	783.482	490.757
AKT1S1	148.89	135.442	98.1948	199.267	250.189	161.782	0.659782	9.8633e-08	3.5304e-07	127.509	203.746
AKT2	576.47	504.214	317.841	542.191	687.361	326.559	0.138169	0.0639907	0.0974545	466.175	518.704
AKT3	365.952	341.068	309.227	319.754	265.99	372.997	-0.0970944	0.373604	0.452765	338.749	319.58
AKTIP	171.796	170.534	453.074	432.131	441.123	492.835	0.935123	2.63975e-31	4.46506e-30	265.135	455.363
ALAD	86.716	84.3434	173.133	280.364	265.99	280.122	1.34187	3.12236e-32	5.56506e-31	114.731	275.492
ALAS1	339.228	359.537	540.071	408.96	379.234	361.013	-0.0811226	0.548409	0.622335	412.946	383.069
ALAS2	2.18153	3.07823	1.72272	3.47558	5.26713	10.4858	1.38054	0.0490863	0.0768265	2.32749	6.40952
ALB	0.545383	1.23129	2.58407	6.95117	3.95035	5.99191	2.16059	0.00932565	0.016988	1.45358	5.63114
ALCAM	14653.9	16250	24226.5	11595.7	10207.7	14636.7	-0.57662	9.26881e-10	4.02391e-09	18376.8	12146.7
ALDH16A1	59.4468	65.8741	22.3953	70.6702	94.8084	52.4292	0.661477	0.000530467	0.00120119	49.2387	72.636
ALDH18A1	2003.74	2061.8	1379.89	1253.53	1200.91	1286.76	-0.517316	2.1032e-07	7.26997e-07	1815.14	1247.07
ALDH1A1	17.4523	17.8537	238.596	461.094	301.543	461.377	3.14754	4.30811e-46	1.41671e-44	91.3007	408.005
ALDH1A2	0.545383	1.84694	4.30679	3.47558	0	1.49798	-0.10207	0.914213	0.934803	2.23304	1.65785
ALDH1A3	1533.07	1615.45	1631.41	3385.22	3226.12	3572.68	1.08614	2.57952e-23	2.88297e-22	1593.31	3394.67
ALDH1B1	286.872	328.139	61.1564	107.743	81.6406	98.8666	-0.870098	3.25508e-09	1.34378e-08	225.389	96.0834
ALDH1L1	3.81768	1.84694	7.75222	69.5117	76.3735	41.9434	3.88573	3.09864e-24	3.67229e-23	4.47228	62.6095
ALDH1L2	357.771	225.326	290.278	194.633	193.567	301.094	-0.370823	0.0142322	0.0249953	291.125	229.765
ALDH2	322.322	248.105	559.882	510.911	504.328	500.325	0.493994	4.47544e-06	1.3351e-05	376.77	505.188
ALDH3A1	42.5399	30.7823	42.2065	837.616	1270.7	596.195	4.4914	2.79984e-149	1.08723e-146	38.5096	901.502
ALDH3A2	1054.77	1028.74	1367.84	4605.15	3927.97	5153.05	1.99091	5.44906e-101	7.83077e-99	1150.45	4562.05
ALDH3B1	4.90845	2.46258	6.89086	18.5364	19.7518	20.9717	2.09416	5.69932e-06	1.67907e-05	4.75396	19.7533
ALDH3B2	1.63615	0.615646	248.071	140.182	146.163	83.8868	4.03644	1.29364e-22	1.39541e-21	83.4409	123.411
ALDH4A1	159.797	104.66	43.0679	123.962	198.834	94.3726	0.491428	0.000548085	0.0012374	102.508	139.056
ALDH5A1	28.3599	34.4762	40.4838	148.292	89.5413	116.842	1.79705	2.83384e-21	2.84648e-20	34.44	118.225
ALDH6A1	64.3552	64.0271	96.4721	199.267	169.865	188.745	1.34182	5.21601e-21	5.1347e-20	74.9515	185.959
ALDH7A1	1079.31	976.414	361.77	1137.67	1036.31	1234.33	0.624485	5.16617e-15	3.36742e-14	805.833	1136.11
ALDH8A1	8.18075	9.85033	12.9204	62.5605	47.4042	59.9191	2.494	7.55762e-17	5.64841e-16	10.3171	56.628
ALDH9A1	574.834	633.499	755.411	544.508	497.744	597.693	-0.252916	0.00589491	0.0111536	654.581	546.649
ALDOA	2982.7	2807.34	1366.11	2271.87	3626.42	1453.04	0.00830579	0.950869	0.963379	2385.39	2450.44
ALDOB	1.63615	1.84694	1.72272	3.47558	3.95035	1.49798	0.839016	0.31956	0.396457	1.73527	2.97464
ALDOC	179.431	183.462	139.54	516.703	501.695	340.041	1.42404	1.49373e-46	4.97484e-45	167.478	452.813
ALG1	319.595	355.227	139.54	113.536	131.678	79.3929	-1.22566	2.08239e-13	1.21037e-12	271.454	108.202
ALG10	448.851	450.653	396.225	280.364	230.437	299.596	-0.674997	5.42959e-11	2.62088e-10	431.909	270.132
ALG10B	454.304	505.445	592.614	454.143	372.65	444.9	-0.276638	0.00330661	0.00655397	517.454	423.897
ALG11	313.05	336.142	402.254	184.206	118.511	193.239	-1.08765	2.33553e-16	1.68083e-15	350.482	165.319
ALG12	145.072	142.83	71.4927	94.9993	107.976	61.4171	-0.380158	0.0599407	0.0918692	119.798	88.1309
ALG13	736.813	713.533	555.576	901.335	765.051	1039.6	0.431845	0.000118343	0.000295428	668.641	901.994
ALG14	81.8075	99.1189	63.7405	64.8776	72.4231	58.4212	-0.268422	0.250547	0.321751	81.5556	65.2406
ALG1L	0.545383	1.84694	1.72272	4.63411	0	4.49394	1.16947	0.24134	0.311806	1.37168	3.04268
ALG1L9P	6.5446	5.54081	1.72272	18.5364	14.4846	11.9838	1.97949	7.82816e-05	0.000200719	4.60271	15.0016
ALG2	918.426	1075.53	1049.99	396.217	308.127	393.968	-1.48189	1.76522e-18	1.48672e-17	1014.65	366.104
ALG3	313.595	350.302	107.67	107.743	111.927	61.4171	-1.30569	5.6507e-12	2.92985e-11	257.189	93.6956
ALG5	589.014	730.771	617.593	220.12	209.369	266.64	-1.49386	1.32437e-15	9.01904e-15	645.793	232.043
ALG6	726.451	949.325	577.11	377.68	291.009	393.968	-1.05851	9.90326e-28	1.40548e-26	750.962	354.219
ALG8	1072.77	1202.97	705.452	345.241	283.108	319.069	-1.61186	2.67252e-42	7.44673e-41	993.731	315.806
ALG9	1130.03	1290.39	1069.81	759.994	725.548	847.856	-0.577026	5.69889e-08	2.08856e-07	1163.41	777.799
ALK	23.4515	22.1632	18.0885	214.328	235.704	287.612	3.50945	3.20546e-65	1.88719e-63	21.2344	245.881
ALKBH1	99.8052	126.823	124.897	98.4749	81.6406	77.8949	-0.421602	0.00815083	0.0150385	117.175	86.0034
ALKBH2	80.1714	69.5679	25.8407	47.4996	48.721	37.4495	-0.286532	0.145478	0.201834	58.5267	44.5567
ALKBH3	217.608	203.779	213.617	217.803	188.3	197.733	-0.0631327	0.541867	0.616329	211.668	201.279
ALKBH3-AS1	25.633	23.3945	6.0295	35.9144	36.8699	26.9636	0.927037	0.00162295	0.00339295	18.3524	33.2493
ALKBH4	16.3615	19.7007	10.3363	18.5364	25.0189	7.48989	0.137833	0.693949	0.753033	15.4662	17.0151
ALKBH5	624.464	666.128	469.44	897.859	995.488	654.617	0.524263	2.80634e-07	9.56462e-07	586.677	849.321
ALKBH6	82.3529	64.0271	47.3747	98.4749	121.144	70.405	0.616315	0.000198055	0.000479085	64.5849	96.6747
ALKBH7	3.81768	0	0.861358	2.31706	5.26713	0	0.572906	0.528977	0.604569	1.55968	2.52806
ALKBH8	332.138	331.217	252.378	225.913	198.834	260.648	-0.418622	4.23073e-05	0.000112444	305.245	228.465
ALMS1	1083.68	1098.31	901.841	1948.64	1876.42	2237.98	0.974362	9.75485e-23	1.05974e-21	1027.94	2021.01
ALMS1-IT1	19.6338	19.085	2.58407	28.9632	34.2364	35.9515	1.5603	6.70663e-07	2.19753e-06	13.7676	33.0504
ALMS1P	1.63615	3.07823	10.3363	11.5853	5.26713	10.4858	1.1688	0.0569745	0.0877355	5.01689	9.11275
ALOX12	26.1784	17.2381	34.4543	22.012	14.4846	22.4697	-0.373729	0.205941	0.272562	25.9569	19.6554
ALOX12-AS1	2.72692	2.46258	6.89086	9.26822	10.5343	8.98787	1.41574	0.015729	0.0273374	4.02679	9.59679
ALOX12B	0	0.615646	32.7316	5.79264	9.21749	7.48989	2.56205	0.000880292	0.00192272	11.1157	7.50001
ALOX12P2	187.612	176.075	50.8201	257.193	263.357	262.146	1.0879	6.03131e-14	3.64736e-13	138.169	260.899
ALOX15B	70.8998	68.3367	316.118	283.839	322.612	263.644	1.3433	1.26012e-19	1.13798e-18	151.785	290.032
ALOX15P1	3.2723	3.69387	6.0295	3.47558	7.9007	7.48989	0.560383	0.359958	0.438704	4.33189	6.28873
ALOX5	3.81768	3.07823	0.861358	6.95117	3.95035	10.4858	1.31365	0.0378741	0.0608433	2.58576	7.12912
ALOX5AP	5.45383	5.54081	2.58407	8.1097	5.26713	2.99596	0.635245	0.342207	0.420241	4.52624	5.4576
ALOXE3	15.8161	16.6224	26.7021	23.1706	26.3357	11.9838	0.0905035	0.772511	0.820646	19.7135	20.4967
ALPK1	281.963	234.561	575.387	549.142	520.13	665.102	0.765411	4.5739e-18	3.7451e-17	363.97	578.125
ALPK2	0.545383	0.615646	0	4.63411	1.31678	8.98787	3.46593	0.00392851	0.00767247	0.38701	4.97959
ALPK3	9.8169	9.23468	16.3658	48.6582	34.2364	22.4697	1.64735	5.61246e-07	1.855e-06	11.8058	35.1214
ALS2	894.429	842.819	1048.27	1277.86	1183.79	1403.61	0.472125	9.19937e-15	5.8726e-14	928.507	1288.42
ALS2CL	1396.18	940.091	1278.25	2553.4	3585.6	1631.3	1.03859	7.13784e-41	1.87984e-39	1204.84	2590.1
ALS2CR11	7.08998	8.61904	13.7817	40.5485	50.0378	55.4252	2.35637	2.15176e-15	1.44382e-14	9.83025	48.6705
ALS2CR12	23.9969	22.1632	14.6431	50.9752	64.5224	73.4009	1.61132	8.62417e-11	4.1161e-10	20.2677	62.9662
ALX1	0.545383	1.23129	1.72272	1.15853	1.31678	0	-0.325196	0.817454	0.858617	1.16646	0.825104
ALX3	26.7238	22.1632	14.6431	24.3291	36.8699	23.9677	0.333907	0.194878	0.259785	21.1767	28.3889
ALX4	17.4523	10.466	12.9204	33.5973	34.2364	17.9757	1.08475	0.00135314	0.00286399	13.6129	28.6031
ALYREF	266.147	264.112	99.0561	103.109	176.449	68.907	-0.751145	3.67733e-06	1.11007e-05	209.772	116.155
AMACR	10.3623	2.46258	0.861358	2.31706	2.63357	1.49798	-0.990538	0.228897	0.298357	4.56207	2.14953
AMBP	2.72692	3.07823	2.58407	1.15853	3.95035	2.99596	-0.0215101	0.983458	0.987551	2.79641	2.70161
AMBRA1	479.937	470.969	586.585	624.447	684.727	521.297	0.251919	0.000165134	0.000404111	512.497	610.157
AMD1	1678.14	2053.79	2708.11	1179.38	932.283	1220.85	-0.929328	6.30835e-42	1.73133e-40	2146.68	1110.84
AMDHD1	1.09077	0.615646	0.861358	2.31706	6.58392	5.99191	2.58435	0.0157748	0.0274016	0.855923	4.9643
AMDHD2	14.7254	8.00339	1.72272	2.31706	10.5343	4.49394	-0.342805	0.525623	0.601338	8.15049	5.78175
AMER1	173.432	199.469	112.838	176.096	177.766	157.288	0.138077	0.273742	0.347311	161.913	170.383
AMFR	885.157	959.176	1564.23	1119.14	1012.61	1048.58	-0.0542472	0.591688	0.661779	1136.19	1060.11
AMH	3.81768	4.92516	0.861358	1.15853	2.63357	1.49798	-0.487771	0.614101	0.68204	3.2014	1.76336
AMICA1	0	0.615646	1.72272	3.47558	1.31678	1.49798	2.11859	0.110361	0.157988	0.779454	2.09678
AMIGO1	1.09077	1.84694	0.861358	4.63411	10.5343	0	2.51704	0.00256772	0.00518572	1.26635	5.05613
AMIGO2	9858.89	9280.24	12549.1	866.579	854.593	1059.07	-3.50518	0	0	10562.8	926.747
AMIGO3	27.8146	17.8537	3.44543	6.95117	22.3853	4.49394	-0.342711	0.396563	0.476309	16.3712	11.2768
AMMECR1	561.745	586.095	1729.61	1360.11	1170.62	1487.49	0.68434	1.68469e-21	1.70913e-20	959.149	1339.41
AMMECR1L	695.909	783.101	1098.23	712.495	588.602	671.094	-0.357965	2.1861e-06	6.75788e-06	859.08	657.397
AMN1	69.2637	79.4183	86.9971	60.2434	64.5224	82.3888	-0.195368	0.250052	0.32132	78.5597	69.0516
AMOT	14.18	10.466	7.75222	35.9144	26.3357	37.4495	1.60137	2.6925e-07	9.19034e-07	10.7994	33.2332
AMOTL1	3378.1	3589.21	7540.32	6317.45	6619.47	6904.18	0.549272	1.31076e-12	7.18831e-12	4835.88	6613.7
AMOTL2	726.996	735.696	2267.95	598.959	792.704	570.73	-0.724857	5.32802e-10	2.36656e-09	1243.55	654.131
AMPD1	1.63615	0.615646	1.72272	1.15853	0	5.99191	0.785419	0.537318	0.612108	1.32484	2.38348
AMPD2	232.879	257.34	93.0266	158.718	172.499	101.863	-0.340477	0.0053687	0.0102269	194.415	144.36
AMPD3	303.779	270.884	420.343	346.4	335.78	343.037	0.0662357	0.482352	0.559729	331.668	341.739
AMT	107.986	77.5713	58.5723	162.194	179.083	121.336	0.915912	4.8329e-07	1.60871e-06	81.3765	154.204
AMTN	4.36307	4.92516	22.3953	13.9023	10.5343	11.9838	0.542503	0.178082	0.240273	10.5612	12.1401
AMY2B	61.0829	60.9489	190.36	166.828	159.331	230.689	1.0638	1.23686e-16	9.10236e-16	104.131	185.616
AMZ1	11.9984	9.23468	6.89086	8.1097	15.8014	7.48989	0.136236	0.744917	0.797389	9.37466	10.467
AMZ2	491.936	502.367	384.166	454.143	464.825	521.297	0.0691692	0.523565	0.599661	459.489	480.088
AMZ2P1	27.2692	14.7755	23.2567	55.6093	50.0378	46.4373	1.21031	3.31352e-05	8.89863e-05	21.7671	50.6948
ANAPC1	1548.89	1701.64	1291.18	1416.88	1183.79	1497.98	-0.141952	0.00684668	0.0128097	1513.9	1366.22
ANAPC10	137.437	180.384	166.242	134.389	134.312	151.296	-0.200234	0.130897	0.183896	161.354	139.999
ANAPC11	80.1714	73.2618	31.8702	53.2923	53.9881	26.9636	-0.403152	0.0484369	0.0759469	61.7678	44.748
ANAPC13	161.433	193.928	170.549	142.499	136.945	173.766	-0.209625	0.0945274	0.137588	175.304	151.07
ANAPC15	38.7222	54.1768	32.7316	38.2314	31.6028	29.9596	-0.356262	0.182913	0.245738	41.8769	33.2646
ANAPC16	357.771	360.153	438.431	452.984	420.054	480.851	0.234043	0.0120968	0.0215248	385.452	451.296
ANAPC2	79.0806	72.6462	34.4543	35.9144	102.709	35.9515	-0.129319	0.565793	0.637293	62.0604	58.1917
ANAPC4	837.163	884.683	812.26	538.715	545.148	705.548	-0.512037	1.03964e-14	6.60901e-14	844.702	596.471
ANAPC5	1214.02	1270.69	1114.6	1136.52	1091.61	1044.09	-0.140187	0.0211596	0.0358739	1199.77	1090.74
ANAPC7	767.354	770.788	844.992	565.362	510.912	558.746	-0.538568	3.7191e-10	1.67991e-09	794.378	545.007
ANG	11.9984	12.9286	8.61358	5.79264	10.5343	10.4858	-0.341913	0.442567	0.521149	11.1802	8.93759
ANGEL1	312.505	278.887	209.31	281.522	247.555	208.219	-0.0969776	0.360404	0.439131	266.901	245.766
ANGEL2	697	725.846	718.372	494.691	472.725	584.212	-0.468694	1.96246e-09	8.28711e-09	713.739	517.209
ANGPT1	4.36307	5.54081	6.0295	25.4876	6.58392	28.4616	1.88429	4.82309e-05	0.000127297	5.31113	20.1777
ANGPT2	134.71	146.524	70.6313	335.973	301.543	334.049	1.52543	1.36271e-21	1.39177e-20	117.288	323.855
ANGPT4	0.545383	0.615646	0	9.26822	5.26713	1.49798	3.73901	0.000950943	0.00206418	0.38701	5.34445
ANGPTL1	31.0869	37.5544	44.7906	91.5237	76.3735	112.348	1.31046	1.13913e-12	6.27728e-12	37.8106	93.4152
ANGPTL2	7.63537	9.23468	3.44543	42.8655	26.3357	26.9636	2.41522	2.29033e-09	9.58733e-09	6.77183	32.0549
ANGPTL3	50.1753	55.4081	35.3157	123.962	98.7588	158.786	1.44766	1.03633e-11	5.28619e-11	46.9663	127.169
ANGPTL4	1505.26	1747.2	502.172	96.1578	154.064	53.9272	-3.58659	9.94005e-52	3.91017e-50	1251.54	101.383
ANGPTL5	0.545383	1.23129	0.861358	2.31706	2.63357	5.99191	2.00419	0.0496042	0.077551	0.879344	3.64751
ANGPTL6	9.27152	6.15646	6.89086	5.79264	5.26713	2.99596	-0.728682	0.267505	0.340738	7.43961	4.68524
ANGPTL7	27.8146	22.1632	5.16815	30.1217	40.8203	35.9515	1.19437	0.000538152	0.00121738	18.382	35.6312
ANK1	4.90845	8.61904	2.58407	19.695	27.6525	17.9757	2.22151	3.40831e-07	1.15131e-06	5.37052	21.7744
ANK2	9.8169	12.9286	27.5634	47.4996	46.0874	53.9272	1.74175	2.56199e-10	1.17632e-09	16.7696	49.1714
ANK3	763.537	709.839	1332.52	2414.37	2162.16	2853.65	1.45598	3.24001e-78	2.65172e-76	935.299	2476.73
ANKAR	100.351	101.582	80.1063	113.536	123.778	188.745	0.580461	7.32201e-05	0.000188669	94.0128	142.02
ANKDD1A	64.9006	54.7925	49.0974	47.4996	46.0874	50.9313	-0.211361	0.388669	0.468225	56.2635	48.1728
ANKDD1B	19.0884	20.9319	19.8112	139.023	169.865	211.215	3.08041	1.95928e-42	5.50136e-41	19.9439	173.368
ANKEF1	241.605	292.432	246.348	286.156	302.86	313.078	0.221336	0.0267536	0.0444214	260.128	300.698
ANKFY1	3301.21	3165.03	4169.83	1822.36	1753.96	1796.08	-0.976615	4.55027e-39	1.09851e-37	3545.36	1790.8
ANKH	273.782	286.891	186.053	746.092	754.517	810.406	1.63993	1.07486e-40	2.78259e-39	248.909	770.338
ANKHD1	79.0806	77.5713	93.888	81.097	84.2742	103.361	0.0964147	0.642201	0.706551	83.5133	89.5772
ANKHD1-EIF4EBP3	4.90845	6.7721	2.58407	4.63411	5.26713	4.49394	0.13202	0.830899	0.86899	4.75487	4.79839
ANKIB1	2828.36	2793.18	4918.35	1502.61	1336.54	1781.1	-1.14808	7.53331e-58	3.68607e-56	3513.3	1540.08
ANKK1	3.81768	3.07823	2.58407	19.695	13.1678	16.4778	2.48643	5.38084e-06	1.58935e-05	3.15999	16.4469
ANKLE1	21.8153	24.0102	4.30679	11.5853	9.21749	8.98787	-0.498738	0.222193	0.291024	16.7108	9.93021
ANKLE2	2922.16	2872.6	4380	2116.63	2204.3	2160.09	-0.624436	4.4519e-13	2.52963e-12	3391.59	2160.34
ANKMY1	21.8153	14.7755	8.61358	57.9264	69.7895	43.4414	1.92732	7.77936e-13	4.34592e-12	15.0681	57.0524
ANKMY2	210.518	216.092	180.024	205.059	183.033	239.677	0.0480783	0.644363	0.708322	202.211	209.256
ANKRA2	216.517	186.541	323.009	356.827	318.662	343.037	0.52606	1.27378e-05	3.59595e-05	242.022	339.508
ANKRD1	14.18	9.85033	20.6726	9.26822	10.5343	16.4778	-0.305212	0.502497	0.579128	14.901	12.0934
ANKRD10	1074.95	1012.74	957.83	880.481	888.829	1036.6	-0.122239	0.10855	0.155713	1015.17	935.304
ANKRD11	2196.26	2040.86	1708.07	2080.72	2671.75	2507.62	0.290491	0.0321206	0.0524594	1981.73	2420.03
ANKRD12	1356.91	1345.19	3241.29	2226.69	2147.67	2977.98	0.423664	1.94799e-07	6.76293e-07	1981.13	2450.78
ANKRD13A	643.007	594.714	1047.41	830.664	815.089	961.702	0.230989	0.00024509	0.000584571	761.71	869.152
ANKRD13B	81.8075	73.8775	27.5634	46.3411	68.4727	25.4656	-0.269879	0.173195	0.234586	61.0828	46.7598
ANKRD13C	351.772	376.159	676.166	559.569	455.607	599.191	0.26297	0.00110898	0.00238314	468.032	538.123
ANKRD13D	127.074	92.3468	71.4927	96.1578	161.964	61.4171	0.0744465	0.602791	0.67148	96.9713	106.513
ANKRD16	38.7222	32.6292	18.9499	55.6093	25.0189	19.4737	0.246771	0.336043	0.413631	30.1004	33.3673
ANKRD17	3177.95	3349.11	5013.1	6212.03	5454.12	6731.92	0.699715	1.55999e-43	4.6446e-42	3846.72	6132.69
ANKRD18A	400.857	488.823	66.3245	237.498	271.257	364.009	0.274898	0.174728	0.236429	318.668	290.921
ANKRD18B	472.847	472.2	236.873	597.8	647.858	934.739	0.941219	3.01029e-09	1.24554e-08	393.974	726.799
ANKRD19P	20.1792	25.8571	33.5929	49.8167	52.6713	52.4292	0.98437	8.83265e-06	2.53986e-05	26.5431	51.6391
ANKRD2	1.63615	1.23129	0.861358	3.47558	2.63357	4.49394	1.49462	0.0804341	0.119243	1.24293	3.53436
ANKRD20A11P	0.545383	0	0	24.3291	32.9196	25.4656	6.87074	1.95663e-08	7.53703e-08	0.181794	27.5714
ANKRD20A12P	1.09077	4.30952	0.861358	5.79264	6.58392	14.9798	2.01702	0.00135541	0.00286845	2.08721	9.11878
ANKRD20A4	3.2723	2.46258	0.861358	4.63411	3.95035	5.99191	1.21087	0.12146	0.17207	2.19875	4.85879
ANKRD20A5P	16.3615	32.6292	7.75222	71.8287	79.007	109.352	2.36389	1.09562e-23	1.25447e-22	18.9143	86.7294
ANKRD20A8P	1.09077	2.46258	1.72272	25.4876	11.8511	23.9677	3.60463	1.54187e-08	6.00014e-08	1.75869	20.4354
ANKRD20A9P	0.545383	0.615646	0.861358	2.31706	2.63357	0	1.42719	0.255847	0.327764	0.674129	1.65021
ANKRD22	33.2684	45.5578	825.181	199.267	156.697	211.215	0.682524	0.023864	0.0400315	301.336	189.06
ANKRD23	32.723	32.0136	11.1976	66.0361	64.5224	52.4292	1.29695	2.50681e-08	9.53958e-08	25.3114	60.9959
ANKRD24	0.545383	0	0.861358	4.63411	5.26713	2.99596	3.31086	0.0127873	0.0226606	0.468914	4.29907
ANKRD26	886.793	933.319	627.068	1157.37	1164.04	1560.89	0.669993	7.3836e-13	4.13495e-12	815.727	1294.1
ANKRD26P1	1.63615	1.84694	4.30679	2.31706	0	2.99596	-0.742728	0.558897	0.63102	2.59663	1.771
ANKRD27	633.735	622.418	925.098	644.142	613.621	612.673	-0.19529	0.0013804	0.00291694	727.084	623.479
ANKRD28	1008.96	1009.66	964.721	1108.71	1031.04	1330.2	0.209259	0.0115013	0.0205452	994.446	1156.65
ANKRD29	45.8122	38.7857	198.974	171.462	143.529	152.794	1.14535	1.57875e-15	1.06995e-14	94.5238	155.928
ANKRD30BL	1070.04	1181.42	56.8496	69.5117	161.964	61.4171	-2.24772	8.66886e-08	3.12185e-07	769.439	97.6311
ANKRD30BP3	0	1.23129	2.58407	145.975	105.343	185.749	7.241	6.35474e-25	7.77348e-24	1.27179	145.689
ANKRD31	5.45383	8.00339	9.47493	9.26822	11.8511	14.9798	0.657458	0.117284	0.166697	7.64405	12.033
ANKRD32	545.383	571.319	331.623	352.192	331.829	435.912	-0.340045	0.000127329	0.000316561	482.775	373.311
ANKRD33B	61.6283	47.4047	19.8112	16.2194	21.0685	13.4818	-1.24901	2.71784e-05	7.37267e-05	42.9481	16.9232
ANKRD34A	8.72613	7.38775	9.47493	23.1706	21.0685	26.9636	1.50274	0.00254535	0.0051451	8.5296	23.7342
ANKRD35	5.99922	10.466	190.36	354.51	481.943	311.58	4.17323	8.56913e-73	6.15729e-71	68.9417	382.677
ANKRD36	1769.22	1728.12	904.426	1419.2	1560.39	2158.59	0.267411	0.0274173	0.0454201	1467.26	1712.72
ANKRD36B	707.908	688.292	449.629	430.972	488.527	566.236	-0.295363	0.0115462	0.0206153	615.276	495.245
ANKRD36BP1	672.458	787.411	1143.88	600.117	531.981	645.629	-0.522617	1.24215e-05	3.51153e-05	867.917	592.576
ANKRD36BP2	0.545383	0.615646	3.44543	1.15853	3.95035	2.99596	1.15917	0.273187	0.346728	1.53549	2.70161
ANKRD36C	742.812	732.618	427.233	652.251	651.808	870.326	0.216905	0.0825205	0.12195	634.221	724.795
ANKRD37	20.7246	8.61904	35.3157	19.695	38.1867	29.9596	0.514611	0.0600728	0.0920407	21.5531	29.2804
ANKRD39	11.4531	12.9286	6.0295	8.1097	18.435	10.4858	0.358932	0.375084	0.454378	10.137	12.3435
ANKRD40	692.637	776.945	726.986	527.13	506.962	657.613	-0.383066	7.62818e-07	2.48477e-06	732.189	563.901
ANKRD42	140.709	140.983	161.935	294.266	306.811	302.592	1.02837	2.84257e-25	3.52444e-24	147.876	301.223
ANKRD44	92.1698	112.663	142.124	132.072	121.144	152.794	0.243094	0.0504652	0.0787618	115.652	135.337
ANKRD44-IT1	4.36307	1.84694	1.72272	6.95117	9.21749	4.49394	1.46414	0.0201548	0.0343108	2.64424	6.88753
ANKRD45	31.0869	23.3945	12.059	3.47558	2.63357	10.4858	-1.99947	0.000213725	0.0005144	22.1801	5.53167
ANKRD46	145.072	166.84	324.732	231.706	175.132	238.179	0.107341	0.318511	0.395371	212.215	215.005
ANKRD49	216.517	232.098	385.027	221.279	262.04	257.652	-0.118823	0.246789	0.317663	277.881	246.99
ANKRD50	1620.88	1823.54	3165.49	3110.65	2910.09	4023.57	0.655508	3.56166e-12	1.8809e-11	2203.3	3348.1
ANKRD52	1040.05	1022.59	622.762	969.688	1012.61	666.6	-0.00239336	0.981868	0.986842	895.132	882.965
ANKRD53	3.2723	2.46258	0	0	3.95035	0	0.330985	0.780558	0.827724	1.91163	1.31678
ANKRD54	115.076	120.051	73.2154	97.3163	93.4916	71.903	-0.214235	0.157074	0.215708	102.781	87.5703
ANKRD6	191.975	193.928	198.112	230.547	205.418	175.263	0.081069	0.424455	0.503493	194.672	203.743
ANKRD61	67.0822	50.4829	37.8997	35.9144	51.3546	50.9313	-0.159067	0.519722	0.595969	51.8216	46.0667
ANKRD62P1-PARP4P3	1.09077	0.615646	0	16.2194	14.4846	25.4656	4.82286	1.07012e-07	3.81311e-07	0.568804	18.7232
ANKRD65	56.7199	43.7108	54.2655	134.389	158.014	112.348	1.37645	3.51425e-12	1.8564e-11	51.5654	134.917
ANKRD7	3.81768	7.38775	0	6.95117	1.31678	4.49394	0.337131	0.627789	0.694032	3.73514	4.25396
ANKRD9	34.9045	25.2415	54.2655	68.3531	69.7895	62.9151	0.865816	3.79956e-05	0.000101427	38.1372	67.0193
ANKS1A	429.762	438.955	742.49	588.532	651.808	548.26	0.190109	0.0216234	0.0365991	537.069	596.2
ANKS1B	1.09077	0.615646	0.861358	6.95117	6.58392	7.48989	2.99031	0.000811637	0.00178107	0.855923	7.00833
ANKS3	60.5376	56.6394	20.6726	57.9264	63.2056	25.4656	0.17897	0.37757	0.456843	45.9498	48.8659
ANKS4B	0.545383	0	1.72272	1.15853	0	4.49394	2.01493	0.113503	0.161802	0.756033	1.88415
ANKS6	289.599	289.353	174.856	500.484	503.011	393.968	0.912497	3.91874e-25	4.82272e-24	251.269	465.821
ANKUB1	39.813	33.2449	59.4337	88.0481	65.8392	70.405	0.805714	3.21091e-05	8.63831e-05	44.1638	74.7641
ANKZF1	951.149	834.2	783.835	952.31	982.321	976.682	0.174873	0.0241418	0.0404528	856.395	970.438
ANLN	10153.9	9905.12	942.325	1024.14	1164.04	1247.82	-1.99345	2.51997e-39	6.11595e-38	7000.46	1145.33
ANO1	1654.15	1985.46	1863.98	245.608	260.723	262.146	-2.84421	2.82538e-86	2.77236e-84	1834.53	256.159
ANO10	1257.65	1255.92	1186.95	790.116	670.243	882.309	-0.663419	3.13565e-16	2.23463e-15	1233.51	780.889
ANO2	1.63615	1.84694	0.861358	8.1097	6.58392	4.49394	2.44352	0.00314441	0.00625829	1.44815	6.39585
ANO3	4.90845	3.07823	5.16815	2.31706	1.31678	0	-1.78536	0.107861	0.15486	4.38494	1.21128
ANO4	72.536	68.3367	76.6608	92.6822	75.0567	94.3726	0.263212	0.121645	0.172304	72.5112	87.3705
ANO5	46.3576	49.2516	24.9794	13.9023	5.26713	13.4818	-1.84449	9.20158e-06	2.63933e-05	40.1962	10.8838
ANO6	3652.98	4093.43	7202.67	2087.67	1830.33	2546.56	-1.1591	2.6787e-13	1.54127e-12	4983.03	2154.85
ANO7	39.813	38.17	17.2272	42.8655	52.6713	29.9596	0.442459	0.0658076	0.09983	31.7367	41.8321
ANO8	62.7191	48.0204	57.711	106.585	146.163	82.3888	0.940076	4.08786e-10	1.83672e-09	56.1501	111.712
ANO9	217.608	186.541	163.658	323.229	479.309	191.741	0.727145	1.84137e-12	9.95465e-12	189.269	331.427
ANOS1	265.056	225.326	374.691	437.924	406.886	539.272	0.69781	1.10914e-06	3.54764e-06	288.358	461.361
ANP32A	671.367	655.663	776.945	780.848	724.231	826.884	0.148294	0.234129	0.304069	701.325	777.321
ANP32A-IT1	52.3568	48.0204	6.0295	88.0481	73.7399	121.336	1.68636	7.40743e-09	2.96997e-08	35.4689	94.3748
ANP32AP1	2.18153	0.615646	0	4.63411	6.58392	7.48989	2.92625	0.00136281	0.00288312	0.932393	6.23597
ANP32B	643.007	642.734	231.705	291.949	314.711	343.037	-0.551814	0.000168888	0.000412855	505.815	316.566
ANP32E	1157.85	1162.95	556.437	402.009	420.054	545.264	-1.0007	3.09906e-28	4.48185e-27	959.08	455.776
ANPEP	45.8122	39.4013	6.89086	3.47558	1.31678	1.49798	-3.43264	1.07262e-06	3.43688e-06	30.7015	2.09678
ANTXR1	974.055	1115.55	550.408	458.777	445.073	506.317	-0.839468	3.99081e-10	1.79577e-09	880.004	470.056
ANTXR2	4671.21	5872.64	5274.09	1016.03	766.368	1130.97	-2.45796	1.54034e-52	6.20591e-51	5272.65	971.124
ANXA1	5930.5	5954.52	63824.9	15948.3	13063.8	16763.9	0.20263	0.204514	0.270988	25236.6	15258.7
ANXA10	51.8114	49.8673	49.9587	30.1217	31.6028	16.4778	-0.924541	0.000958656	0.00208043	50.5458	26.0674
ANXA11	661.55	661.203	637.405	1050.78	1099.51	1084.54	0.72325	7.86403e-19	6.79254e-18	653.386	1078.28
ANXA13	0	0	0.861358	2.31706	3.95035	8.98787	4.41558	0.000558368	0.0012589	0.287119	5.08509
ANXA2	30516.4	33009.7	52273.2	32098.2	26055.2	27714.1	-0.392826	0.0014918	0.00313566	38599.8	28622.5
ANXA2P1	3.2723	3.07823	2.58407	28.9632	18.435	35.9515	3.18103	1.2589e-10	5.9324e-10	2.9782	27.7832
ANXA2P2	327.775	325.676	670.136	213.169	167.232	181.255	-1.1471	1.41261e-13	8.31929e-13	441.196	187.219
ANXA2R	5.45383	9.23468	0.861358	13.9023	17.1182	5.99191	1.36664	0.00687421	0.0128573	5.18329	12.3375
ANXA3	2321.7	2292.05	3469.55	430.972	400.302	426.924	-2.65309	2.43368e-87	2.48141e-85	2694.43	419.399
ANXA4	667.004	678.441	1810.57	924.505	836.158	1000.65	-0.0339672	0.753161	0.804326	1052.01	920.438
ANXA5	3887.49	4412.33	6114.78	3576.38	3183.98	3840.82	-0.421859	0.000538995	0.00121914	4804.87	3533.73
ANXA6	731.904	672.285	64.6018	136.706	205.418	167.774	-0.960919	2.19307e-08	8.39818e-08	489.597	169.966
ANXA7	1195.48	1203.59	2443.67	1311.45	1052.11	1414.09	-0.283663	0.0100642	0.0181934	1614.25	1259.22
ANXA8	166.342	126.207	169.687	286.156	347.631	217.207	0.86509	2.29699e-16	1.65439e-15	154.079	283.665
ANXA8L1	323.412	308.438	369.522	571.154	661.025	407.45	0.693518	2.34587e-19	2.08851e-18	333.791	546.543
ANXA9	24.5423	16.6224	98.1948	112.377	107.976	110.85	1.63587	1.37096e-21	1.39941e-20	46.4532	110.401
AOC2	29.4507	22.1632	12.059	22.012	15.8014	26.9636	0.0389846	0.894319	0.918767	21.2243	21.5923
AOC3	7.08998	8.00339	7.75222	3.47558	7.9007	7.48989	-0.333443	0.516652	0.593232	7.6152	6.28873
AOX1	373.588	379.238	78.3835	115.853	123.778	116.842	-0.926229	1.14533e-13	6.79567e-13	277.07	118.824
AOX2P	3.2723	4.30952	11.1976	3.47558	7.9007	7.48989	0.125194	0.827603	0.866386	6.25982	6.28873
AP1AR	321.231	325.061	281.664	275.73	234.387	314.575	-0.178081	0.157545	0.216274	309.319	274.898
AP1B1	608.102	589.788	539.21	704.385	950.718	447.896	0.217784	0.0330768	0.0538282	579.034	700.999
AP1G1	2059.91	2167.07	4131.93	3892.65	3401.25	4177.86	0.529004	5.98637e-22	6.25041e-21	2786.31	3823.92
AP1G2	643.552	519.605	416.897	379.997	546.465	295.102	-0.39165	2.09749e-05	5.76091e-05	526.685	407.188
AP1M1	160.343	156.374	85.2744	77.6214	125.094	71.903	-0.52807	0.000551527	0.00124455	133.997	91.5396
AP1M2	355.59	318.289	231.705	257.193	327.879	233.685	-0.143428	0.246976	0.317859	301.861	272.919
AP1S1	356.681	365.693	349.711	398.534	449.023	371.499	0.17838	0.0206455	0.0350937	357.362	406.352
AP1S2	69.2637	92.3468	96.4721	50.9752	31.6028	47.9353	-0.972296	4.66262e-07	1.55429e-06	86.0275	43.5044
AP1S3	777.171	831.737	2554.79	1546.63	1349.7	1766.12	0.385291	2.60501e-07	8.90839e-07	1387.9	1554.15
AP2A1	293.416	271.5	312.673	436.765	545.148	248.664	0.443614	0.000158055	0.000387881	292.53	410.193
AP2A2	400.857	397.091	456.52	427.497	442.439	349.029	-0.0422725	0.677584	0.738039	418.156	406.322
AP2B1	5206.23	5542.66	4444.61	3620.4	3231.39	3840.82	-0.506673	5.42513e-08	1.99223e-07	5064.5	3564.2
AP2M1	1366.73	1267.61	1365.25	1470.17	1522.2	1208.87	0.0626082	0.365348	0.444234	1333.2	1400.41
AP2S1	401.948	369.387	306.643	303.534	301.543	188.745	-0.437597	4.36149e-05	0.00011565	359.326	264.608
AP3B1	1753.41	1861.71	3603.06	2311.26	2139.77	2696.36	0.0568585	0.533467	0.608709	2406.06	2382.47
AP3B2	5.45383	4.30952	2.58407	18.5364	13.1678	7.48989	1.66513	0.000860462	0.00188211	4.11581	13.0647
AP3D1	1327.46	1251.61	1148.19	899.018	1111.37	811.904	-0.418134	1.47043e-09	6.2791e-09	1242.42	940.762
AP3M1	833.346	957.944	1882.93	1195.6	1117.95	1346.68	0.0818963	0.442558	0.521149	1224.74	1220.08
AP3M2	359.953	394.629	250.655	417.07	372.65	470.365	0.359288	4.35834e-05	0.000115583	335.079	420.028
AP3S1	534.476	586.095	718.372	510.911	400.302	551.256	-0.328204	0.00177913	0.00369701	612.981	487.49
AP3S2	10.3623	4.30952	2.58407	10.4268	9.21749	10.4858	0.934402	0.0909437	0.13286	5.75196	10.0434
AP4B1	221.426	221.632	142.124	135.548	119.827	124.332	-0.581847	0.000141094	0.000348411	195.061	126.569
AP4B1-AS1	14.7254	14.7755	2.58407	5.79264	7.9007	4.49394	-0.658433	0.182511	0.245215	10.695	6.06243
AP4E1	773.899	770.788	1575.42	918.713	784.803	994.658	-0.131206	0.0515402	0.0802367	1040.04	899.391
AP4M1	67.0822	54.7925	58.5723	39.3899	56.6217	28.4616	-0.562482	0.00336063	0.00664732	60.149	41.4911
AP4S1	163.615	157.605	154.183	201.584	194.884	160.284	0.24377	0.0583261	0.0896354	158.468	185.584
AP5B1	421.581	402.017	984.532	405.485	474.042	458.381	-0.317169	0.000507787	0.00115355	602.71	445.969
AP5M1	443.397	523.914	772.638	753.043	624.155	867.33	0.397346	3.74202e-08	1.39864e-07	579.983	748.176
AP5S1	41.9945	52.9455	19.8112	70.6702	65.8392	17.9757	0.518475	0.0430482	0.068355	38.2504	51.495
AP5Z1	123.802	105.275	73.2154	63.719	109.293	44.9394	-0.52939	0.00366905	0.00720918	100.764	72.6505
APAF1	1106.04	1194.97	1477.23	1051.94	1024.46	1256.8	-0.17543	0.0117992	0.0210362	1259.41	1111.07
APBA1	23.4515	17.8537	30.1475	62.5605	86.9077	85.3848	1.72993	1.95235e-13	1.13841e-12	23.8176	78.2843
APBA2	50.7207	52.3299	32.7316	68.3531	110.61	50.9313	0.734229	9.37972e-05	0.000237796	45.2607	76.6314
APBA3	14.18	16.0068	5.16815	10.4268	25.0189	2.99596	0.203645	0.597273	0.666391	11.785	12.8139
APBB1	23.9969	17.2381	5.16815	9.26822	6.58392	2.99596	-1.0942	0.0166986	0.0288796	15.4677	6.2827
APBB2	1581.07	1532.96	2849.37	1387.92	1240.41	1423.08	-0.498579	4.48166e-13	2.54575e-12	1987.8	1350.47
APBB3	79.0806	73.8775	55.9882	79.9384	97.442	70.405	0.233322	0.186177	0.249627	69.6488	82.5951
APC	1687.42	1863.56	2965.65	2554.55	2220.1	2952.52	0.281619	5.44038e-05	0.000142559	2172.21	2575.72
APC2	5.99922	4.30952	1.72272	8.1097	10.5343	5.99191	1.01412	0.0505906	0.078944	4.01048	8.21196
APCDD1	2.18153	2.46258	5.16815	6.95117	6.58392	1.49798	0.842478	0.198624	0.264027	3.27075	5.01102
APCDD1L	34.3592	30.7823	64.6018	20.8535	26.3357	17.9757	-0.91685	0.000487977	0.00111104	43.2478	21.7216
APCDD1L-AS1	0.545383	1.23129	12.059	0	0	0	-3.45547	0.00763781	0.0141607	4.61189	0
APEH	633.735	566.394	267.021	436.765	564.9	260.648	-0.170888	0.111498	0.159367	489.05	420.771
APEX1	667.549	743.084	437.57	439.082	443.756	323.563	-0.581164	6.10761e-07	2.00955e-06	616.068	402.134
APEX2	166.887	203.163	149.876	188.84	186.983	116.842	-0.0787343	0.552411	0.625807	173.309	164.222
APH1A	953.33	887.761	917.346	602.434	564.9	525.79	-0.708904	8.27044e-07	2.68392e-06	919.479	564.375
APH1B	151.071	187.772	155.044	142.499	143.529	214.211	0.0104202	0.9476	0.960816	164.629	166.746
API5	1613.79	1866.02	2671.93	1890.72	1501.13	1845.51	-0.201586	0.00216624	0.00443577	2050.58	1745.79
APIP	136.346	150.218	154.183	159.877	102.709	124.332	-0.172776	0.210563	0.277795	146.915	128.973
APITD1	8.72613	6.7721	1.72272	5.79264	3.95035	7.48989	0.00892844	0.98761	0.990813	5.74032	5.74429
APLF	59.9922	50.4829	132.649	145.975	161.964	182.753	1.11512	1.72659e-12	9.35354e-12	81.0414	163.564
APLN	64.9006	83.1121	10.3363	33.5973	55.3049	29.9596	0.066824	0.824408	0.863785	52.783	39.6206
APLNR	0.545383	0	0	0	2.63357	0	1.65781	0.372907	0.452071	0.181794	0.877856
APLP1	15.8161	15.3911	1.72272	16.2194	11.8511	8.98787	0.462972	0.253355	0.324946	10.9767	12.3528
APLP2	33134.2	32564.6	39831.8	18633.8	20045.4	20955.2	-0.817689	3.03642e-18	2.52357e-17	35176.9	19878.1
APMAP	2826.18	2777.18	1307.54	2034.37	1871.15	2056.72	-0.129403	0.246341	0.317218	2303.63	1987.42
APOA1-AS	8.72613	8.00339	8.61358	9.26822	9.21749	7.48989	0.0322417	0.946835	0.960251	8.4477	8.65853
APOA1BP	227.425	237.024	151.599	220.12	190.934	140.81	-0.13023	0.475237	0.552807	205.349	183.955
APOB	1.09077	1.23129	3.44543	1.15853	2.63357	2.99596	0.404607	0.668498	0.730104	1.9225	2.26268
APOBEC2	25.633	17.2381	11.1976	38.2314	43.4539	43.4414	1.25747	9.04636e-06	2.59885e-05	18.0229	41.7089
APOBEC3A	0	0	12.059	1.15853	0	0	-1.09531	0.486032	0.563318	4.01967	0.386176
APOBEC3B	1.63615	1.23129	1.72272	9.26822	11.8511	4.49394	2.4427	0.00357879	0.00704904	1.53005	8.53774
APOBEC3C	162.524	144.677	130.926	125.121	119.827	101.863	-0.339625	0.104642	0.150759	146.042	115.604
APOBEC3D	29.9961	19.085	31.8702	10.4268	11.8511	13.4818	-1.18598	0.00174278	0.00362891	26.9838	11.9199
APOBEC3F	161.433	179.769	181.746	30.1217	42.1371	35.9515	-2.28421	4.66022e-22	4.89376e-21	174.316	36.0701
APOBEC3G	252.512	297.972	220.508	10.4268	6.58392	4.49394	-5.15976	9.40065e-28	1.33622e-26	256.998	7.1682
APOBEC3H	4.90845	0.615646	0.861358	3.47558	2.63357	0	0.14395	0.910195	0.931268	2.12848	2.03638
APOBEC4	9.27152	8.00339	2.58407	11.5853	6.58392	14.9798	1.00441	0.0725111	0.10868	6.61966	11.0497
APOC1	15.8161	12.9286	0	6.95117	1.31678	5.99191	-0.202304	0.755595	0.806548	9.58156	4.75329
APOD	106.895	132.979	644.296	247.925	219.903	262.146	0.191891	0.268602	0.341858	294.723	243.325
APOE	13.6346	16.6224	47.3747	38.2314	50.0378	20.9717	0.631064	0.0256387	0.0427295	25.8772	36.4136
APOF	3.81768	3.69387	0	4.63411	6.58392	2.99596	1.17093	0.154138	0.212203	2.50385	4.738
APOL1	3225.94	3125.63	5563.51	523.655	483.26	458.381	-2.99896	2.29759e-73	1.68258e-71	3971.69	488.432
APOL2	1060.77	1094	1269.64	437.924	467.458	395.466	-1.39932	2.77241e-33	5.21991e-32	1141.47	433.616
APOL3	158.161	186.541	167.103	5.79264	5.26713	5.99191	-4.90538	1.35678e-28	1.99698e-27	170.602	5.6839
APOL4	71.4452	78.187	211.894	4.63411	6.58392	7.48989	-4.10279	2.74438e-24	3.26091e-23	120.509	6.23597
APOL5	0.545383	0	0	4.63411	10.5343	4.49394	4.69941	0.000580594	0.00130675	0.181794	6.55411
APOL6	8675.41	10472.7	17346.9	1148.1	1029.72	1270.29	-3.38135	6.79541e-85	6.42607e-83	12165	1149.37
APOLD1	38.1768	30.1666	23.2567	40.5485	38.1867	35.9515	0.329789	0.161546	0.221002	30.5334	38.2289
APOM	20.7246	12.3129	15.5044	16.2194	10.5343	10.4858	-0.365929	0.32058	0.397534	16.1806	12.4132
APOO	84.5344	85.5747	58.5723	81.097	56.6217	58.4212	-0.184631	0.284966	0.359328	76.2272	65.3799
APOOL	203.428	220.401	368.661	412.436	338.413	467.369	0.66378	7.67517e-13	4.29034e-12	264.163	406.073
APOPT1	169.614	174.843	138.679	136.706	147.48	158.786	-0.126496	0.344778	0.422843	161.045	147.657
APP	32852.3	30158	45718.3	24674.3	25078.1	25022.2	-0.517795	3.70787e-11	1.8133e-10	36242.9	24924.9
APPBP2	614.102	651.969	1709.79	968.529	836.158	1071.05	0.106232	0.132058	0.185357	991.955	958.581
APPL1	994.234	1023.2	1670.17	1222.25	1100.83	1405.1	0.0521885	0.369619	0.44874	1229.2	1242.73
APPL2	367.588	337.989	662.384	678.897	649.174	849.354	0.727612	2.00172e-20	1.89096e-19	455.987	725.809
APRT	85.6252	74.4931	40.4838	64.8776	117.194	32.9555	0.0945504	0.585767	0.656443	66.8674	71.6756
APTR	49.6299	56.0237	32.7316	35.9144	50.0378	61.4171	0.10726	0.638002	0.703151	46.1284	49.1231
APTX	585.742	515.911	417.758	517.862	460.874	558.746	0.0253304	0.72769	0.782998	506.47	512.494
AQP1	0	0	0	8.1097	3.95035	1.49798	5.21821	0.000208171	0.000501959	0	4.51934
AQP10	6.5446	4.30952	9.47493	6.95117	7.9007	5.99191	0.0537667	0.914196	0.934803	6.77635	6.94793
AQP11	41.4491	58.4863	21.5339	66.0361	56.6217	73.4009	0.75764	0.00075552	0.00166695	40.4898	65.3529
AQP3	601.012	724.615	16619.9	3774.48	3642.22	2807.21	0.779417	0.00172837	0.00360098	5981.84	3407.97
AQP4	4.90845	2.46258	6.89086	19.695	14.4846	28.4616	2.15427	1.65042e-06	5.172e-06	4.75396	20.8804
AQP4-AS1	5.99922	4.92516	1.72272	27.8047	32.9196	41.9434	3.30397	4.67163e-10	2.08464e-09	4.2157	34.2226
AQP5	0	0	8.61358	0	0	1.49798	-0.416289	0.774054	0.821994	2.87119	0.499326
AQP6	1.09077	3.07823	0.861358	4.63411	1.31678	2.99596	1.01332	0.229507	0.299024	1.67678	2.98228
AQP7P1	5.45383	3.07823	2.58407	12.7438	9.21749	7.48989	1.5176	0.0136729	0.024092	3.70538	9.81706
AQR	1715.23	1855.56	2631.45	1824.68	1524.84	2014.78	-0.191241	0.0171994	0.0296781	2067.41	1788.1
AR	9.8169	14.7755	2.58407	25.4876	15.8014	20.9717	1.3335	0.00128469	0.0027305	9.05882	20.7536
ARAF	279.236	260.418	228.26	269.937	308.127	175.263	-0.02589	0.813753	0.855768	255.971	251.109
ARAP1	750.993	600.87	482.36	946.517	1415.54	795.427	0.754286	3.48903e-25	4.31132e-24	611.408	1052.5
ARAP2	1921.39	1917.12	9306.97	4659.6	3951.67	5776.21	0.545187	3.07795e-16	2.19608e-15	4381.83	4795.82
ARAP3	577.561	522.067	269.605	272.254	322.612	232.187	-0.684843	5.26131e-16	3.6904e-15	456.411	275.684
ARCN1	2161.35	2380.09	3124.14	1976.45	1856.66	1951.87	-0.388605	0.000542037	0.00122541	2555.19	1928.33
AREG	140.164	124.976	361.77	470.362	396.352	497.329	1.29158	1.24894e-18	1.06367e-17	208.97	454.681
AREL1	1445.81	1384.59	1888.1	1466.7	1175.89	1345.18	-0.231114	0.00649521	0.0122009	1572.83	1329.26
ARF1	1258.2	1271.92	1205.04	874.689	970.47	734.009	-0.548427	2.09657e-07	7.24845e-07	1245.05	859.723
ARF3	1260.93	1302.09	2149.09	1937.06	1692.07	1742.15	0.233903	0.000847684	0.00185638	1570.7	1790.42
ARF4	1878.85	2089.5	2675.38	1252.37	1145.6	1439.56	-0.783461	1.92232e-22	2.06135e-21	2214.57	1279.18
ARF5	313.595	289.353	284.248	264.144	304.177	218.705	-0.19148	0.0605556	0.0926792	295.732	262.342
ARF6	1917.02	2121.51	6194.88	1968.34	1829.01	2359.32	-0.524317	4.93612e-08	1.82072e-07	3411.14	2052.22
ARFGAP1	438.488	339.836	160.213	173.779	322.612	128.826	-0.565259	1.21699e-07	4.30953e-07	312.846	208.406
ARFGAP2	718.27	672.901	708.036	770.421	870.394	584.212	0.0709497	0.400469	0.480072	699.735	741.676
ARFGAP3	560.654	547.925	652.048	514.386	488.527	630.649	-0.111165	0.261902	0.334567	586.875	544.521
ARFGEF1	2688.74	2722.38	4638.41	4752.28	4336.17	5753.74	0.60195	4.92102e-36	1.05912e-34	3349.85	4947.4
ARFGEF2	1600.7	1778.6	2801.14	2600.9	2355.73	2840.17	0.375448	4.33774e-18	3.55972e-17	2060.15	2598.93
ARFGEF3	405.765	403.863	518.537	1416.88	1410.28	1604.34	1.74486	2.54902e-85	2.43572e-83	442.722	1477.16
ARFIP1	566.653	615.646	1285.15	721.763	609.671	775.953	-0.13216	0.165093	0.225196	822.481	702.462
ARFIP2	577.561	511.601	340.236	396.217	426.638	301.094	-0.330584	0.000172034	0.000419926	476.466	374.649
ARFRP1	143.981	153.296	71.4927	110.06	111.927	55.4252	-0.357183	0.00890925	0.0163092	122.923	92.4707
ARG1	20.1792	30.1666	26.7021	45.1826	43.4539	40.4454	0.770891	0.0064211	0.0120741	25.6826	43.0273
ARG2	440.124	374.312	593.475	155.243	115.877	163.28	-1.68645	1.13987e-29	1.77506e-28	469.304	144.8
ARGFXP2	13.0892	14.1598	2.58407	27.8047	18.435	16.4778	1.36929	0.000567746	0.00127925	9.94437	20.9058
ARGLU1	1636.7	1617.92	2123.25	1983.4	1864.57	2203.53	0.177337	0.0220664	0.037273	1792.62	2017.16
ARHGAP1	540.475	502.982	460.826	574.63	695.262	377.491	0.103373	0.236242	0.306269	501.428	549.127
ARHGAP10	299.961	306.591	356.602	575.788	550.416	669.596	0.895159	4.87107e-28	6.99465e-27	321.051	598.6
ARHGAP11A	1759.95	2024.86	205.864	332.498	279.158	367.005	-1.50412	2.50678e-22	2.66927e-21	1330.22	326.22
ARHGAP11B	224.698	230.867	35.3157	54.4508	75.0567	68.907	-0.882039	1.16798e-06	3.72541e-06	163.627	66.1382
ARHGAP12	928.788	825.581	1528.91	1135.36	984.954	1417.09	0.144296	0.0432968	0.0686916	1094.43	1179.13
ARHGAP15	1.09077	0.615646	2.58407	2.31706	1.31678	4.49394	0.949591	0.361745	0.440441	1.43016	2.70926
ARHGAP17	285.781	280.119	290.278	228.23	269.941	343.037	-0.0339151	0.811542	0.85408	285.392	280.403
ARHGAP18	513.206	562.7	436.708	307.01	279.158	383.483	-0.644347	9.51442e-07	3.06473e-06	504.205	323.217
ARHGAP19	293.416	267.19	229.982	173.779	194.884	245.668	-0.371832	0.000726539	0.00160786	263.53	204.777
ARHGAP20	33.8138	40.017	73.2154	6.95117	9.21749	14.9798	-2.21556	8.51589e-09	3.39353e-08	49.0154	10.3828
ARHGAP21	4307.44	4244.88	12179.6	5281.73	5098.59	6152.2	-0.14299	0.0725552	0.108729	6910.64	5510.84
ARHGAP22	50.7207	44.3265	40.4838	62.5605	79.007	50.9313	0.501008	0.00830496	0.015295	45.177	64.1663
ARHGAP23	697	660.588	650.325	1026.46	1362.87	835.872	0.649457	2.40589e-16	1.72942e-15	669.304	1075.07
ARHGAP24	58.356	56.6394	135.233	391.582	414.787	509.313	2.51741	3.36033e-59	1.74231e-57	83.4095	438.561
ARHGAP25	299.961	400.785	192.083	50.9752	44.7706	56.9232	-2.50902	3.23574e-22	3.42748e-21	297.61	50.8897
ARHGAP26	578.106	586.095	612.425	354.51	291.009	359.515	-0.823126	3.55369e-22	3.75338e-21	592.209	335.011
ARHGAP26-AS1	2.18153	4.92516	0	4.63411	5.26713	2.99596	1.34733	0.112828	0.160939	2.3689	4.29907
ARHGAP26-IT1	5.45383	9.85033	6.0295	6.95117	5.26713	8.98787	0.019314	0.973272	0.980146	7.11122	7.06872
ARHGAP27	413.946	357.69	546.101	276.888	435.855	212.713	-0.556476	1.70738e-09	7.25696e-09	439.246	308.485
ARHGAP28	5.99922	9.23468	33.5929	89.2066	67.156	88.3807	2.7565	3.39206e-27	4.70429e-26	16.2756	81.5811
ARHGAP29	2906.35	3066.53	1308.4	1312.61	1240.41	1680.73	-0.690776	1.48924e-09	6.35644e-09	2427.09	1411.25
ARHGAP30	28.3599	17.8537	163.658	96.1578	110.61	80.8908	1.14143	1.68605e-11	8.49119e-11	69.9572	95.8862
ARHGAP31	211.609	237.024	192.083	122.804	134.312	112.348	-0.787078	1.44661e-08	5.6475e-08	213.572	123.155
ARHGAP31-AS1	4.90845	3.07823	0.861358	1.15853	1.31678	0	-1.51231	0.239029	0.309158	2.94935	0.825104
ARHGAP32	1253.29	1041.06	5571.26	3297.17	3045.72	3774.91	0.788338	1.71531e-20	1.62629e-19	2621.87	3372.6
ARHGAP33	3.81768	8.61904	0.861358	5.79264	10.5343	4.49394	1.07751	0.0694295	0.104663	4.43269	6.94028
ARHGAP35	1884.84	1685.64	2787.35	3457.05	3291.96	3758.43	0.752748	1.10248e-09	4.76135e-09	2119.28	3502.48
ARHGAP39	17.4523	26.4728	18.0885	39.3899	48.721	31.4575	0.930207	0.000113643	0.000284434	20.6712	39.8562
ARHGAP4	3.81768	4.30952	0.861358	1.15853	3.95035	0	-0.656709	0.475813	0.553301	2.99619	1.70296
ARHGAP40	61.6283	45.5578	18.9499	72.9873	90.8581	49.4333	0.878938	8.92758e-05	0.000226964	42.0453	71.0929
ARHGAP42	102.532	112.047	169.687	267.62	255.456	346.033	1.20169	3.46543e-26	4.4984e-25	128.089	289.703
ARHGAP44	47.9937	52.9455	40.4838	91.5237	68.4727	67.409	0.702707	4.70991e-05	0.00012449	47.141	75.8018
ARHGAP5	2658.74	2962.49	7673.84	4412.83	4033.31	5651.87	0.245219	0.00758117	0.0140671	4431.69	4699.34
ARHGAP5-AS1	9.8169	14.7755	29.2862	23.1706	14.4846	25.4656	0.336322	0.257345	0.329416	17.9595	21.0403
ARHGAP6	2.18153	2.46258	6.89086	19.695	27.6525	23.9677	2.79325	1.28658e-09	5.52892e-09	3.84499	23.7717
ARHGAP8	6.5446	2.46258	2.58407	5.79264	2.63357	4.49394	0.282253	0.71961	0.776126	3.86375	4.30671
ARHGDIA	553.019	493.132	223.953	181.889	276.525	128.826	-1.07438	2.04774e-13	1.19175e-12	423.368	195.747
ARHGDIB	306.505	336.142	77.5222	177.255	154.064	140.81	-0.347564	0.0172825	0.0298075	240.057	157.376
ARHGEF1	273.782	255.493	188.637	123.962	240.971	73.4009	-0.830504	2.73446e-07	9.32485e-07	239.304	146.112
ARHGEF10	935.878	927.162	1003.48	813.287	876.978	825.386	-0.191058	0.00752721	0.0139712	955.507	838.55
ARHGEF10L	29.9961	20.3163	97.3334	123.962	217.269	94.3726	1.77711	1.48139e-28	2.17512e-27	49.2153	145.201
ARHGEF11	856.797	786.795	869.971	934.932	1094.25	792.431	0.157738	0.0152236	0.0265653	837.854	940.537
ARHGEF12	4899.18	4789.11	14650	9984.19	9213.54	12115.7	0.56547	1.0747e-15	7.36e-15	8112.75	10437.8
ARHGEF16	55.6291	55.4081	7.75222	154.084	255.456	80.8908	2.28113	1.31603e-32	2.40429e-31	39.5965	163.477
ARHGEF17	162.524	145.292	49.0974	183.047	254.139	139.312	0.747957	1.14966e-05	3.26068e-05	118.971	192.166
ARHGEF18	864.433	837.278	1297.2	480.789	645.224	435.912	-0.937553	1.91591e-24	2.29595e-23	999.638	520.642
ARHGEF19	81.8075	67.721	25.8407	112.377	175.132	76.3969	1.1695	4.53737e-09	1.84889e-08	58.4564	121.302
ARHGEF2	768.445	709.224	770.054	341.766	347.631	301.094	-1.18486	1.72831e-25	2.16199e-24	749.241	330.163
ARHGEF25	8.18075	5.54081	0	2.31706	3.95035	0	-0.526236	0.565085	0.636707	4.57385	2.08914
ARHGEF26	136.891	156.99	63.7405	171.462	151.43	184.251	0.599693	3.488e-05	9.34222e-05	119.207	169.048
ARHGEF26-AS1	0	1.23129	1.72272	3.47558	5.26713	8.98787	2.76876	0.00511313	0.00977989	0.984669	5.9102
ARHGEF28	3315.93	3062.22	4681.48	2966.99	2910.09	3765.92	-0.181544	0.00883254	0.0161769	3686.54	3214.33
ARHGEF3	176.159	186.541	583.139	414.753	339.73	438.908	0.555033	4.60269e-09	1.87424e-08	315.28	397.797
ARHGEF3-AS1	1.63615	1.84694	3.44543	13.9023	19.7518	23.9677	3.10391	4.18491e-08	1.55463e-07	2.30951	19.2072
ARHGEF33	8.18075	10.466	7.75222	37.0729	34.2364	41.9434	2.06306	2.42946e-10	1.11688e-09	8.79965	37.7509
ARHGEF34P	52.3568	47.4047	52.5428	93.8408	89.5413	79.3929	0.768486	2.21031e-05	6.05802e-05	50.7681	87.5916
ARHGEF35	54.5383	44.3265	130.926	62.5605	51.3546	62.9151	-0.226383	0.229921	0.299478	76.5971	58.9434
ARHGEF37	92.7152	69.5679	1027.6	1243.1	1302.3	1252.31	2.74829	8.81962e-177	5.74882e-174	396.628	1265.9
ARHGEF38	5.99922	1.23129	10.3363	10.4268	3.95035	13.4818	0.698853	0.222547	0.291413	5.8556	9.2863
ARHGEF39	94.3513	81.8809	36.177	44.0241	31.6028	53.9272	-0.582978	0.00828314	0.0152595	70.8031	43.1847
ARHGEF4	300.506	284.428	1250.69	911.761	1191.69	659.111	0.923439	2.6143e-23	2.91826e-22	611.875	920.854
ARHGEF40	392.131	329.986	422.927	232.864	333.146	199.231	-0.618422	1.82142e-10	8.46733e-10	381.681	255.081
ARHGEF5	255.239	211.782	353.157	205.059	230.437	248.664	-0.243879	0.0311276	0.0510202	273.393	228.054
ARHGEF6	13.6346	13.5442	22.3953	132.072	102.709	172.268	3.07422	7.28245e-40	1.80833e-38	16.5247	135.683
ARHGEF7	986.598	963.485	1141.3	1108.71	1073.18	1141.46	0.107065	0.136892	0.191464	1030.46	1107.78
ARHGEF9	134.164	116.357	181.746	414.753	380.55	411.944	1.50165	9.42932e-40	2.3256e-38	144.089	402.416
ARHGEF9-IT1	4.36307	1.23129	0.861358	8.1097	5.26713	10.4858	1.79114	0.00872485	0.0159957	2.15191	7.95423
ARID1A	1050.41	1028.13	915.623	1657.85	1830.33	1587.86	0.754667	1.03625e-07	3.69819e-07	998.053	1692.01
ARID1B	712.816	684.598	980.225	1246.58	1391.84	1256.8	0.72652	3.75445e-15	2.4791e-14	792.546	1298.41
ARID2	1076.59	1177.73	1772.67	1899.99	1665.73	2184.05	0.540302	3.84579e-12	2.02509e-11	1342.33	1916.59
ARID3A	52.3568	50.4829	67.1859	46.3411	92.1749	58.4212	0.199184	0.280226	0.354184	56.6752	65.6457
ARID3B	143.436	156.99	149.015	178.413	189.617	161.782	0.240175	0.0705187	0.106069	149.813	176.604
ARID3C	1.09077	1.23129	0.861358	0	1.31678	1.49798	-0.301468	0.817116	0.858412	1.06114	0.938254
ARID4A	430.307	429.721	1120.63	831.823	795.337	1117.49	0.613004	1.47998e-15	1.00451e-14	660.218	914.884
ARID4B	1365.09	1406.13	3256.79	1828.16	1649.93	2524.09	0.0985789	0.106289	0.152879	2009.34	2000.73
ARID5A	31.0869	27.0884	16.3658	6.95117	13.1678	5.99191	-1.57611	5.43922e-05	0.000142549	24.847	8.70364
ARID5B	533.385	495.595	2669.35	1713.46	1564.34	2046.24	0.978539	2.15461e-46	7.13679e-45	1232.78	1774.68
ARIH1	1254.38	1395.67	2802	2454.92	2033.11	2741.3	0.495992	1.59053e-28	2.32789e-27	1817.35	2409.78
ARIH2	962.602	931.472	846.715	939.566	834.841	819.394	-0.0751264	0.237667	0.307727	913.596	864.6
ARIH2OS	4.90845	3.07823	3.44543	3.47558	5.26713	2.99596	0.00212627	0.997517	0.998064	3.8107	3.91289
ARL1	674.094	709.839	1039.66	750.726	597.82	855.346	-0.120306	0.143016	0.198901	807.864	734.631
ARL10	75.2629	81.2652	28.4248	96.1578	102.709	110.85	0.855343	1.14594e-06	3.66023e-06	61.651	103.239
ARL11	0	2.46258	0	2.31706	6.58392	4.49394	2.39713	0.0368733	0.0593923	0.820861	4.46497
ARL13A	10.3623	6.15646	3.44543	16.2194	13.1678	19.4737	1.26721	0.00284407	0.00569782	6.65472	16.287
ARL13B	262.875	280.119	270.466	184.206	169.865	220.203	-0.515338	1.82502e-05	5.05439e-05	271.153	191.425
ARL14	63.8099	67.1054	438.431	106.585	107.976	131.822	-0.111777	0.468601	0.546269	189.782	115.461
ARL14EP	191.43	205.626	274.773	165.669	177.766	253.158	-0.175012	0.172968	0.234343	223.943	198.865
ARL15	143.981	180.384	364.354	305.851	280.475	370.001	0.579812	6.44697e-06	1.88775e-05	229.573	318.776
ARL16	201.792	187.156	169.687	187.682	196.201	170.77	-0.0145514	0.886014	0.912616	186.212	184.884
ARL17A	71.4452	76.9557	42.2065	103.109	101.392	136.316	0.831061	3.67431e-06	1.10934e-05	63.5358	113.606
ARL2	14.7254	11.0816	2.58407	8.1097	9.21749	10.4858	0.101854	0.828101	0.866659	9.46368	9.27101
ARL2BP	439.034	487.591	463.41	534.081	467.458	560.244	0.16742	0.0667876	0.101149	463.345	520.595
ARL3	93.8059	91.1155	60.295	132.072	110.61	134.818	0.618707	1.01374e-05	2.89361e-05	81.7388	125.833
ARL4A	229.606	224.711	608.98	618.654	435.855	602.187	0.799976	9.3778e-15	5.98046e-14	354.432	552.232
ARL4C	1713.59	2138.14	1662.42	623.288	585.969	710.042	-1.5202	4.69277e-36	1.01119e-34	1838.05	639.766
ARL4D	76.8991	84.3434	261.853	221.279	152.747	163.28	0.58559	1.28324e-05	3.62097e-05	141.032	179.102
ARL5A	808.804	1012.74	2226.61	1384.44	1175.89	1602.84	0.169836	0.0397726	0.0636355	1349.38	1387.72
ARL5B	1259.29	1411.06	5298.21	2894	2744.18	3836.32	0.556676	2.8392e-10	1.29805e-09	2656.19	3158.17
ARL6	51.266	65.8741	49.0974	93.8408	86.9077	110.85	0.801991	2.59094e-05	7.05043e-05	55.4125	97.1996
ARL6IP1	5221.5	6221.71	4528.16	1499.14	1258.85	1620.81	-1.88468	2.53786e-23	2.83814e-22	5323.79	1459.6
ARL6IP4	321.231	259.802	133.51	178.413	235.704	119.838	-0.368224	0.00376288	0.007379	238.181	177.985
ARL6IP5	1637.79	1912.2	3084.52	1763.28	1444.51	1782.59	-0.388868	0.048501	0.0760324	2211.5	1663.46
ARL6IP6	701.908	815.73	789.865	267.62	208.052	254.656	-1.663	9.98488e-25	1.20925e-23	769.168	243.443
ARL8A	125.438	117.588	176.578	128.597	138.262	121.336	-0.0990242	0.560587	0.63246	139.868	129.398
ARL8B	1342.19	1510.79	4542.8	1833.95	1643.35	2312.88	-0.140125	0.27871	0.352512	2465.26	1930.06
ARL9	10.9077	16.6224	1.72272	0	9.21749	2.99596	-0.95679	0.177447	0.239522	9.75094	4.07115
ARMC1	512.115	615.646	764.024	519.02	503.011	578.22	-0.225222	0.016464	0.0285008	630.595	533.417
ARMC10	224.153	235.792	219.646	199.267	197.518	178.259	-0.227579	0.0512764	0.0798912	226.53	191.681
ARMC12	8.18075	3.69387	1.72272	4.63411	6.58392	1.49798	0.0460711	0.953927	0.965298	4.53245	4.23867
ARMC2	15.2707	17.8537	19.8112	66.0361	48.721	68.907	1.79175	3.21462e-12	1.70553e-11	17.6452	61.2214
ARMC2-AS1	0.545383	0	0.861358	3.47558	5.26713	11.9838	4.00279	0.000742938	0.00164018	0.468914	6.90885
ARMC4	0.545383	0	1.72272	1.15853	5.26713	2.99596	2.20313	0.0607609	0.0929545	0.756033	3.14054
ARMC5	53.993	48.636	33.5929	41.707	84.2742	31.4575	0.164158	0.432954	0.512043	45.4073	52.4796
ARMC6	91.6244	79.4183	24.118	52.1338	60.572	34.4535	-0.263201	0.180079	0.242556	65.0536	49.0531
ARMC7	41.4491	44.3265	21.5339	59.0849	64.5224	50.9313	0.720914	0.000310245	0.000728268	35.7699	58.1795
ARMC8	792.987	873.601	1482.4	901.335	837.474	1017.13	-0.141644	0.0543184	0.0840496	1049.66	918.646
ARMC9	191.975	198.238	216.201	275.73	325.246	269.636	0.528657	7.196e-08	2.61622e-07	202.138	290.204
ARMCX1	229.606	275.809	373.829	92.6822	93.4916	103.361	-1.57768	7.49401e-32	1.30758e-30	293.082	96.5115
ARMCX2	514.842	568.241	759.717	386.948	409.52	370.001	-0.635977	1.56537e-10	7.31616e-10	614.267	388.823
ARMCX3	436.852	403.248	723.54	507.435	571.484	578.22	0.1303	0.17387	0.235349	521.213	552.38
ARMCX4	109.622	104.044	53.4042	169.145	172.499	226.195	1.13333	3.85401e-10	1.73635e-09	89.0234	189.279
ARMCX5	147.799	163.146	276.496	237.498	164.598	166.276	0.0247724	0.851876	0.885196	195.814	189.457
ARMCX5-GPRASP2	5.45383	8.00339	8.61358	23.1706	10.5343	26.9636	1.45132	0.000109728	0.000275314	7.35693	20.2228
ARMCX6	63.2645	67.721	93.888	61.402	85.5909	67.409	-0.0500174	0.787436	0.83403	74.9578	71.4673
ARMS2	1.63615	3.07823	0	1.15853	1.31678	2.99596	0.797156	0.488498	0.565924	1.57146	1.82376
ARMT1	585.742	673.516	796.756	449.509	406.886	507.815	-0.59203	1.21864e-06	3.88226e-06	685.338	454.737
ARNT	507.752	454.346	832.933	965.054	928.332	1047.09	0.75784	1.59458e-32	2.89579e-31	598.344	980.158
ARNT2	16.3615	17.2381	12.059	39.3899	42.1371	44.9394	1.47223	4.33433e-07	1.44904e-06	15.2195	42.1555
ARNTL	422.672	410.02	942.325	702.068	680.777	795.427	0.405068	3.21584e-07	1.08808e-06	591.672	726.091
ARNTL2	3055.78	3296.78	3409.25	1353.16	1315.47	1614.82	-1.19133	3.67872e-47	1.25731e-45	3253.94	1427.82
ARNTL2-AS1	49.6299	40.017	18.0885	27.8047	11.8511	19.4737	-0.719163	0.0188734	0.0323131	35.9118	19.7098
ARPC1A	761.355	775.713	1399.71	849.201	826.94	763.969	-0.209719	0.0126751	0.0224705	978.925	813.37
ARPC1B	305.96	293.047	131.788	258.352	376.6	220.203	0.268638	0.0109636	0.0196735	243.598	285.052
ARPC2	3929.49	3929.67	4294.73	3411.86	3047.04	3286.56	-0.320624	4.78859e-05	0.000126424	4051.29	3248.49
ARPC3	1400	1492.32	2203.35	974.322	938.867	1136.97	-0.716439	4.49426e-16	3.16332e-15	1698.56	1016.72
ARPC4	346.318	378.622	457.381	290.79	267.307	203.725	-0.648483	0.00048126	0.00109629	394.107	253.941
ARPC5	1114.76	1263.3	3172.38	1004.44	780.853	1115.99	-0.7832	6.06763e-15	3.93115e-14	1850.15	967.097
ARPC5L	507.752	475.894	710.62	388.107	312.078	384.98	-0.621435	1.02424e-08	4.05058e-08	564.755	361.722
ARPIN	238.878	237.639	490.974	522.496	538.565	581.216	0.846245	6.68284e-25	8.16389e-24	322.497	547.425
ARPP19	3392.83	3816.39	4843.41	4123.2	3601.4	4366.61	0.0173593	0.807903	0.850839	4017.54	4030.4
ARR3	11.4531	12.9286	14.6431	25.4876	32.9196	31.4575	1.21959	7.9433e-05	0.0002035	13.0082	29.9549
ARRB1	2.72692	2.46258	2.58407	35.9144	34.2364	28.4616	3.62703	1.34308e-13	7.91747e-13	2.59119	32.8708
ARRB2	60.5376	47.4047	16.3658	59.0849	43.4539	44.9394	0.410294	0.0637085	0.0970814	41.436	49.1594
ARRDC1	128.165	105.275	65.4632	151.767	201.468	95.8706	0.567505	6.98517e-06	2.03555e-05	99.6346	149.702
ARRDC1-AS1	65.9914	56.6394	23.2567	68.3531	63.2056	64.4131	0.503713	0.00753637	0.0139868	48.6291	65.3239
ARRDC2	62.1737	75.1088	66.3245	37.0729	46.0874	38.9474	-0.742129	0.00019794	0.000478933	67.869	40.7026
ARRDC3	4062.56	4623.5	8110.54	4721	3658.02	5153.05	-0.258304	0.0358116	0.0577996	5598.87	4510.69
ARRDC3-AS1	41.9945	49.2516	20.6726	54.4508	43.4539	46.4373	0.425839	0.0572272	0.0880875	37.3062	48.114
ARRDC4	188.703	478.972	307.505	2312.42	1701.28	2492.64	2.74195	1.55874e-23	1.76919e-22	325.06	2168.78
ARSA	272.146	244.411	209.31	192.316	250.189	121.336	-0.397193	0.000254875	0.000606562	241.956	187.947
ARSB	424.854	481.435	242.042	196.95	142.213	175.263	-1.09018	2.18229e-20	2.05622e-19	382.777	171.475
ARSD	521.386	507.908	795.033	516.703	476.676	455.385	-0.299905	0.0259282	0.0431648	608.109	482.922
ARSE	2.72692	6.7721	0.861358	2.31706	0	1.49798	-1.21644	0.241185	0.311637	3.45346	1.27168
ARSG	24.5423	25.8571	9.47493	41.707	26.3357	28.4616	0.709895	0.0165547	0.0286416	19.9581	32.1681
ARSI	22.3607	26.4728	2.58407	16.2194	27.6525	14.9798	0.294716	0.333677	0.411288	17.1392	19.6172
ARSJ	1585.97	1774.91	2527.22	821.396	734.765	1005.14	-1.19271	1.4593e-20	1.38862e-19	1962.7	853.768
ARSK	523.023	559.006	664.968	218.962	208.052	263.644	-1.33984	1.66672e-31	2.84292e-30	582.332	230.219
ART1	3.81768	0	0.861358	2.31706	3.95035	1.49798	0.882205	0.41311	0.492338	1.55968	2.58846
ART3	28.3599	36.9387	17.2272	8.1097	9.21749	23.9677	-1.00424	0.00223066	0.00455796	27.5086	13.7649
ART4	1.09077	0.615646	0.861358	5.79264	2.63357	1.49798	2.02706	0.0519214	0.0807651	0.855923	3.30806
ARTN	151.071	86.1904	63.7405	86.8896	105.343	50.9313	-0.285078	0.0827268	0.122235	100.334	81.0545
ARV1	230.697	291.2	290.278	183.047	152.747	157.288	-0.711823	0.000114504	0.000286456	270.725	164.361
ARVCF	35.4499	36.9387	6.89086	16.2194	21.0685	4.49394	-0.748375	0.0213245	0.0361301	26.4265	13.9273
ASAH1	2203.35	2464.43	4352.44	2311.26	1879.05	2438.71	-0.383852	0.000105812	0.000266258	3006.74	2209.67
ASAH2	0.545383	4.30952	7.75222	4.63411	0	2.99596	-0.510007	0.518612	0.594995	4.20237	2.54336
ASAH2B	16.3615	10.466	33.5929	17.3779	17.1182	20.9717	-0.027483	0.931822	0.949041	20.1401	18.4893
ASAP1	1554.34	1558.2	1556.47	1131.88	966.519	1174.42	-0.514898	1.48476e-05	4.14918e-05	1556.34	1090.94
ASAP1-IT1	50.7207	65.8741	29.2862	84.5725	55.3049	94.3726	0.748611	0.00152563	0.00320159	48.627	78.0834
ASAP1-IT2	35.4499	32.6292	11.1976	30.1217	36.8699	32.9555	0.450933	0.159115	0.218067	26.4256	33.3157
ASAP2	2267.16	2072.88	3283.5	1469.01	1353.65	1677.74	-0.737884	1.03808e-18	8.91155e-18	2541.18	1500.13
ASAP3	57.2653	41.2483	127.481	125.121	144.846	121.336	0.946097	4.01273e-09	1.64391e-08	75.3315	130.434
ASB1	413.401	365.693	204.142	364.936	366.066	322.065	0.155492	0.100038	0.144789	327.745	351.023
ASB13	75.8083	94.1938	80.9676	114.694	123.778	86.8828	0.380485	0.0188193	0.0322326	83.6566	108.452
ASB14	73.0814	68.3367	71.4927	118.17	135.629	169.272	0.962464	4.33132e-11	2.10634e-10	70.9702	141.023
ASB15	0.545383	1.23129	3.44543	28.9632	35.5532	46.4373	4.7622	1.07046e-13	6.36588e-13	1.7407	36.9846
ASB16	41.4491	34.4762	19.8112	25.4876	31.6028	23.9677	-0.156936	0.578649	0.649504	31.9122	27.0194
ASB16-AS1	76.3537	82.4965	73.2154	96.1578	90.8581	67.409	0.151785	0.379509	0.458733	77.3552	84.8083
ASB2	15.8161	28.9353	3.44543	20.8535	15.8014	17.9757	0.549012	0.171962	0.233258	16.0656	18.2102
ASB3	20.7246	17.8537	18.0885	22.012	15.8014	14.9798	-0.0633509	0.849769	0.88351	18.8889	17.5977
ASB5	0	0.615646	3.44543	1.15853	1.31678	1.49798	0.406167	0.775206	0.823053	1.35369	1.32443
ASB6	169.614	145.292	152.46	103.109	119.827	83.8868	-0.617965	3.22972e-06	9.80791e-06	155.789	102.274
ASB7	318.504	341.683	740.768	410.119	354.215	455.385	-0.0956479	0.272877	0.346382	466.985	406.573
ASB8	139.618	156.99	251.516	179.572	176.449	194.737	0.0536755	0.63956	0.704315	182.708	183.586
ASB9	15.2707	22.7789	3.44543	37.0729	43.4539	17.9757	1.52181	1.32236e-05	3.72443e-05	13.8317	32.8342
ASB9P1	3.81768	3.07823	1.72272	5.79264	1.31678	4.49394	0.474257	0.540259	0.614845	2.87288	3.86779
ASCC1	266.147	301.666	366.938	329.022	217.269	350.527	-0.0568519	0.612925	0.681023	311.584	298.939
ASCC2	307.596	276.425	274.773	345.241	380.55	209.717	0.102191	0.41141	0.490722	286.265	311.836
ASCC3	6985.27	7702.96	12433.7	9090.97	7923.09	10270.1	0.0492179	0.315793	0.392558	9040.64	9094.73
ASCL2	5.99922	6.7721	12.9204	10.4268	10.5343	8.98787	0.287635	0.565417	0.637002	8.56389	9.98296
ASCL3	3.2723	2.46258	0.861358	2.31706	3.95035	1.49798	0.653723	0.521777	0.597987	2.19875	2.58846
ASF1A	313.595	383.547	472.024	262.986	217.269	305.588	-0.564754	7.30085e-08	2.65223e-07	389.722	261.948
ASF1B	142.89	161.299	6.0295	64.8776	65.8392	65.9111	-0.000388876	0.998632	0.999015	103.406	65.5426
ASGR1	2.72692	2.46258	0.861358	1.15853	3.95035	0	0.16246	0.88498	0.911808	2.01695	1.70296
ASH1L	2008.1	2048.25	3028.53	4473.08	3967.47	5019.73	0.945787	2.95383e-32	5.26982e-31	2361.63	4486.76
ASH1L-AS1	38.1768	39.4013	35.3157	31.2803	23.7021	17.9757	-0.591596	0.0274434	0.0454551	37.6313	24.3194
ASH2L	351.772	345.993	503.894	338.29	318.662	364.009	-0.214332	0.0110487	0.0198124	400.553	340.32
ASIC1	70.8998	68.9523	39.6225	62.5605	85.5909	55.4252	0.198536	0.266969	0.340137	59.8249	67.8589
ASIC2	1.09077	1.84694	1.72272	2.31706	3.95035	0	0.417997	0.66237	0.724364	1.55347	2.08914
ASIC3	2.72692	2.46258	0.861358	6.95117	18.435	8.98787	2.63963	3.98562e-05	0.000106223	2.01695	11.458
ASIC4	1.09077	0.615646	0.861358	0	2.63357	1.49798	0.677124	0.602578	0.671345	0.855923	1.37718
ASIP	1.63615	1.23129	0	0	1.31678	1.49798	0.287752	0.828345	0.866766	0.955814	0.938254
ASL	180.522	150.833	68.0473	79.9384	139.579	56.9232	-0.493769	0.000717688	0.00158924	133.134	92.1469
ASNA1	171.796	146.524	86.1358	140.182	188.3	85.3848	0.0414403	0.741108	0.79415	134.818	137.956
ASNS	506.661	270.884	889.782	349.875	322.612	416.438	-0.510271	0.000185865	0.000451273	555.776	362.975
ASNSD1	398.675	535.612	464.272	332.498	300.227	425.426	-0.409465	5.9936e-06	1.7614e-05	466.186	352.717
ASPDH	2.18153	0	1.72272	3.47558	6.58392	7.48989	2.21191	0.00663638	0.0124494	1.30142	5.8498
ASPG	1.63615	1.84694	3.44543	3.47558	2.63357	0	-0.154261	0.85635	0.888984	2.30951	2.03638
ASPH	14114	14914	9391.38	6866.59	6594.45	8554.96	-0.791699	6.54459e-09	2.63153e-08	12806.5	7338.67
ASPHD1	7.63537	3.69387	0	5.79264	3.95035	2.99596	0.47705	0.482433	0.559751	3.77641	4.24632
ASPHD2	213.79	227.173	217.062	71.8287	71.1063	89.8787	-1.50993	1.96054e-22	2.09987e-21	219.342	77.6046
ASPM	6107.75	6593.56	120.59	495.85	564.9	666.6	-1.66961	2.01289e-08	7.73743e-08	4273.97	575.784
ASPN	31.6322	36.9387	5.16815	71.8287	77.6902	97.3686	2.10593	1.89188e-12	1.02005e-11	24.5797	82.2959
ASPRV1	2.72692	0.615646	19.8112	2.31706	9.21749	0	-0.30307	0.695262	0.754189	7.71793	3.84485
ASPSCR1	29.9961	19.085	10.3363	18.5364	36.8699	11.9838	0.198443	0.493285	0.570562	19.8058	22.4634
ASRGL1	3.2723	3.07823	0.861358	0	1.31678	4.49394	-0.266279	0.790807	0.83646	2.40396	1.93691
ASS1	23.9969	12.9286	34.4543	127.438	183.033	115.344	2.61247	1.6392e-33	3.11635e-32	23.7932	141.938
ASTE1	102.532	118.204	86.9971	161.035	138.262	121.336	0.489353	0.000945408	0.00205363	102.578	140.211
ASTL	0	0	0.861358	4.63411	9.21749	2.99596	4.66003	0.000135533	0.000335769	0.287119	5.61585
ASTN2	4.36307	1.84694	6.89086	16.2194	31.6028	16.4778	2.36152	3.87135e-07	1.3019e-06	4.36695	21.4333
ASUN	731.359	845.897	887.198	616.337	492.477	729.516	-0.428349	2.3708e-11	1.17804e-10	821.485	612.776
ASXL1	1650.33	1483.09	1354.92	1343.89	1245.68	1252.31	-0.224355	0.00209998	0.00430928	1496.11	1280.63
ASXL2	840.981	921.006	1478.09	1998.46	1750.01	2065.71	0.8877	5.23462e-53	2.1469e-51	1080.03	1938.06
ASXL3	5.99922	6.7721	7.75222	6.95117	10.5343	11.9838	0.521499	0.27746	0.351222	6.84118	9.82309
ATAD1	2768.37	3239.53	4028.57	1526.94	1236.46	1545.91	-1.21068	6.84789e-26	8.77674e-25	3345.49	1436.44
ATAD2	2407.87	2737.78	689.086	1867.55	1821.11	2115.15	0.205831	0.0639719	0.097434	1944.91	1934.6
ATAD2B	802.804	802.186	1394.54	1617.3	1431.34	2028.26	0.796867	4.05072e-29	6.14034e-28	999.843	1692.3
ATAD3A	93.2606	116.357	18.9499	31.2803	47.4042	25.4656	-0.872669	0.00264221	0.00531969	76.1891	34.7167
ATAD3B	140.164	105.275	30.1475	45.1826	53.9881	17.9757	-1.07596	1.61756e-06	5.07689e-06	91.8621	39.0488
ATAD3C	4.36307	1.84694	1.72272	9.26822	13.1678	13.4818	2.16871	0.000211739	0.000509822	2.64424	11.9726
ATAD5	1047.68	1203.59	251.516	490.057	522.763	563.24	-0.407573	0.00518799	0.00991268	834.262	525.353
ATAT1	68.1729	60.9489	40.4838	67.1946	67.156	49.4333	0.143759	0.460348	0.53837	56.5352	61.2613
ATE1	544.293	606.411	926.821	604.752	468.775	588.706	-0.284101	0.000516321	0.00117133	692.508	554.077
ATE1-AS1	2.72692	4.92516	1.72272	4.63411	3.95035	8.98787	0.965626	0.23073	0.30034	3.12493	5.85744
ATF1	293.962	309.67	550.408	282.681	268.624	316.073	-0.355577	0.000433214	0.000994039	384.68	289.126
ATF2	884.066	893.302	834.656	1000.97	938.867	1190.89	0.251023	0.00455045	0.00878002	870.675	1043.58
ATF3	122.166	89.8843	834.656	398.534	421.371	504.819	1.03734	9.63227e-06	2.7559e-05	348.902	441.574
ATF4	4003.66	3258.61	3804.62	2315.9	2126.61	2264.94	-0.740622	2.97219e-09	1.23089e-08	3688.96	2235.82
ATF5	84.5344	92.3468	99.0561	94.9993	93.4916	91.3767	0.0348241	0.828845	0.86709	91.9791	93.2892
ATF6	2435.68	2631.27	3676.27	2245.23	2023.9	2606.48	-0.335436	0.00855897	0.0157168	2914.41	2291.87
ATF6B	653.369	533.765	447.045	554.935	707.113	462.875	0.0678601	0.452525	0.530582	544.726	574.974
ATF7	333.229	320.136	347.988	559.569	504.328	584.212	0.715813	4.43247e-09	1.80937e-08	333.784	549.37
ATF7IP	1252.2	1291.01	3309.34	3336.56	3181.35	4099.97	1.00855	4.26669e-32	7.5238e-31	1950.85	3539.29
ATF7IP2	87.2613	86.1904	43.0679	238.657	204.101	310.082	1.81532	5.0541e-22	5.28912e-21	72.1732	250.947
ATG10	72.536	75.1088	93.0266	143.657	148.797	188.745	0.996365	6.55768e-11	3.15623e-10	80.2238	160.4
ATG101	107.986	121.282	82.6903	83.414	136.945	64.4131	-0.153797	0.354674	0.433277	103.986	94.9242
ATG12	467.939	492.516	633.959	473.838	426.638	561.742	-0.118406	0.150324	0.207497	531.472	487.406
ATG13	433.034	429.105	684.779	568.837	468.775	519.799	0.0480545	0.502432	0.579106	515.64	519.137
ATG14	272.692	286.891	648.602	474.996	500.378	566.236	0.467385	1.12041e-08	4.4175e-08	402.728	513.87
ATG16L1	585.742	703.067	818.29	644.142	471.409	639.637	-0.254287	0.00866098	0.0158946	702.366	585.062
ATG16L2	104.168	94.8094	36.177	98.4749	126.411	74.8989	0.366313	0.0456436	0.0720126	78.3849	99.9283
ATG2A	130.892	108.969	78.3835	167.987	213.319	91.3767	0.506319	4.73922e-05	0.000125192	106.082	157.561
ATG2B	788.079	817.577	1040.52	1447	1307.57	1707.7	0.754135	6.15988e-21	6.03133e-20	882.059	1487.42
ATG3	595.559	691.37	807.092	466.887	404.253	471.863	-0.628309	3.024e-16	2.16096e-15	698.007	447.668
ATG4A	144.527	175.459	400.531	279.205	277.841	343.037	0.449818	2.02012e-05	5.56012e-05	240.172	300.028
ATG4B	275.419	246.258	247.21	249.083	247.555	179.757	-0.18804	0.0696227	0.104916	256.295	225.465
ATG4C	141.8	166.224	141.263	147.133	159.331	178.259	0.105064	0.376373	0.455788	149.762	161.574
ATG4D	23.9969	22.1632	18.0885	32.4388	71.1063	23.9677	0.917099	0.0004684	0.00106873	21.4162	42.5043
ATG5	593.922	695.679	880.308	678.897	571.484	750.487	-0.104764	0.222413	0.291257	723.303	666.956
ATG7	377.405	382.316	366.077	407.802	383.184	375.993	0.0603051	0.486784	0.564082	375.266	388.993
ATG9A	668.095	636.577	683.918	572.313	736.082	420.932	-0.239498	0.0551233	0.0851722	662.863	576.442
ATG9B	3.2723	1.84694	6.0295	6.95117	6.58392	2.99596	0.671137	0.293007	0.367917	3.71625	5.51035
ATHL1	151.617	112.663	93.0266	52.1338	98.7588	23.9677	-1.12374	5.73786e-08	2.10158e-07	119.102	58.2867
ATIC	678.457	645.197	354.018	320.912	222.536	326.559	-0.897113	1.29462e-08	5.07915e-08	559.224	290.003
ATL1	99.8052	102.813	279.08	165.669	144.846	200.729	0.238979	0.0440664	0.0697836	160.566	170.415
ATL2	1224.39	1332.87	3785.67	1524.62	1316.78	1802.07	-0.257448	0.0001315	0.00032631	2114.31	1547.82
ATL3	1960.65	2141.22	6127.7	3739.73	3305.13	4128.43	0.323859	0.00183233	0.00379529	3409.86	3724.43
ATM	2586.75	2529.07	1612.46	3216.07	3119.46	4392.07	0.685052	4.42397e-12	2.31418e-11	2242.76	3575.87
ATMIN	746.084	840.356	1857.09	1137.67	969.153	1163.93	0.0467766	0.618052	0.68551	1147.84	1090.25
ATN1	277.6	225.326	80.1063	141.34	218.586	134.818	-0.0920005	0.661208	0.72344	194.344	164.915
ATOX1	103.623	93.5781	53.4042	59.0849	65.8392	22.4697	-0.735546	0.00024229	0.000578498	83.535	49.1313
ATP10A	493.572	600.254	406.561	2.31706	1.31678	1.49798	-8.1982	2.47889e-24	2.95508e-23	500.129	1.71061
ATP10B	13.6346	16.6224	1727.88	196.95	246.239	277.126	1.70669	1.03081e-22	1.11784e-21	586.047	240.105
ATP10D	2647.29	2838.74	6360.26	3151.2	2678.34	3485.8	-0.232604	0.0567882	0.0874929	3948.77	3105.11
ATP11A	741.721	847.128	515.092	734.507	774.269	793.929	0.160297	0.121638	0.172304	701.314	767.568
ATP11A-AS1	15.8161	13.5442	1.72272	20.8535	21.0685	17.9757	1.37929	0.000436635	0.00100113	10.361	19.9659
ATP11B	2461.32	2618.34	8328.47	3571.74	3094.44	4258.75	-0.0636622	0.469407	0.547107	4469.37	3641.65
ATP11C	1464.35	1768.13	1703.77	753.043	715.014	913.767	-1.05455	5.0355e-31	8.36242e-30	1645.42	793.941
ATP12A	3.2723	1.84694	972.473	56.7679	48.721	34.4535	1.5637	0.000469396	0.00107047	325.864	46.6475
ATP13A1	557.382	523.914	336.791	301.217	438.489	208.219	-0.612914	1.91026e-08	7.3662e-08	472.696	315.975
ATP13A2	370.861	389.704	241.18	185.364	301.543	88.3807	-0.915569	1.39209e-07	4.902e-07	333.915	191.763
ATP13A3	5039.89	5393.67	7273.3	3980.7	3496.06	4407.05	-0.561181	1.73615e-11	8.7363e-11	5902.29	3961.27
ATP13A4	32.1776	21.5476	389.334	399.692	335.78	453.888	2.58553	1.67991e-16	1.22298e-15	147.686	396.453
ATP13A4-AS1	0.545383	0	11.1976	9.26822	6.58392	34.4535	4.66047	1.34576e-08	5.27069e-08	3.91434	16.7685
ATP13A5	0	0.615646	8.61358	10.4268	9.21749	13.4818	3.33799	6.18927e-06	1.81608e-05	3.07641	11.042
ATP1A1	10176.9	9477.25	11823	6846.9	5888.66	6433.82	-0.711851	4.91496e-16	3.45277e-15	10492.4	6389.79
ATP1A1-AS1	29.4507	18.4694	10.3363	17.3779	14.4846	26.9636	0.0562005	0.861549	0.893112	19.4188	19.6087
ATP1A2	0	0	0.861358	3.47558	5.26713	5.99191	4.48462	0.000421123	0.000968609	0.287119	4.91154
ATP1A3	1.63615	3.07823	0.861358	1.15853	2.63357	0	-0.256325	0.819447	0.860019	1.85858	1.26403
ATP1B1	2395.87	2570.94	8114.85	3210.28	2615.13	3792.88	-0.219363	0.117874	0.167431	4360.55	3206.1
ATP1B2	1.09077	1.23129	0	1.15853	0	0	-0.541314	0.768202	0.817185	0.774019	0.386176
ATP1B3	4030.93	4649.97	9169.15	3090.95	2446.58	3403.41	-0.91336	2.23097e-13	1.29344e-12	5950.02	2980.31
ATP2A1	16.3615	16.0068	4.30679	23.1706	22.3853	17.9757	0.867332	0.0135898	0.0239594	12.225	21.1772
ATP2A1-AS1	1.09077	0.615646	1.72272	3.47558	0	4.49394	1.20307	0.276716	0.35045	1.14304	2.65651
ATP2A2	19754.3	19341.1	13921.3	11950.2	11250.6	13203.2	-0.526293	2.25194e-12	1.21097e-11	17672.2	12134.7
ATP2B1	1994.47	2360.39	3055.24	1835.11	1545.9	1915.91	-0.465819	9.3502e-06	2.67897e-05	2470.03	1765.64
ATP2B2	0	0	0	5.79264	2.63357	4.49394	5.15831	0.000184687	0.000448651	0	4.30671
ATP2B4	3634.98	3493.79	9803.97	7175.92	6743.25	7999.21	0.543867	3.43053e-13	1.96272e-12	5644.25	7306.13
ATP2C1	3845.5	4209.78	4597.07	2655.35	2339.92	3250.61	-0.625036	4.99545e-13	2.82879e-12	4217.45	2748.63
ATP2C2	356.135	320.751	250.655	253.718	368.699	239.677	-0.112741	0.349674	0.427971	309.181	287.365
ATP4A	2.18153	2.46258	0	1.15853	0	1.49798	-0.517736	0.678677	0.738877	1.54804	0.885502
ATP4B	1.09077	1.23129	0	0	2.63357	1.49798	1.0811	0.402361	0.482077	0.774019	1.37718
ATP5A1	3990.02	3893.96	3776.19	3711.92	3153.7	3467.82	-0.173425	0.0147596	0.025832	3886.72	3444.48
ATP5B	4131.28	4091.58	4787.43	4056.01	3244.55	3607.13	-0.251009	0.00296864	0.00592831	4336.76	3635.9
ATP5C1	1060.23	1212.82	1493.59	946.517	766.368	997.654	-0.466637	4.34512e-07	1.45216e-06	1255.55	903.513
ATP5D	11.4531	9.23468	2.58407	5.79264	7.9007	2.99596	-0.314409	0.567268	0.638614	7.75727	5.5631
ATP5F1	960.965	1097.08	1176.61	1048.47	772.952	912.269	-0.237164	0.0155734	0.0271057	1078.22	911.23
ATP5G1	225.789	184.694	66.3245	167.987	143.529	121.336	-0.0135968	0.927855	0.945943	158.936	144.284
ATP5G2	285.235	277.04	279.941	418.229	398.985	257.652	0.333011	0.0085394	0.0156868	280.739	358.289
ATP5G3	771.717	854.516	852.744	821.396	657.075	704.05	-0.178147	0.0415033	0.0661262	826.326	727.507
ATP5H	532.294	506.676	795.894	507.435	435.855	488.341	-0.326762	0.000203654	0.000491588	611.622	477.211
ATP5I	219.789	192.697	136.095	166.828	154.064	113.846	-0.325481	0.0341635	0.0553943	182.86	144.913
ATP5J	234.515	254.262	229.121	213.169	184.35	184.251	-0.291904	0.0305487	0.0501119	239.299	193.923
ATP5J2	137.982	116.973	68.0473	97.3163	69.7895	70.405	-0.413219	0.0327871	0.0534093	107.667	79.1703
ATP5L	407.947	408.173	423.788	386.948	346.314	350.527	-0.190607	0.0378652	0.0608344	413.303	361.263
ATP5L2	10.9077	8.61904	10.3363	16.2194	13.1678	8.98787	0.386432	0.329019	0.406342	9.95433	12.7917
ATP5O	763.537	703.683	647.741	517.862	420.054	539.272	-0.519569	5.04576e-07	1.67589e-06	704.987	492.396
ATP5S	65.446	70.1836	65.4632	57.9264	52.6713	76.3969	-0.115736	0.539976	0.614637	67.0309	62.3315
ATP5SL	122.711	111.432	75.7995	86.8896	106.659	70.405	-0.18332	0.225876	0.295158	103.314	87.9847
ATP6AP1	1048.23	924.7	1075.84	754.202	792.704	539.272	-0.565576	7.80677e-09	3.1239e-08	1016.25	695.393
ATP6AP1L	60.5376	60.9489	59.4337	78.7799	89.5413	94.3726	0.527644	0.00481461	0.00925254	60.3067	87.5646
ATP6AP2	3150.13	3243.84	5035.5	1918.52	1547.22	2179.56	-0.995229	1.94128e-27	2.72331e-26	3809.82	1881.77
ATP6V0A1	756.992	784.332	1428.13	1470.17	1225.93	1512.96	0.563711	2.49937e-12	1.33654e-11	989.819	1403.02
ATP6V0A2	858.979	967.179	1507.38	542.191	517.496	521.297	-1.03479	1.02986e-14	6.54914e-14	1111.18	526.995
ATP6V0A4	5.45383	3.69387	6.0295	3.47558	10.5343	1.49798	0.0359856	0.956533	0.966864	5.05907	5.16928
ATP6V0B	488.663	485.129	304.921	220.12	246.239	128.826	-1.11277	4.2566e-08	1.57965e-07	426.238	198.395
ATP6V0C	118.348	113.279	68.9086	111.219	138.262	53.9272	0.00997981	0.968108	0.976346	100.179	101.136
ATP6V0D1	280.327	256.724	277.357	389.265	509.595	229.191	0.403873	0.00591502	0.0111871	271.469	376.017
ATP6V0D2	1.09077	0	12.9204	25.4876	22.3853	31.4575	4.83516	8.05787e-11	3.85894e-10	4.67038	26.4435
ATP6V0E1	597.74	681.52	1312.71	727.556	589.919	653.119	-0.326385	0.0525809	0.0817005	863.99	656.864
ATP6V0E2	11.9984	13.5442	6.0295	37.0729	47.4042	25.4656	1.93734	9.56956e-10	4.14658e-09	10.524	36.6476
ATP6V0E2-AS1	10.9077	8.00339	6.0295	5.79264	10.5343	7.48989	0.00694394	0.988399	0.991177	8.31352	7.93893
ATP6V1A	1310.56	1375.35	4199.12	2722.54	2289.89	2874.62	0.406835	0.00341744	0.00675092	2295.01	2629.02
ATP6V1B1	1.09077	1.23129	1.72272	1.15853	5.26713	4.49394	1.41711	0.142692	0.198542	1.34826	3.63987
ATP6V1B1-AS1	3.2723	2.46258	0	0	0	0	-2.04583	0.163901	0.223837	1.91163	0
ATP6V1B2	957.148	898.843	1751.14	1338.1	1239.09	1460.53	0.227349	0.00588343	0.0111354	1202.38	1345.91
ATP6V1C1	629.372	674.748	808.815	933.773	799.288	1041.1	0.394016	2.79927e-08	1.05907e-07	704.312	924.719
ATP6V1C2	79.0806	57.255	37.0384	23.1706	14.4846	19.4737	-1.55425	8.50569e-08	3.0649e-07	57.7913	19.043
ATP6V1D	752.084	797.261	2020.75	925.664	807.188	1117.49	-0.179574	0.0195288	0.0333165	1190.03	950.115
ATP6V1E1	560.654	581.169	1515.13	842.25	750.567	846.358	0.0305227	0.804788	0.848307	885.651	813.058
ATP6V1E2	20.7246	19.085	11.1976	39.3899	39.5035	40.4454	1.23602	0.000177849	0.000433137	17.0024	39.7796
ATP6V1F	105.259	102.197	112.838	171.462	165.915	121.336	0.508102	0.000114513	0.000286456	106.765	152.904
ATP6V1G1	579.743	613.183	2036.25	969.688	919.115	960.204	0.0768937	0.349014	0.42722	1076.39	949.669
ATP6V1G2	3.2723	3.07823	1.72272	4.63411	2.63357	4.49394	0.64649	0.403476	0.483128	2.69108	3.92054
ATP6V1H	563.381	618.724	957.83	830.664	837.474	1005.14	0.355704	1.6729e-05	4.65144e-05	713.311	891.094
ATP7A	681.729	789.258	1220.54	1274.38	1167.99	1539.92	0.60117	1.20611e-13	7.14466e-13	897.177	1327.43
ATP7B	211.609	202.547	316.118	414.753	380.55	377.491	0.713158	1.49918e-15	1.0164e-14	243.425	390.931
ATP8A1	50.1753	49.2516	111.115	112.377	106.659	119.838	0.786442	5.18865e-07	1.72116e-06	70.1807	112.958
ATP8A2	9.27152	9.85033	3.44543	1.15853	9.21749	7.48989	-0.285711	0.646848	0.710497	7.52243	5.9553
ATP8B1	1128.4	1230.06	2978.57	1620.78	1535.37	1853	0.0491044	0.670513	0.731953	1779.01	1669.72
ATP8B2	791.351	650.737	590.891	254.876	250.189	176.761	-1.57427	2.91392e-57	1.39585e-55	677.66	227.275
ATP8B3	18.543	17.8537	24.118	22.012	26.3357	19.4737	0.164094	0.58179	0.652467	20.1716	22.6071
ATP8B4	0	0.615646	2.58407	12.7438	10.5343	8.98787	4.08943	3.1493e-05	8.47756e-05	1.06657	10.7553
ATP8B5P	4.36307	2.46258	5.16815	6.95117	7.9007	7.48989	0.914742	0.117683	0.167198	3.99793	7.44725
ATP9A	346.864	291.816	889.782	968.529	938.867	1000.65	1.10692	4.82451e-40	1.20619e-38	509.487	969.349
ATP9B	394.858	379.853	290.278	521.338	520.13	503.321	0.536628	2.02054e-09	8.52643e-09	354.996	514.929
ATPAF1	193.611	227.173	272.189	268.778	231.754	277.126	0.181147	0.102964	0.1486	230.991	259.219
ATPAF2	75.8083	83.1121	62.8791	82.2555	100.076	79.3929	0.255096	0.091172	0.133161	73.9332	87.2413
ATPIF1	255.785	243.18	243.764	300.059	258.09	284.616	0.18616	0.05031	0.0785465	247.576	280.921
ATR	2483.68	2706.38	2397.16	2573.09	2321.49	2811.71	0.020735	0.72752	0.782945	2529.07	2568.76
ATRAID	783.171	789.258	731.293	528.289	425.321	429.92	-0.737575	1.04899e-06	3.36351e-06	767.907	461.177
ATRIP	265.056	277.04	158.49	140.182	131.678	121.336	-0.789405	9.92083e-09	3.92681e-08	233.529	131.065
ATRN	3841.68	3695.1	3757.24	5065.08	4588.99	5269.89	0.392059	1.08109e-05	3.07863e-05	3764.68	4974.65
ATRNL1	0.545383	0	4.30679	5.79264	6.58392	10.4858	2.93874	0.000668861	0.00148889	1.61739	7.6208
ATRX	2546.94	2416.41	4395.51	4592.4	4226.88	6191.15	0.717505	5.46031e-21	5.35786e-20	3119.62	5003.48
ATXN1	386.677	491.285	1448.8	1185.17	1090.3	1357.17	0.848009	3.96798e-07	1.33198e-06	775.589	1210.88
ATXN10	753.72	772.02	751.965	882.798	803.238	960.204	0.215055	0.0118212	0.0210712	759.235	882.08
ATXN1L	956.602	912.387	1579.73	883.957	912.531	909.273	-0.305593	6.69858e-06	1.95734e-05	1149.57	901.92
ATXN2	542.656	482.05	576.248	647.617	666.293	810.406	0.401461	7.4868e-05	0.000192596	533.652	708.105
ATXN2L	1001.87	831.121	550.408	674.263	720.281	629.151	-0.200521	0.0848139	0.124975	794.466	674.565
ATXN3	310.869	319.52	689.086	527.13	479.309	681.58	0.441091	2.31278e-07	7.94476e-07	439.825	562.673
ATXN7	1102.22	1193.74	1532.36	1412.25	1401.06	1574.38	0.209682	0.00174793	0.00363716	1276.1	1462.56
ATXN7L1	163.615	158.837	243.764	257.193	255.456	274.13	0.501155	1.29051e-06	4.10188e-06	188.739	262.26
ATXN7L2	49.0845	38.7857	15.5044	40.5485	46.0874	22.4697	0.180824	0.430899	0.509976	34.4582	36.3685
ATXN7L3	702.454	661.819	689.086	616.337	612.304	474.859	-0.277755	0.000280242	0.000662526	684.453	567.833
ATXN7L3B	818.075	773.251	1456.56	1173.59	1149.55	1202.88	0.270558	1.27665e-06	4.05996e-06	1015.96	1175.34
AUH	101.987	96.0407	124.036	178.413	154.064	181.255	0.677195	2.2546e-07	7.76245e-07	107.354	171.244
AUNIP	166.887	193.313	27.5634	75.3043	61.8888	79.3929	-0.502989	0.0063671	0.0119751	129.254	72.1953
AUP1	1379.82	1323.02	847.576	689.324	742.666	555.75	-0.818564	2.99334e-08	1.12875e-07	1183.47	662.58
AURKA	622.282	662.435	78.3835	106.585	109.293	98.8666	-1.55453	1.30269e-34	2.61843e-33	454.367	104.915
AURKAIP1	88.8975	64.0271	25.8407	37.0729	71.1063	19.4737	-0.367384	0.104343	0.150365	59.5885	42.551
AURKAPS1	78.5352	92.9625	60.295	121.645	105.343	143.806	0.68527	0.000514477	0.00116759	77.2642	123.598
AURKB	367.043	352.765	1.72272	27.8047	42.1371	22.4697	-1.56827	3.2672e-06	9.92008e-06	240.51	30.8038
AURKC	14.18	8.00339	14.6431	10.4268	9.21749	2.99596	-0.668287	0.148506	0.205441	12.2755	7.54673
AUTS2	395.948	411.251	534.042	739.141	711.063	798.423	0.752038	3.35906e-06	1.01871e-05	447.08	749.542
AVEN	182.158	181.615	129.204	140.182	122.461	133.32	-0.29747	0.0107289	0.0193053	164.326	131.988
AVIL	40.3584	34.4762	36.177	50.9752	56.6217	52.4292	0.528424	0.0142804	0.0250724	37.0038	53.3421
AVL9	810.985	845.897	1508.24	1048.47	908.581	1047.09	-0.0130674	0.807715	0.850739	1055.04	1001.38
AVPI1	130.892	128.054	486.667	379.997	358.165	371.499	0.886448	3.68107e-12	1.94115e-11	248.538	369.887
AWAT1	0.545383	0	0.861358	6.95117	1.31678	4.49394	3.37951	0.00629899	0.0118567	0.468914	4.25396
AXDND1	6.5446	4.30952	6.0295	18.5364	10.5343	37.4495	1.85802	9.78729e-05	0.000247407	5.62787	22.1734
AXIN1	194.702	183.462	179.162	151.767	222.536	73.4009	-0.366823	0.00414278	0.00806677	185.776	149.235
AXIN2	3.2723	1.23129	1.72272	6.95117	6.58392	7.48989	1.75911	0.00898467	0.0164356	2.07544	7.00833
AXL	4065.29	3739.43	1286.87	557.252	696.579	497.329	-2.22921	8.07981e-56	3.67742e-54	3030.53	583.72
AZGP1	0.545383	0	2.58407	2.31706	0	0	0.139255	0.923937	0.942897	1.04315	0.772352
AZI2	1086.4	1115.55	1733.91	846.884	749.25	1089.03	-0.531795	4.29906e-12	2.25337e-11	1311.96	895.055
AZIN1	1899.02	2005.77	3417.87	1811.94	1536.69	1956.36	-0.417249	2.02218e-11	1.01226e-10	2440.89	1768.33
AZIN1-AS1	1.09077	0.615646	0.861358	5.79264	9.21749	8.98787	3.17706	0.000244039	0.000582369	0.855923	7.99933
AZIN2	31.0869	22.7789	33.5929	24.3291	19.7518	13.4818	-0.589395	0.0443208	0.0701196	29.1529	19.1875
B2M	23223	27228.2	56206.2	3365.52	2766.56	3655.07	-3.46277	1.61677e-28	2.3644e-27	35552.4	3262.38
B3GALNT1	848.071	1045.98	359.186	118.17	106.659	181.255	-2.37404	3.16691e-33	5.93421e-32	751.08	135.362
B3GALNT2	1294.19	1240.53	1153.36	940.725	729.498	1038.1	-0.458184	0.00178387	0.00370477	1229.36	902.774
B3GALT2	84.5344	88.653	37.0384	218.962	156.697	256.154	1.61946	1.12191e-18	9.59062e-18	70.0753	210.604
B3GALT4	8.72613	10.466	30.1475	22.012	26.3357	17.9757	0.558853	0.0847304	0.124882	16.4465	22.1078
B3GALT5	2.72692	4.92516	2.58407	1.15853	0	0	-2.78905	0.0322453	0.0526207	3.41205	0.386176
B3GALT6	121.075	129.901	63.7405	139.023	109.293	91.3767	0.152089	0.399928	0.479635	104.906	113.231
B3GAT3	77.4444	67.1054	40.4838	49.8167	94.8084	41.9434	0.059944	0.743667	0.796262	61.6779	62.1895
B3GLCT	729.178	856.979	379.859	177.255	202.785	190.243	-1.69685	6.54731e-33	1.20946e-31	655.338	190.094
B3GNT2	1422.91	1694.26	4572.09	683.531	595.186	757.977	-1.74848	5.11533e-23	5.62748e-22	2563.08	678.898
B3GNT3	442.851	519.605	190.36	223.596	205.418	199.231	-0.750642	0.000131413	0.000326138	384.272	209.415
B3GNT4	23.4515	17.8537	21.5339	38.2314	30.286	31.4575	0.676708	0.00705226	0.013166	20.9464	33.325
B3GNT5	3003.97	3860.1	10875.5	3563.63	3029.92	4393.57	-0.485848	7.90202e-05	0.000202499	5913.19	3662.37
B3GNT7	122.166	118.204	86.9971	5.79264	7.9007	1.49798	-4.40885	3.20517e-18	2.65656e-17	109.122	5.06377
B3GNT8	6.5446	4.92516	12.059	5.79264	17.1182	2.99596	-0.0171789	0.974145	0.980809	7.84292	8.63559
B3GNT9	33.8138	32.6292	31.8702	45.1826	56.6217	52.4292	0.619169	0.004317	0.00837741	32.7711	51.4112
B3GNTL1	12.5438	14.1598	0.861358	13.9023	15.8014	7.48989	0.825483	0.0561165	0.0865604	9.18834	12.3979
B4GALNT1	13.0892	10.466	0	3.47558	7.9007	1.49798	0.0378427	0.953343	0.964868	7.85172	4.29142
B4GALNT2	7.08998	4.92516	12.9204	71.8287	69.7895	70.405	3.15935	9.88425e-28	1.40387e-26	8.31184	70.6744
B4GALNT3	29.9961	28.9353	224.814	123.962	163.281	97.3686	1.09218	2.01078e-11	1.00682e-10	94.5819	128.204
B4GALNT4	138.527	104.044	120.59	42.8655	76.3735	25.4656	-1.38624	2.09969e-15	1.40991e-14	121.054	48.2349
B4GALT1	6000.31	5880.03	11850.6	5688.37	5273.72	6135.72	-0.406294	0.0102831	0.0185579	7910.3	5699.27
B4GALT1-AS1	11.4531	8.00339	14.6431	6.95117	3.95035	4.49394	-1.09804	0.0355594	0.0574281	11.3665	5.13182
B4GALT2	248.695	241.333	98.1948	201.584	204.101	119.838	-0.0869228	0.466019	0.544061	196.074	175.175
B4GALT3	306.505	291.2	208.449	203.901	200.151	125.83	-0.580926	5.00869e-06	1.48664e-05	268.718	176.627
B4GALT4	548.11	567.01	1623.66	692.8	595.186	734.009	-0.247025	0.0228613	0.0384837	912.926	673.998
B4GALT4-AS1	8.18075	6.7721	18.9499	12.7438	6.58392	10.4858	-0.000247317	0.999571	0.99968	11.3009	9.93786
B4GALT5	1090.22	1250.38	1609.88	611.703	592.553	612.673	-1.11045	1.39551e-15	9.48934e-15	1316.82	605.643
B4GALT6	363.225	404.479	185.192	222.437	193.567	262.146	-0.40619	0.000620195	0.00138835	317.632	226.05
B4GALT7	89.4429	89.2686	27.5634	72.9873	86.9077	32.9555	-0.0244943	0.892287	0.917409	68.7583	64.2835
B4GAT1	147.799	160.068	70.6313	245.608	206.735	281.62	1.02495	8.4466e-11	4.03769e-10	126.166	244.654
B9D1	23.4515	24.0102	5.16815	52.1338	38.1867	37.4495	1.46023	2.04115e-06	6.33048e-06	17.5433	42.59
B9D2	9.8169	8.00339	1.72272	6.95117	11.8511	17.9757	1.04354	0.0235696	0.0395667	6.51434	12.2593
BAALC	1.09077	0	16.3658	15.0609	11.8511	13.4818	2.51975	1.84671e-05	5.11214e-05	5.81885	13.4646
BAALC-AS1	0.545383	0.615646	0.861358	4.63411	0	4.49394	2.21466	0.0411627	0.0656238	0.674129	3.04268
BAAT	7.63537	6.7721	3.44543	10.4268	19.7518	13.4818	1.3811	0.00192893	0.00398201	5.95097	14.5534
BABAM1	390.494	367.54	211.894	284.998	355.532	194.737	-0.185644	0.0503147	0.0785471	323.31	278.422
BACE1	356.135	389.088	522.844	722.921	712.38	777.451	0.82259	2.67811e-33	5.04939e-32	422.689	737.584
BACE1-AS	8.18075	9.85033	12.9204	17.3779	17.1182	17.9757	0.787168	0.0404387	0.064588	10.3171	17.4906
BACE2	1727.77	1894.96	2280.01	1276.7	1132.43	1162.43	-0.719227	4.63181e-08	1.71228e-07	1967.58	1190.52
BACH1	2022.28	2007	6801.28	2396.99	2237.22	2977.98	-0.265545	0.000264305	0.00062753	3610.19	2537.4
BACH1-IT2	34.9045	25.2415	27.5634	49.8167	61.8888	91.3767	1.18882	1.83159e-05	5.07182e-05	29.2365	67.6941
BACH2	9.8169	10.466	27.5634	8.1097	9.21749	4.49394	-0.927012	0.0302906	0.0497108	15.9488	7.27371
BAD	11.4531	14.7755	8.61358	11.5853	21.0685	7.48989	0.227805	0.54414	0.618413	11.614	13.3812
BAG1	825.71	978.876	2373.9	1356.64	1245.68	1509.96	0.133958	0.0369541	0.0595014	1392.83	1370.76
BAG2	132.528	161.299	39.6225	50.9752	57.9385	65.9111	-0.718676	8.505e-05	0.000216885	111.15	58.2749
BAG3	885.157	951.788	1157.66	926.822	996.805	786.439	-0.143391	0.206663	0.273399	998.203	903.355
BAG4	598.831	656.894	928.544	660.361	601.77	742.997	-0.101325	0.157661	0.216416	728.089	668.376
BAG5	1039.5	1081.69	1916.52	1218.77	1112.68	1358.67	-0.0762717	0.159319	0.218298	1345.9	1230.04
BAG6	967.51	839.125	894.951	939.566	1240.41	742.997	0.0890581	0.243192	0.313897	900.529	974.325
BAHCC1	118.348	92.9625	71.4927	140.182	194.884	115.344	0.661621	2.64889e-05	7.19418e-05	94.2678	150.137
BAHD1	177.25	178.537	246.348	245.608	244.922	205.223	0.214083	0.0333893	0.0542498	200.712	231.918
BAIAP2	186.521	163.146	194.667	335.973	459.557	221.701	0.853094	2.06284e-20	1.94669e-19	181.445	339.077
BAIAP2-AS1	52.9022	39.4013	51.6815	181.889	229.12	143.806	1.90833	4.41864e-40	1.11081e-38	47.995	184.938
BAIAP2L1	940.241	763.4	1854.5	1028.77	979.687	1009.64	-0.134904	0.065937	0.0999847	1186.05	1006.03
BAIAP2L2	4.36307	1.23129	0	0	0	0	-2.82608	0.0699917	0.105371	1.86479	0
BAIAP3	3.81768	3.69387	2.58407	5.79264	9.21749	1.49798	0.636226	0.314861	0.391587	3.36521	5.5027
BAK1	199.61	238.255	127.481	103.109	98.7588	56.9232	-1.106	4.40799e-14	2.69515e-13	188.449	86.2636
BAMBI	20.7246	41.8639	90.4426	23.1706	34.2364	32.9555	-0.579454	0.0368102	0.0593011	51.0103	30.1208
BANCR	3.2723	5.54081	1.72272	0	0	2.99596	-1.82547	0.110785	0.158497	3.51194	0.998652
BANF1	187.612	158.221	80.1063	99.6334	96.1252	80.8908	-0.536971	0.000504851	0.00114731	141.98	92.2165
BANK1	27.2692	20.3163	24.118	17.3779	13.1678	26.9636	-0.359579	0.256977	0.32906	23.9012	19.1698
BANP	71.9906	64.6428	58.5723	79.9384	90.8581	56.9232	0.217187	0.164909	0.225014	65.0686	75.9066
BAP1	919.516	871.138	424.649	550.301	701.846	364.009	-0.419869	8.32011e-09	3.31913e-08	738.435	538.718
BARD1	694.273	823.118	586.585	499.326	459.557	513.807	-0.495104	3.41161e-08	1.28091e-07	701.325	490.897
BARX2	20.1792	23.3945	173.133	135.548	127.728	116.842	1.5446	7.95368e-16	5.50275e-15	72.2355	126.706
BASP1	422.127	439.571	646.018	370.729	385.818	461.377	-0.287024	0.00414179	0.00806571	502.572	405.975
BATF	1.09077	0.615646	0.861358	1.15853	3.95035	0	0.952463	0.431725	0.510689	0.855923	1.70296
BATF2	196.338	229.636	169.687	9.26822	11.8511	5.99191	-4.46622	3.46007e-31	5.82563e-30	198.554	9.03706
BAX	158.161	138.52	62.8791	97.3163	138.262	86.8828	-0.105974	0.446443	0.524901	119.854	107.487
BAZ1A	4023.84	4278.12	7608.37	3441.99	3127.36	4221.3	-0.508556	3.91794e-06	1.17648e-05	5303.44	3596.88
BAZ1B	2933.62	3152.11	3256.79	2832.6	2551.93	3139.76	-0.134445	0.0149569	0.0261448	3114.17	2841.43
BAZ2A	2135.72	2067.34	2848.51	2701.69	2766.56	2566.04	0.200554	6.73941e-05	0.000174346	2350.52	2678.1
BAZ2B	2178.81	2221.86	5329.22	3699.18	3460.51	4739.6	0.412376	3.60839e-13	2.05995e-12	3243.3	3966.43
BBC3	8.72613	8.61904	1.72272	19.695	13.1678	8.98787	1.17375	0.00622256	0.011725	6.35596	13.9502
BBIP1	112.894	126.823	94.7493	134.389	159.331	185.749	0.503241	0.000552715	0.00124692	111.489	159.823
BBOX1	4.36307	1.84694	167.965	200.425	150.113	221.701	4.03198	2.73117e-48	9.64151e-47	58.0582	190.746
BBOX1-AS1	3.2723	1.84694	7.75222	24.3291	32.9196	22.4697	2.76052	3.38289e-09	1.39402e-08	4.29049	26.5728
BBS1	76.8991	78.187	28.4248	144.816	159.331	130.324	1.28046	5.38159e-16	3.77042e-15	61.1703	144.824
BBS10	252.512	279.503	585.723	282.681	210.685	319.069	-0.378987	0.0082487	0.0152006	372.58	270.812
BBS12	40.9038	34.4762	105.947	79.9384	67.156	77.8949	0.496319	0.00505397	0.00968065	60.4423	74.9964
BBS2	497.935	427.258	788.142	683.531	626.789	737.005	0.30028	0.000226015	0.000542121	571.112	682.442
BBS4	169.069	175.459	171.41	269.937	275.208	313.078	0.729206	2.14386e-09	9.0097e-09	171.979	286.074
BBS5	49.6299	70.7992	49.9587	56.7679	65.8392	77.8949	0.216203	0.237516	0.307571	56.796	66.834
BBS7	447.214	450.037	483.222	338.29	334.463	422.43	-0.338707	0.000128661	0.00031957	460.158	365.061
BBS9	119.984	128.054	122.313	249.083	251.506	316.073	1.12715	1.34747e-18	1.14491e-17	123.45	272.221
BBX	3134.86	3224.75	6965.8	4645.7	4215.02	5350.78	0.189226	0.0008643	0.00189005	4441.8	4737.17
BCAM	94.8967	89.8843	161.935	151.767	294.96	107.854	0.590341	0.000361263	0.00084014	115.572	184.86
BCAN	2.72692	1.84694	0	9.26822	3.95035	1.49798	2.07685	0.0233226	0.0391828	1.52462	4.90552
BCAP29	2220.26	2736.54	2465.21	619.812	588.602	792.431	-1.92114	3.33356e-22	3.52905e-21	2474	666.948
BCAP31	2804.91	2798.11	2072.43	1014.87	1045.53	780.447	-1.44111	4.31338e-18	3.54291e-17	2558.48	946.948
BCAR1	189.248	188.388	54.2655	76.4628	158.014	47.9353	-0.512845	0.00170097	0.00354794	143.967	94.1374
BCAR3	1232.02	1290.39	1693.43	726.397	797.971	714.536	-0.903935	1.06527e-31	1.84287e-30	1405.28	746.301
BCAS1	0.545383	1.23129	48.236	96.1578	81.6406	92.8747	5.23084	2.37459e-20	2.23395e-19	16.6709	90.2244
BCAS2	323.958	362.615	410.006	311.644	222.536	290.608	-0.405249	0.0011819	0.00252676	365.526	274.929
BCAS3	118.894	100.35	152.46	370.729	296.276	381.985	1.50959	1.618e-36	3.56645e-35	123.901	349.663
BCAS4	11.9984	20.3163	7.75222	24.3291	28.9692	37.4495	1.16859	0.000188674	0.000457727	13.3557	30.2493
BCAT1	584.106	666.744	1068.94	484.265	418.737	552.754	-0.63481	2.93067e-07	9.96787e-07	773.265	485.252
BCAT2	82.8983	67.1054	15.5044	46.3411	84.2742	22.4697	0.140686	0.511392	0.588265	55.1694	51.0283
BCCIP	623.919	678.441	447.906	389.265	342.364	432.916	-0.563835	8.92239e-08	3.20935e-07	583.422	388.182
BCDIN3D	21.27	27.0884	38.7611	26.6461	27.6525	26.9636	-0.059503	0.833415	0.870673	29.0398	27.0874
BCDIN3D-AS1	6.5446	5.54081	5.16815	6.95117	3.95035	4.49394	-0.081576	0.885764	0.912513	5.75119	5.13182
BCHE	6.5446	6.7721	2.58407	6.95117	2.63357	7.48989	0.152676	0.798169	0.842483	5.30026	5.69154
BCKDHA	51.266	28.9353	43.0679	76.4628	122.461	47.9353	0.940467	3.16316e-07	1.07187e-06	41.0898	82.2863
BCKDHB	137.437	115.741	111.115	289.632	288.376	341.539	1.34058	1.8289e-34	3.652e-33	121.431	306.516
BCKDK	141.254	148.371	86.1358	99.6334	134.312	53.9272	-0.369113	0.0132771	0.0234442	125.254	95.9575
BCL10	750.993	847.744	1625.38	794.75	666.293	829.88	-0.411087	2.59392e-08	9.84437e-08	1074.71	763.641
BCL11A	224.698	245.027	436.708	362.619	351.581	426.924	0.393419	0.000336341	0.000785887	302.144	380.375
BCL11B	356.135	422.948	1315.29	775.055	653.125	805.912	0.347061	0.000142264	0.000351063	698.126	744.697
BCL2	63.8099	74.4931	41.3452	23.1706	32.9196	22.4697	-1.16593	9.40306e-05	0.000238288	59.8827	26.1866
BCL2A1	31.0869	41.2483	11.1976	13.9023	14.4846	26.9636	-0.51386	0.135764	0.190076	27.8443	18.4502
BCL2L1	192.52	168.687	291.139	193.474	246.239	142.308	-0.138937	0.220047	0.288553	217.449	194.007
BCL2L10	2.18153	1.23129	1.72272	5.79264	9.21749	4.49394	1.92915	0.00554209	0.0105385	1.71185	6.50135
BCL2L11	147.254	185.925	181.746	455.301	422.688	552.754	1.46653	7.85236e-29	1.17278e-27	171.642	476.914
BCL2L12	85.6252	81.8809	24.118	66.0361	57.9385	56.9232	0.0512243	0.798431	0.842663	63.8747	60.2993
BCL2L13	866.614	1001.04	1387.65	746.092	724.231	771.459	-0.515483	5.72005e-08	2.09547e-07	1085.1	747.261
BCL2L14	58.356	51.7142	44.7906	20.8535	11.8511	10.4858	-1.80482	3.47695e-08	1.30464e-07	51.6203	14.3968
BCL2L15	9.8169	16.6224	16.3658	10.4268	3.95035	11.9838	-0.691069	0.139229	0.194331	14.2684	8.78698
BCL2L2	451.032	440.802	630.514	812.128	804.555	805.912	0.690052	1.49196e-17	1.17319e-16	507.449	807.532
BCL3	17.9977	16.0068	15.5044	26.6461	18.435	11.9838	0.211289	0.541626	0.61617	16.503	19.0216
BCL6	137.437	108.354	525.428	827.189	816.406	717.532	1.95732	2.30478e-73	1.68258e-71	257.073	787.042
BCL7A	223.607	214.86	391.056	286.156	301.543	244.171	0.0561093	0.529752	0.605265	276.508	277.29
BCL7B	155.434	168.687	153.322	142.499	161.964	145.304	-0.0899398	0.524787	0.600724	159.148	149.922
BCL7C	16.9069	10.466	7.75222	18.5364	32.9196	19.4737	0.921742	0.00415543	0.00808795	11.7084	23.6433
BCL9	141.8	133.595	130.065	254.876	268.624	269.636	0.965685	1.17247e-09	5.05642e-09	135.153	264.379
BCL9L	405.22	396.476	285.971	629.081	917.798	404.454	0.777568	1.89851e-08	7.32554e-08	362.555	650.444
BCLAF1	5000.07	5128.33	8234.58	5900.38	5560.78	7340.09	0.0644696	0.35104	0.42947	6120.99	6267.08
BCO2	16.3615	12.9286	20.6726	89.2066	72.4231	107.854	2.43811	9.3278e-24	1.0734e-22	16.6542	89.8281
BCOR	609.193	672.285	599.505	593.166	688.678	584.212	-0.0163092	0.870672	0.900269	626.994	622.019
BCORL1	79.0806	76.9557	34.4543	161.035	212.002	119.838	1.41927	8.96075e-10	3.89573e-09	63.4969	164.292
BCORP1	0	0	0	3.47558	10.5343	1.49798	5.32792	0.000151239	0.000371904	0	5.16928
BCR	816.439	740.622	893.228	938.408	1149.55	704.05	0.159643	0.0258651	0.0430795	816.763	930.67
BCS1L	319.049	320.136	133.51	202.742	206.735	155.79	-0.363387	0.00328478	0.00651424	257.565	188.422
BCYRN1	1.63615	0	1.72272	0	0	1.49798	-1.20536	0.440468	0.519247	1.11962	0.499326
BDH1	112.894	111.432	192.944	100.792	105.343	89.8787	-0.449442	0.00112883	0.00242181	139.09	98.6711
BDH2	224.698	190.234	284.248	308.168	268.624	323.563	0.376446	8.93002e-05	0.000226994	233.06	300.119
BDKRB1	19.6338	12.3129	6.89086	31.2803	26.3357	22.4697	1.08755	0.00061834	0.00138436	12.9459	26.6952
BDKRB2	302.688	313.979	189.499	228.23	193.567	196.235	-0.332354	0.00326213	0.00647353	268.722	206.011
BDNF	22.9061	28.9353	30.1475	72.9873	81.6406	76.3969	1.50087	2.80056e-13	1.60986e-12	27.3297	77.0082
BDNF-AS	11.9984	11.0816	19.8112	50.9752	43.4539	61.4171	1.90591	5.10222e-13	2.88567e-12	14.2971	51.9487
BDP1	3075.96	3253.69	4916.63	3903.08	3580.33	4976.28	0.167686	0.0145766	0.0255413	3748.76	4153.23
BEAN1	3.2723	1.84694	9.47493	17.3779	9.21749	14.9798	1.87121	0.00022571	0.000541461	4.86472	13.8584
BEAN1-AS1	0	0	0.861358	1.15853	2.63357	1.49798	2.93072	0.0423145	0.0673189	0.287119	1.76336
BECN1	417.764	411.867	515.092	408.96	383.184	359.515	-0.210643	0.0034655	0.00683846	448.241	383.886
BEGAIN	1.63615	6.15646	0	5.79264	3.95035	1.49798	0.878889	0.318887	0.39573	2.59754	3.74699
BEND3	147.254	156.374	49.0974	101.95	118.511	80.8908	-0.0778793	0.652969	0.716057	117.575	100.451
BEND3P3	86.1706	83.1121	109.392	154.084	144.846	137.814	0.646353	0.000153584	0.000377211	92.8917	145.581
BEND4	0	1.23129	0	4.63411	3.95035	1.49798	3.10724	0.0197381	0.0336485	0.41043	3.36081
BEND5	1.63615	3.07823	0	4.63411	5.26713	4.49394	2.05973	0.0187233	0.0320772	1.57146	4.79839
BEND6	3.81768	3.07823	1.72272	1.15853	1.31678	7.48989	0.100869	0.896465	0.92011	2.87288	3.32173
BEND7	44.7214	49.8673	94.7493	62.5605	34.2364	70.405	-0.10943	0.544711	0.618946	63.1127	55.734
BEST1	24.5423	16.6224	25.8407	16.2194	23.7021	26.9636	-0.020204	0.946727	0.960249	22.3351	22.295
BEST2	4.90845	5.54081	3.44543	2.31706	5.26713	5.99191	-0.0827197	0.895949	0.919734	4.63156	4.52537
BEST3	5.99922	1.84694	4.30679	4.63411	1.31678	1.49798	-0.68711	0.523372	0.599514	4.05098	2.48296
BEST4	3.2723	2.46258	0	1.15853	6.58392	0	0.802746	0.391085	0.470762	1.91163	2.58082
BET1	198.52	198.854	239.457	108.902	121.144	139.312	-0.788563	3.47349e-11	1.70279e-10	212.277	123.119
BET1L	178.34	162.53	144.708	163.352	186.983	119.838	-0.061458	0.614696	0.682534	161.86	156.725
BEX2	11.9984	8.00339	6.89086	26.6461	22.3853	29.9596	1.49535	6.60118e-06	1.93074e-05	8.96423	26.3303
BEX4	113.985	102.813	70.6313	144.816	114.56	148.3	0.500225	0.000878508	0.00191928	95.8098	135.892
BEX5	8.72613	6.7721	1.72272	0	1.31678	1.49798	-2.36433	0.0408391	0.0651533	5.74032	0.938254
BFAR	1080.4	1284.85	917.346	536.398	470.092	516.803	-1.09646	1.48013e-14	9.32799e-14	1094.2	507.764
BFSP1	28.3599	16.6224	55.9882	78.7799	100.076	91.3767	1.54949	6.31712e-16	4.40052e-15	33.6569	90.0774
BHLHB9	71.4452	73.2618	86.9971	150.609	139.579	155.79	0.95184	8.67259e-12	4.45367e-11	77.2347	148.659
BHLHE40	2722.55	2521.68	6258.62	3599.55	3675.14	3512.76	0.0337847	0.550416	0.624031	3834.29	3595.82
BHLHE40-AS1	2.18153	4.30952	6.89086	5.79264	10.5343	14.9798	1.27232	0.0159296	0.0276466	4.46064	10.4356
BHLHE41	5.45383	4.30952	2.58407	16.2194	13.1678	13.4818	1.95343	0.000208968	0.000503633	4.11581	14.2897
BHMT	0.545383	0	1.72272	10.4268	7.9007	7.48989	4.03764	0.000177563	0.000432497	0.756033	8.60578
BHMT2	0.545383	0	0.861358	2.31706	2.63357	4.49394	2.82191	0.0369829	0.0595373	0.468914	3.14819
BICC1	124.347	151.449	152.46	231.706	208.052	217.207	0.63199	3.57982e-07	1.20768e-06	142.752	218.988
BICD1	136.891	132.364	77.5222	178.413	177.766	154.292	0.591604	0.00121445	0.00259148	115.592	170.157
BICD2	1199.3	1215.28	4677.17	2947.29	3041.77	2709.84	0.608778	1.60861e-32	2.91837e-31	2363.92	2899.64
BID	138.527	124.36	123.174	198.108	161.964	194.737	0.528438	8.38112e-05	0.000213876	128.687	184.937
BIK	31.6322	30.7823	6.89086	35.9144	32.9196	26.9636	0.715556	0.00758264	0.0140684	23.1018	31.9325
BIN1	95.9875	95.4251	32.7316	17.3779	36.8699	11.9838	-1.70059	6.04966e-12	3.13138e-11	74.7147	22.0772
BIN2	0.545383	0.615646	1.72272	1.15853	2.63357	4.49394	1.64861	0.14341	0.199343	0.961248	2.76201
BIN3	172.887	148.371	153.322	184.206	222.536	118.34	0.130873	0.281476	0.355586	158.193	175.028
BIN3-IT1	32.1776	31.3979	22.3953	35.9144	34.2364	32.9555	0.275999	0.275753	0.349449	28.6569	34.3688
BIRC2	1695.6	1883.26	3522.95	1480.6	1318.1	1712.19	-0.586001	1.92397e-17	1.5019e-16	2367.27	1503.63
BIRC3	111.804	89.2686	129.204	106.585	89.5413	122.834	-0.054385	0.713707	0.770961	110.092	106.32
BIRC5	403.584	480.819	4.30679	42.8655	43.4539	37.4495	-1.46813	6.42182e-08	2.34175e-07	296.237	41.2563
BIRC6	6940	7222.14	9461.15	12672	11312.5	14614.3	0.71533	7.28964e-44	2.19906e-42	7874.43	12866.2
BIRC6-AS2	16.3615	13.5442	8.61358	41.707	35.5532	44.9394	1.64018	2.92665e-07	9.95606e-07	12.8398	40.7332
BISPR	61.6283	60.3333	68.9086	6.95117	0	1.49798	-4.38743	2.35066e-13	1.35938e-12	63.6234	2.81638
BIVM	174.523	161.299	178.301	217.803	200.151	253.158	0.378332	0.000238667	0.000570369	171.374	223.704
BLACAT1	42.5399	35.0918	70.6313	38.2314	34.2364	43.4414	-0.298789	0.155419	0.213757	49.421	38.6364
BLCAP	1195.48	1356.27	874.278	1307.98	1264.11	1244.82	0.179764	0.0683996	0.10328	1142.01	1272.3
BLID	41.9945	49.2516	6.89086	9.26822	6.58392	13.4818	-1.25339	0.00463667	0.00893222	32.7123	9.77798
BLM	710.635	788.642	125.758	325.546	316.028	390.972	-0.325797	0.030138	0.0494959	541.678	344.182
BLMH	614.102	583.016	333.345	341.766	273.891	308.584	-0.662169	2.60457e-11	1.28964e-10	510.154	308.08
BLNK	48.5391	33.2449	314.396	215.486	231.754	280.122	1.61397	8.00178e-18	6.43634e-17	132.06	242.454
BLOC1S1	48.5391	44.3265	24.118	34.7558	40.8203	22.4697	-0.258896	0.328107	0.405435	38.9945	32.6819
BLOC1S2	470.12	515.911	951.8	455.301	398.985	551.256	-0.400074	0.000672391	0.00149601	645.944	468.514
BLOC1S3	38.7222	40.017	111.976	55.6093	40.8203	38.9474	-0.306345	0.120207	0.170466	63.5719	45.1257
BLOC1S4	51.266	58.4863	55.9882	54.4508	50.0378	55.4252	-0.0451726	0.80715	0.850242	55.2469	53.3046
BLOC1S5	2.18153	3.69387	0.861358	0	1.31678	0	-1.98688	0.230049	0.29958	2.24559	0.438928
BLOC1S6	503.389	531.302	819.151	1106.39	1016.56	1264.29	0.899171	2.72952e-40	6.92857e-39	617.947	1129.08
BLVRA	248.695	220.401	280.803	208.535	204.101	233.685	-0.211953	0.0822283	0.121567	249.966	215.44
BLVRB	56.1745	41.2483	44.7906	107.743	205.418	94.3726	1.43748	2.29455e-16	1.6535e-15	47.4044	135.845
BLZF1	1520.53	1580.98	3508.31	1179.38	1218.02	1623.81	-0.614713	2.60387e-11	1.28964e-10	2203.27	1340.4
BMF	7.63537	3.69387	21.5339	166.828	177.766	148.3	4.30875	7.11569e-49	2.53649e-47	10.9544	164.298
BMI1	2.18153	0.615646	0	2.31706	1.31678	0	0.408263	0.780734	0.827863	0.932393	1.21128
BMP1	1116.4	993.652	727.847	741.458	1020.51	513.807	-0.353725	1.36941e-05	3.85043e-05	945.966	758.591
BMP2	69.2637	108.969	564.189	136.706	119.827	116.842	-0.410589	0.0185957	0.0318825	247.474	124.459
BMP2K	620.101	622.418	1584.9	710.178	754.517	912.269	-0.110687	0.0883364	0.129475	942.472	792.321
BMP3	0.545383	0.615646	4.30679	1.15853	3.95035	1.49798	0.832414	0.405015	0.484653	1.82261	2.20229
BMP4	70.8998	89.8843	28.4248	9.26822	6.58392	11.9838	-2.57377	1.85991e-12	1.00429e-11	63.0696	9.27866
BMP6	14.18	12.3129	261.853	53.2923	43.4539	35.9515	0.295811	0.276184	0.349852	96.1152	44.2325
BMP7	0.545383	1.23129	0	1.15853	2.63357	1.49798	1.59308	0.191155	0.255382	0.592225	1.76336
BMP8A	71.4452	60.3333	43.0679	119.328	82.9574	73.4009	0.678095	0.00137798	0.00291251	58.2821	91.8956
BMP8B	5.45383	9.23468	0.861358	8.1097	7.9007	5.99191	0.700514	0.188651	0.252629	5.18329	7.3341
BMPER	73.0814	86.1904	31.8702	6.95117	10.5343	10.4858	-2.75987	5.43036e-14	3.29596e-13	63.714	9.32376
BMPR1A	536.112	609.489	984.532	523.655	431.905	612.673	-0.411658	0.00331498	0.00656699	710.044	522.744
BMPR1B	329.412	435.261	951.8	1005.6	800.604	1050.08	0.867454	1.55142e-16	1.13305e-15	572.158	952.097
BMPR1B-AS1	0	0	1.72272	1.15853	0	10.4858	3.16686	0.00778845	0.0144136	0.574238	3.88146
BMPR2	3865.13	4320.6	9416.36	3722.35	3618.52	4816	-0.42474	2.3414e-07	8.03551e-07	5867.36	4052.29
BMS1	2110.63	2364.08	2124.97	1977.61	1746.06	2041.74	-0.193757	0.0178537	0.0307028	2199.89	1921.8
BMS1P20	462.485	470.969	466.856	451.826	405.569	449.394	-0.0938167	0.20685	0.273567	466.77	435.596
BMS1P21	39.813	28.9353	51.6815	23.1706	26.3357	22.4697	-0.716801	0.0224193	0.037813	40.1433	23.992
BMS1P4	310.323	280.734	241.18	208.535	177.766	247.166	-0.396022	0.00253239	0.00512005	277.413	211.156
BMS1P5	14.18	11.6973	16.3658	25.4876	31.6028	29.9596	1.04746	0.000798629	0.00175485	14.081	29.0167
BMX	8.18075	4.30952	26.7021	15.0609	7.9007	11.9838	0.133825	0.74699	0.799046	13.0641	11.6485
BNC1	3585.35	3722.81	9021	3299.49	2866.64	3306.04	-0.648347	2.31618e-17	1.79654e-16	5443.05	3157.39
BNC2	2.18153	2.46258	0	6.95117	3.95035	7.48989	2.06685	0.00685085	0.0128162	1.54804	6.13047
BNIP1	70.8998	67.721	66.3245	59.0849	52.6713	49.4333	-0.332531	0.0970701	0.140952	68.3151	53.7299
BNIP2	1329.1	1393.82	2808.89	1691.45	1347.07	1879.96	-0.0936068	0.246245	0.317119	1843.94	1639.49
BNIP3	1191.12	1379.05	1427.27	905.969	859.86	1062.07	-0.500936	7.20525e-06	2.09533e-05	1332.48	942.632
BNIP3L	585.742	637.193	2157.7	2188.46	2029.16	2976.48	1.34068	1.89901e-78	1.58986e-76	1126.88	2398.04
BNIPL	17.9977	17.8537	708.036	304.693	276.525	317.571	2.35796	7.57277e-64	4.29225e-62	247.962	299.596
BOC	19.0884	16.6224	13.7817	62.5605	67.156	37.4495	1.77341	3.1432e-13	1.80341e-12	16.4975	55.722
BOD1	249.786	247.49	152.46	149.45	158.014	160.284	-0.460066	0.000324121	0.000758596	216.578	155.916
BOD1L1	2732.92	2709.46	4873.56	3443.14	3239.29	4306.69	0.138357	0.0407554	0.0650426	3438.64	3663.04
BOK	108.531	107.122	81.829	119.328	155.38	67.409	0.151972	0.277199	0.350965	99.1609	114.039
BOLA1	25.0876	25.8571	30.1475	18.5364	25.0189	17.9757	-0.390248	0.184338	0.247398	27.0308	20.5104
BOLA3	128.71	183.462	80.1063	103.109	65.8392	74.8989	-0.620928	0.0015329	0.003215	130.76	81.2824
BOLA3-AS1	68.7183	54.1768	38.7611	74.1458	73.7399	70.405	0.478741	0.0334809	0.0543841	53.8854	72.7636
BOLL	3.2723	4.30952	0.861358	2.31706	3.95035	0	0.0216146	0.983093	0.98746	2.81439	2.08914
BOP1	54.5383	56.6394	12.9204	17.3779	35.5532	23.9677	-0.545208	0.0451175	0.0712256	41.366	25.6329
BORA	304.869	310.901	119.729	98.4749	109.293	128.826	-0.998964	5.46216e-16	3.82247e-15	245.166	112.198
BPGM	705.726	863.751	3046.62	223.596	151.43	193.239	-2.70266	1.178e-83	1.09693e-81	1538.7	189.422
BPHL	64.9006	62.1802	68.0473	101.95	97.442	74.8989	0.511882	0.0028051	0.00562541	65.0427	91.4305
BPIFC	0	0	11.1976	0	0	0	-1.77513	0.21782	0.285962	3.73255	0
BPNT1	207.791	219.785	378.136	283.839	250.189	286.114	0.0731047	0.595813	0.665413	268.571	273.381
BPTF	2137.9	2143.68	3820.98	4663.07	4311.15	5855.6	0.91766	8.39606e-45	2.64201e-43	2700.85	4943.27
BRAF	190.884	204.394	348.85	513.228	459.557	563.24	1.09763	2.11483e-36	4.63358e-35	248.043	512.008
BRAP	369.225	429.105	679.611	424.021	342.364	372.997	-0.319915	0.000214391	0.000515867	492.647	379.794
BRAT1	71.9906	64.0271	19.8112	53.2923	81.6406	53.9272	0.379662	0.0478444	0.0751161	51.943	62.9534
BRCA1	1538.53	1788.45	314.396	1187.49	1224.61	1357.17	0.362721	0.0312332	0.0511794	1213.79	1256.42
BRCA2	3259.21	3740.66	1402.29	900.176	971.786	1138.46	-1.35875	6.34825e-20	5.831e-19	2800.72	1003.48
BRCAT54	2.18153	3.69387	34.4543	4.63411	9.21749	10.4858	0.455303	0.361016	0.43975	13.4432	8.11248
BRCC3	332.138	368.772	357.463	357.985	272.574	441.904	0.0066254	0.945969	0.959587	352.791	357.488
BRD1	432.489	424.795	589.169	463.411	551.732	441.904	0.0195919	0.833189	0.870536	482.151	485.682
BRD2	4258.9	4161.76	3550.52	3692.23	3955.62	3779.4	-0.0635381	0.288708	0.363318	3990.39	3809.08
BRD3	182.158	174.843	302.337	200.425	194.884	167.774	-0.179763	0.125237	0.17687	219.779	187.694
BRD4	374.133	362.615	291.139	403.168	471.409	377.491	0.286081	0.0315219	0.0516062	342.629	417.356
BRD7	831.164	836.047	1811.44	1010.24	965.202	1127.98	-0.0661562	0.272033	0.345623	1159.55	1034.47
BRD7P3	19.0884	21.5476	3.44543	31.2803	27.6525	29.9596	1.24047	0.000177408	0.000432293	14.6938	29.6308
BRD8	772.808	696.911	565.051	633.715	529.347	648.625	-0.156549	0.0519892	0.0808637	678.257	603.895
BRD9	674.639	685.213	464.272	369.57	439.806	431.418	-0.54672	7.56297e-12	3.8948e-11	608.041	413.598
BRE	167.433	153.911	221.369	327.863	289.692	367.005	0.868887	7.59378e-12	3.90957e-11	180.904	328.187
BRE-AS1	1.63615	3.07823	2.58407	4.63411	2.63357	7.48989	1.07573	0.134286	0.188107	2.43282	4.91919
BREA2	6.5446	4.30952	5.16815	9.26822	11.8511	8.98787	0.86907	0.0899752	0.131634	5.34076	10.0357
BRF1	126.529	153.296	88.7198	179.572	218.586	122.834	0.505007	0.000103297	0.000260181	122.848	173.664
BRF2	85.6252	70.1836	86.1358	59.0849	77.6902	52.4292	-0.351745	0.0886751	0.129909	80.6482	63.0681
BRI3	100.351	92.9625	55.9882	79.9384	79.007	35.9515	-0.38319	0.0617098	0.094256	83.1004	64.9656
BRI3BP	27.8146	24.6258	6.89086	19.695	31.6028	8.98787	0.249813	0.453416	0.531593	19.7771	20.0952
BRICD5	3.2723	3.69387	0.861358	1.15853	2.63357	0	-0.786941	0.454284	0.532575	2.60918	1.26403
BRINP1	0	0.615646	1.72272	6.95117	7.9007	4.49394	3.4893	0.001172	0.00250881	0.779454	6.4486
BRINP2	0	1.84694	12.9204	0	1.31678	0	-2.50653	0.0495338	0.0774539	4.92243	0.438928
BRIP1	1408.73	1483.71	1317.88	487.74	551.732	570.73	-1.37647	1.31034e-33	2.5042e-32	1403.44	536.734
BRIX1	765.173	891.455	498.726	290.79	275.208	323.563	-1.23141	4.29151e-34	8.41293e-33	718.451	296.521
BRK1	520.296	530.686	731.293	739.141	584.652	654.617	0.169744	0.11458	0.163209	594.092	659.47
BRMS1	212.7	195.775	97.3334	224.754	248.872	124.332	0.289998	0.0278376	0.0460411	168.603	199.32
BRMS1L	182.703	185.925	186.915	276.888	265.99	293.604	0.595874	1.55136e-08	6.03509e-08	185.181	278.827
BROX	999.142	1103.24	2492.77	1177.06	946.767	1273.28	-0.318627	1.09194e-05	3.10661e-05	1531.72	1132.37
BRPF1	266.692	262.265	225.676	250.242	251.506	164.778	-0.176652	0.0741474	0.110869	251.544	222.175
BRPF3	233.424	218.554	189.499	234.023	284.425	200.729	0.167781	0.129039	0.181608	213.826	239.726
BRSK1	10.9077	3.07823	3.44543	0	1.31678	5.99191	-1.41968	0.0708843	0.106548	5.81044	2.43623
BRSK2	2.18153	3.69387	4.30679	6.95117	9.21749	5.99191	1.1065	0.0511705	0.0797467	3.39407	7.38686
BRWD1	1987.38	1944.21	4555.72	5116.06	4654.83	6709.45	1.06182	1.21462e-50	4.59918e-49	2829.1	5493.45
BRWD1-AS1	1.63615	1.84694	1.72272	1.15853	1.31678	0	-0.993677	0.442447	0.521075	1.73527	0.825104
BRWD1-IT2	3.81768	3.69387	2.58407	8.1097	3.95035	5.99191	0.868984	0.224518	0.293593	3.36521	6.01732
BRWD3	1254.93	1284.24	2292.93	2232.48	2072.62	2777.25	0.6002	7.9792e-13	4.45483e-12	1610.7	2360.78
BSCL2	14.18	11.0816	5.16815	12.7438	11.8511	7.48989	0.127475	0.771225	0.819685	10.1432	10.6949
BSDC1	463.576	421.717	689.086	647.617	755.834	612.673	0.380017	2.55393e-09	1.06444e-08	524.793	672.041
BSG	2170.63	2112.28	858.774	615.178	1049.48	364.009	-1.36643	5.50512e-18	4.48544e-17	1713.89	676.221
BSN	11.4531	4.92516	0.861358	9.26822	10.5343	4.49394	0.751371	0.196941	0.262172	5.74652	8.09881
BSPRY	3.2723	4.92516	127.481	44.0241	40.8203	43.4414	1.59854	8.07331e-09	3.2235e-08	45.2261	42.7619
BST1	27.8146	25.8571	8.61358	11.5853	9.21749	19.4737	-0.471388	0.188683	0.252652	20.7617	13.4255
BST2	908.609	799.724	1165.42	4.63411	10.5343	2.99596	-7.29194	4.04243e-66	2.43493e-64	957.916	6.05478
BTAF1	2359.87	2386.86	5996.77	4678.14	4345.39	5940.98	0.612312	5.32574e-18	4.34317e-17	3581.17	4988.17
BTBD1	947.331	1039.21	1782.15	1572.12	1237.78	1635.79	0.291024	4.39062e-05	0.000116388	1256.23	1481.9
BTBD10	885.157	955.482	1926	1239.62	1012.61	1238.83	-0.0192499	0.794042	0.839261	1255.54	1163.69
BTBD11	389.949	478.357	1475.51	486.582	513.546	498.827	-0.384821	0.000265601	0.000630361	781.27	499.651
BTBD16	2.72692	6.7721	6.0295	8.1097	9.21749	4.49394	0.52478	0.331439	0.408861	5.17617	7.27371
BTBD18	25.0876	22.1632	23.2567	55.6093	38.1867	40.4454	0.941715	0.000278705	0.000659234	23.5025	44.7472
BTBD19	52.9022	41.8639	25.8407	25.4876	32.9196	5.99191	-0.872089	0.0007279	0.00161049	40.2023	21.4664
BTBD2	45.2668	46.7891	23.2567	34.7558	97.442	13.4818	0.284018	0.235266	0.305242	38.4375	48.5599
BTBD3	421.581	427.874	599.505	802.86	661.025	769.961	0.644842	1.4464e-15	9.8208e-15	482.987	744.615
BTBD6	187.066	195.16	145.569	205.059	223.853	163.28	0.15648	0.182504	0.245215	175.932	197.397
BTBD7	785.897	777.56	1343.72	1766.76	1547.22	1929.4	0.893529	1.12209e-19	1.01735e-18	969.059	1747.79
BTBD8	28.9053	30.7823	68.0473	52.1338	61.8888	53.9272	0.502223	0.0134878	0.023791	42.5783	55.9833
BTBD9	213.245	230.867	443.599	491.216	546.465	525.79	0.898143	2.70182e-23	3.01043e-22	295.904	521.157
BTC	123.257	145.908	226.537	24.3291	14.4846	29.9596	-2.82966	3.17204e-27	4.40921e-26	165.234	22.9244
BTD	164.16	144.061	209.31	172.621	176.449	187.247	0.0620491	0.596493	0.665887	172.51	178.772
BTF3	2787.45	2989.57	3206.83	1818.89	1599.89	1942.88	-0.744625	2.19704e-23	2.47063e-22	2994.62	1787.22
BTF3L4	371.406	426.642	760.579	381.156	354.215	453.888	-0.329425	0.000171346	0.000418303	519.542	396.419
BTG1	1735.96	1802.61	10778.2	3037.66	2753.39	3717.98	-0.0455794	0.673949	0.734869	4772.24	3169.68
BTG2	321.231	277.656	2264.51	2193.09	1792.14	2043.24	1.76955	9.59163e-109	1.65148e-106	954.465	2009.49
BTG3	509.388	554.081	592.614	393.899	395.035	383.483	-0.487167	1.17757e-09	5.07722e-09	552.028	390.806
BTG4	0.545383	1.23129	0	1.15853	0	1.49798	0.646813	0.654566	0.717592	0.592225	0.885502
BTK	1.09077	3.07823	2.58407	0	1.31678	1.49798	-1.32452	0.306023	0.382209	2.25102	0.938254
BTLA	0	0	2.58407	1.15853	9.21749	2.99596	3.52363	0.0113776	0.020356	0.861358	4.45732
BTN2A1	720.451	730.771	577.11	291.949	309.444	298.098	-1.16226	1.03595e-31	1.79385e-30	676.111	299.83
BTN2A2	267.238	225.326	252.378	119.328	159.331	130.324	-0.876309	2.40041e-06	7.37912e-06	248.314	136.328
BTN2A3P	113.44	82.4965	54.2655	66.0361	48.721	53.9272	-0.491061	0.0177899	0.0306131	83.4006	56.2281
BTN3A1	649.552	652.584	861.358	144.816	142.213	173.766	-2.26752	4.16054e-30	6.6434e-29	721.165	153.598
BTN3A2	462.485	400.785	497.865	148.292	156.697	167.774	-1.54646	6.18946e-17	4.65638e-16	453.712	157.587
BTN3A3	523.023	531.918	673.582	192.316	151.43	181.255	-1.71684	1.85165e-29	2.85909e-28	576.174	175
BTNL2	1.09077	2.46258	3.44543	2.31706	2.63357	0	-0.321134	0.747599	0.799556	2.33293	1.65021
BTNL9	0	1.23129	0	2.31706	2.63357	4.49394	2.94429	0.0149491	0.0261338	0.41043	3.14819
BTRC	425.399	397.707	1228.3	804.018	705.796	978.18	0.469455	2.98697e-10	1.36288e-09	683.801	829.331
BUB1	1870.66	1968.83	186.053	161.035	200.151	256.154	-2.10142	1.47922e-36	3.26844e-35	1341.85	205.78
BUB1B	1106.04	1169.11	47.3747	267.62	256.773	290.608	-0.647887	0.00143132	0.00301791	774.174	271.667
BUB3	1810.13	2050.1	2003.52	1203.71	1096.88	1175.91	-0.749768	1.73539e-32	3.14212e-31	1954.58	1158.83
BUD13	289.599	318.904	228.26	170.304	127.728	188.745	-0.777458	2.31218e-12	1.24117e-11	278.921	162.259
BUD31	247.604	241.949	283.387	163.352	197.518	230.689	-0.396989	0.000241522	0.000576965	257.646	197.186
BVES	212.7	248.105	360.048	42.8655	31.6028	35.9515	-2.85368	5.13244e-37	1.14935e-35	273.617	36.8066
BVES-AS1	2.72692	7.38775	6.0295	0	0	0	-4.42204	0.000896905	0.00195549	5.38139	0
BYSL	221.426	227.789	114.561	74.1458	98.7588	79.3929	-1.09696	1.70321e-08	6.59844e-08	187.925	84.0991
BZRAP1	5.99922	2.46258	0.861358	10.4268	17.1182	2.99596	1.89896	0.000699913	0.00155271	3.10772	10.1803
BZRAP1-AS1	10.3623	5.54081	2.58407	3.47558	2.63357	0	-1.48676	0.0853544	0.125609	6.16239	2.03638
BZW1	3177.4	3424.22	7992.54	3571.74	3104.98	4077.5	-0.320661	0.00325015	0.00645187	4864.72	3584.74
BZW2	853.525	869.907	521.121	658.044	560.95	654.617	-0.221624	0.0274487	0.0454597	748.184	624.537
C10orf10	4.90845	6.15646	5.16815	59.0849	60.572	40.4454	3.34563	9.40402e-20	8.54744e-19	5.41102	53.3675
C10orf105	1.63615	1.23129	2.58407	2.31706	3.95035	1.49798	0.559616	0.532827	0.608093	1.81717	2.58846
C10orf11	15.2707	9.85033	9.47493	72.9873	57.9385	80.8908	2.60651	1.41521e-21	1.44296e-20	11.532	70.6055
C10orf111	4.36307	3.69387	1.72272	8.1097	10.5343	10.4858	1.54561	0.00536657	0.010225	3.25989	9.70994
C10orf113	1.63615	1.84694	3.44543	20.8535	27.6525	32.9555	3.6312	1.91769e-11	9.61003e-11	2.30951	27.1538
C10orf12	421.581	439.571	605.534	885.115	890.146	1075.55	0.972453	2.99794e-20	2.80161e-19	488.896	950.27
C10orf131	2.18153	2.46258	0.861358	17.3779	5.26713	10.4858	2.58346	0.000150815	0.00037101	1.83516	11.0436
C10orf2	257.966	297.972	104.224	101.95	77.6902	55.4252	-1.33494	6.22067e-21	6.08432e-20	220.054	78.3553
C10orf25	7.63537	5.54081	0	11.5853	11.8511	13.4818	1.63727	0.00290775	0.00581774	4.39206	12.306
C10orf32	74.7175	80.0339	163.658	170.304	113.243	118.34	0.445025	0.00368448	0.00723692	106.136	133.962
C10orf35	14.7254	21.5476	6.89086	11.5853	7.9007	4.49394	-0.702782	0.117525	0.167026	14.3879	7.99331
C10orf54	29.4507	19.085	24.9794	77.6214	77.6902	40.4454	1.40209	4.20616e-08	1.56188e-07	24.505	65.2523
C10orf55	33.8138	33.2449	48.236	25.4876	27.6525	31.4575	-0.43369	0.0766368	0.11417	38.4316	28.1992
C10orf67	1.09077	1.23129	0.861358	2.31706	1.31678	2.99596	1.06119	0.299765	0.375473	1.06114	2.20993
C10orf76	439.034	506.061	846.715	667.312	597.82	805.912	0.255299	0.00759841	0.0140934	597.27	690.348
C10orf82	2.72692	0.615646	0	0	0	0	-1.71889	0.270024	0.343449	1.11419	0
C10orf88	172.341	197.007	298.03	149.45	106.659	169.272	-0.621739	8.75893e-07	2.83288e-06	222.459	141.794
C10orf91	5.45383	3.69387	4.30679	2.31706	2.63357	1.49798	-1.11796	0.137482	0.192127	4.48483	2.14953
C10orf95	0.545383	1.23129	0.861358	2.31706	5.26713	0	1.62775	0.13849	0.193402	0.879344	2.52806
C10orf99	0.545383	0	106.808	48.6582	47.4042	26.9636	4.16301	8.17993e-10	3.56939e-09	35.7846	41.0087
C11orf1	62.7191	49.2516	67.1859	59.0849	50.0378	62.9151	-0.0580445	0.746619	0.798742	59.7189	57.3459
C11orf16	6.5446	5.54081	1.72272	2.31706	1.31678	2.99596	-0.808645	0.323663	0.400839	4.60271	2.20993
C11orf24	165.797	174.228	74.0768	72.9873	82.9574	85.3848	-0.674953	0.00053251	0.00120566	138.034	80.4431
C11orf30	448.851	438.34	528.874	592.008	563.583	684.576	0.378014	3.53046e-06	1.06803e-05	472.021	613.389
C11orf31	199.61	191.466	153.322	149.45	121.144	103.361	-0.524417	6.31853e-05	0.000163993	181.466	124.652
C11orf42	2.18153	1.23129	0.861358	3.47558	11.8511	0	1.86663	0.0351865	0.0568813	1.42473	5.10888
C11orf44	38.7222	54.1768	65.4632	33.5973	48.721	35.9515	-0.398528	0.0689075	0.103954	52.7874	39.4233
C11orf45	88.3521	75.1088	34.4543	99.6334	96.1252	91.3767	0.661947	0.000614409	0.00137624	65.9717	95.7118
C11orf49	107.986	85.5747	49.9587	165.669	169.865	157.288	1.01481	2.56753e-13	1.47964e-12	81.1731	164.274
C11orf54	60.5376	56.0237	167.965	309.327	237.021	361.013	1.83705	7.76481e-44	2.33854e-42	94.842	302.454
C11orf57	300.506	341.683	457.381	287.315	244.922	331.053	-0.334854	0.00129538	0.00275227	366.523	287.763
C11orf58	1176.39	1281.16	1991.46	1153.89	963.886	1129.48	-0.416143	1.90247e-08	7.33926e-08	1483	1082.42
C11orf63	51.266	52.3299	126.62	81.097	90.8581	95.8706	0.355859	0.0302434	0.0496378	76.7385	89.2752
C11orf65	6.5446	4.30952	10.3363	19.695	17.1182	14.9798	1.3599	0.000659401	0.0014698	7.06347	17.2643
C11orf68	60.5376	74.4931	36.177	59.0849	56.6217	32.9555	-0.146467	0.460413	0.538384	57.0692	49.554
C11orf70	10.9077	11.6973	4.30679	18.5364	22.3853	23.9677	1.31672	0.000143556	0.000354012	8.97057	21.6298
C11orf71	28.9053	27.704	19.8112	48.6582	47.4042	62.9151	1.04899	1.34771e-06	4.27551e-06	25.4735	52.9925
C11orf73	178.34	171.149	105.086	150.609	113.243	103.361	-0.27693	0.0449541	0.0709922	151.525	122.404
C11orf74	40.9038	49.2516	49.9587	55.6093	42.1371	53.9272	0.115348	0.588079	0.658549	46.7047	50.5579
C11orf80	276.509	229.636	459.965	712.495	684.727	838.868	1.26357	8.05493e-55	3.55098e-53	322.037	745.363
C11orf84	69.8091	72.0305	25.8407	41.707	44.7706	19.4737	-0.565155	0.00859244	0.0157767	55.8934	35.3171
C11orf85	3.81768	1.23129	3.44543	3.47558	3.95035	1.49798	0.0877135	0.909812	0.930929	2.83147	2.97464
C11orf87	2.18153	0	5.16815	20.8535	11.8511	13.4818	3.08641	2.10311e-06	6.51347e-06	2.44989	15.3955
C11orf88	1.09077	0.615646	0.861358	2.31706	2.63357	1.49798	1.30694	0.230397	0.299927	0.855923	2.14953
C11orf91	76.8991	89.2686	110.254	33.5973	22.3853	25.4656	-1.72969	1.54575e-14	9.7147e-14	92.1405	27.1494
C11orf94	3.2723	2.46258	0.861358	2.31706	6.58392	0	0.480303	0.571665	0.642685	2.19875	2.96699
C11orf95	231.243	266.575	217.062	237.498	214.636	209.717	-0.112013	0.26774	0.340937	238.293	220.617
C12orf10	77.9898	75.7244	31.8702	41.707	57.9385	25.4656	-0.466441	0.0249556	0.0417131	61.8615	41.7037
C12orf29	237.787	317.673	615.871	331.339	269.941	390.972	-0.146371	0.176944	0.23895	390.444	330.751
C12orf4	375.769	474.047	465.133	398.534	306.811	361.013	-0.290191	0.00464247	0.00894245	438.316	355.452
C12orf43	149.435	157.605	91.3039	83.414	86.9077	64.4131	-0.697538	4.78266e-06	1.4221e-05	132.781	78.2449
C12orf45	87.2613	78.8026	34.4543	49.8167	31.6028	31.4575	-0.687699	0.00144105	0.00303736	66.8394	37.6257
C12orf49	309.232	339.221	478.915	623.288	608.354	615.669	0.738565	2.16097e-18	1.81333e-17	375.789	615.77
C12orf54	74.1721	61.5646	70.6313	74.1458	56.6217	59.9191	-0.113178	0.554554	0.62763	68.7893	63.5622
C12orf56	20.1792	20.9319	126.62	13.9023	3.95035	4.49394	-2.30334	7.13058e-10	3.12687e-09	55.9102	7.44887
C12orf57	125.438	95.4251	24.9794	49.8167	71.1063	47.9353	-0.318917	0.178654	0.240902	81.9475	56.2861
C12orf60	13.0892	12.9286	9.47493	10.4268	14.4846	20.9717	0.377679	0.344979	0.423048	11.8309	15.2944
C12orf65	161.433	137.289	118.867	103.109	122.461	85.3848	-0.41608	0.00374423	0.00734479	139.197	103.652
C12orf66	121.62	110.201	124.897	98.4749	71.1063	113.846	-0.339776	0.0286823	0.047331	118.906	94.4759
C12orf71	8.72613	9.23468	7.75222	19.695	14.4846	11.9838	0.834168	0.0593047	0.0909786	8.57101	15.3878
C12orf73	105.804	98.5033	43.0679	60.2434	46.0874	67.409	-0.414232	0.0283115	0.0467655	82.4585	57.9133
C12orf74	24.5423	20.9319	17.2272	15.0609	30.286	19.4737	0.0142859	0.968711	0.976656	20.9005	21.6069
C12orf75	272.146	286.891	131.788	57.9264	42.1371	83.8868	-1.85548	3.56763e-19	3.141e-18	230.275	61.3168
C12orf76	44.7214	35.7074	25.8407	37.0729	55.3049	37.4495	0.334679	0.157025	0.215657	35.4232	43.2758
C12orf79	2.18153	5.54081	33.5929	20.8535	15.8014	29.9596	1.46154	5.7387e-05	0.000149774	13.7718	22.2048
C12orf80	1.63615	1.23129	3.44543	3.47558	1.31678	0	-0.260153	0.794427	0.839456	2.10429	1.59746
C14orf1	411.219	442.649	279.941	427.497	351.581	269.636	-0.0944677	0.656899	0.719415	377.936	349.571
C14orf105	4.90845	1.23129	4.30679	8.1097	9.21749	11.9838	1.47877	0.0073475	0.0136724	3.48218	9.77034
C14orf119	296.689	323.214	524.567	286.156	243.605	296.6	-0.427903	0.000291794	0.000688141	381.49	275.454
C14orf132	3.81768	5.54081	3.44543	8.1097	7.9007	8.98787	0.945499	0.0733039	0.109715	4.26797	8.33276
C14orf142	33.8138	50.4829	23.2567	46.3411	44.7706	67.409	0.571219	0.0132129	0.0233377	35.8511	52.8403
C14orf159	625.009	568.856	241.18	442.558	406.886	359.515	-0.137692	0.126621	0.178582	478.349	402.986
C14orf166	714.998	781.87	888.06	615.178	555.683	669.596	-0.370283	3.30661e-05	8.88138e-05	794.976	613.486
C14orf169	100.896	128.67	92.1653	74.1458	73.7399	71.903	-0.550772	0.00107768	0.00232079	107.244	73.2629
C14orf2	337.592	362	366.938	291.949	255.456	317.571	-0.304365	0.00564348	0.0107101	355.51	288.326
C14orf28	47.4484	39.4013	81.829	33.5973	27.6525	37.4495	-0.720383	0.00114232	0.0024496	56.2262	32.8997
C14orf37	13.6346	3.69387	6.89086	9.26822	7.9007	22.4697	0.572732	0.206782	0.273522	8.07311	13.2129
C14orf39	125.984	128.67	91.3039	38.2314	28.9692	44.9394	-1.62651	7.84091e-18	6.31808e-17	115.319	37.38
C14orf79	56.1745	38.17	40.4838	89.2066	107.976	70.405	0.963787	7.05133e-09	2.83092e-08	44.9428	89.196
C14orf80	16.3615	14.7755	1.72272	4.63411	9.21749	1.49798	-0.748255	0.156866	0.21552	10.9532	5.11653
C14orf93	85.6252	70.1836	67.1859	84.5725	67.156	64.4131	-0.0234164	0.893427	0.918282	74.3316	72.0472
C15orf27	9.8169	7.38775	6.0295	25.4876	18.435	13.4818	1.33081	0.0013694	0.00289537	7.74472	19.1348
C15orf39	108.531	102.197	64.6018	48.6582	65.8392	37.4495	-0.877283	0.000140224	0.000346403	91.7768	50.6489
C15orf40	64.9006	61.5646	79.2449	49.8167	67.156	47.9353	-0.298439	0.0991883	0.143662	68.57	54.9693
C15orf41	113.44	112.047	133.51	195.791	111.927	184.251	0.455492	0.000186062	0.000451631	119.666	163.99
C15orf48	163.07	145.292	187.776	6.95117	17.1182	14.9798	-3.70044	1.73903e-25	2.17391e-24	165.379	13.0164
C15orf52	168.523	164.993	127.481	147.133	183.033	131.822	-0.0143478	0.93489	0.951043	153.666	153.996
C15orf54	41.9945	46.1734	13.7817	53.2923	61.8888	73.4009	1.0651	3.04901e-05	8.22335e-05	33.9832	62.8607
C15orf56	13.6346	12.3129	6.0295	3.47558	6.58392	5.99191	-0.937252	0.0744928	0.11134	10.659	5.35047
C15orf57	101.441	101.582	81.829	81.097	77.6902	115.344	-0.0682848	0.676211	0.736807	94.9506	91.3772
C15orf59	0.545383	0.615646	0.861358	2.31706	0	1.49798	1.15596	0.39658	0.476309	0.674129	1.27168
C15orf61	6.5446	6.7721	0.861358	4.63411	0	4.49394	-0.445466	0.530224	0.605653	4.72602	3.04268
C15orf62	62.1737	39.4013	71.4927	48.6582	55.3049	44.9394	-0.225667	0.238269	0.308392	57.6892	49.6341
C15orf65	2.72692	3.69387	9.47493	15.0609	13.1678	10.4858	1.52999	0.00094951	0.00206181	5.29857	12.9048
C16orf13	47.9937	38.17	12.059	23.1706	42.1371	20.9717	-0.0345153	0.895876	0.919712	32.7409	28.7598
C16orf45	69.8091	62.1802	70.6313	121.645	122.461	109.352	0.802372	3.66586e-08	1.37214e-07	67.5402	117.82
C16orf46	9.8169	7.38775	6.0295	13.9023	17.1182	14.9798	0.986613	0.0133616	0.0235866	7.74472	15.3334
C16orf52	209.427	233.945	273.05	220.12	204.101	241.175	-0.099458	0.316198	0.392981	238.808	221.799
C16orf58	225.243	195.16	77.5222	139.023	180.399	62.9151	-0.283589	0.102703	0.148246	165.975	127.446
C16orf59	47.4484	36.9387	2.58407	12.7438	23.7021	5.99191	-0.520748	0.132939	0.186464	28.9904	14.1459
C16orf62	610.829	599.023	616.732	737.982	672.876	624.657	0.163666	0.0291307	0.0479885	608.862	678.505
C16orf70	287.417	293.663	315.257	265.303	258.09	229.191	-0.246075	0.00676799	0.0126781	298.779	250.861
C16orf71	7.63537	4.92516	0.861358	12.7438	7.9007	5.99191	1.34148	0.0181976	0.0312529	4.47396	8.87881
C16orf72	706.817	748.009	1468.61	954.627	901.997	1102.51	0.095993	0.212174	0.279615	974.48	986.379
C16orf74	74.7175	83.1121	35.3157	77.6214	115.877	56.9232	0.427336	0.0195367	0.0333238	64.3818	83.4738
C16orf86	3.2723	2.46258	0.861358	3.47558	5.26713	1.49798	0.656133	0.438605	0.517622	2.19875	3.41357
C16orf87	121.075	126.823	228.26	91.5237	84.2742	98.8666	-0.735909	9.12504e-08	3.27772e-07	158.719	91.5548
C16orf89	0.545383	0	0.861358	2.31706	2.63357	1.49798	2.33569	0.070789	0.106423	0.468914	2.14953
C16orf91	33.8138	42.4795	37.0384	24.3291	32.9196	19.4737	-0.547293	0.0316834	0.0518428	37.7772	25.5741
C16orf95	8.72613	8.00339	2.58407	5.79264	10.5343	0	-0.0382052	0.947855	0.961018	6.43787	5.4423
C17orf100	40.3584	41.2483	110.254	78.7799	61.8888	80.8908	0.383465	0.0304659	0.049985	63.9535	73.8532
C17orf104	38.7222	40.6326	42.2065	72.9873	47.4042	67.409	0.643238	0.00244292	0.00495673	40.5204	62.6002
C17orf107	9.27152	5.54081	7.75222	5.79264	17.1182	2.99596	0.127385	0.818285	0.859244	7.52152	8.63559
C17orf50	2.18153	0.615646	1.72272	8.1097	17.1182	5.99191	2.68406	0.000257819	0.000613008	1.50663	10.4066
C17orf51	135.255	166.84	64.6018	69.5117	79.007	58.4212	-0.704572	2.57271e-05	7.00395e-05	122.232	68.98
C17orf53	121.62	131.748	18.0885	37.0729	51.3546	40.4454	-0.700389	0.00170227	0.00354982	90.4857	42.9576
C17orf58	49.6299	48.636	33.5929	55.6093	46.0874	47.9353	0.239552	0.226335	0.295609	43.9529	49.8774
C17orf59	10.9077	12.3129	10.3363	17.3779	26.3357	10.4858	0.662842	0.0655224	0.0994718	11.1856	18.0665
C17orf62	204.519	193.928	126.62	154.084	154.064	94.3726	-0.36956	0.0118288	0.0210827	175.022	134.174
C17orf67	59.4468	62.7958	105.086	8.1097	9.21749	19.4737	-2.64859	5.63664e-14	3.41662e-13	75.7761	12.267
C17orf75	212.154	208.088	310.95	220.12	196.201	242.673	-0.129617	0.235777	0.305797	243.731	219.665
C17orf78	6.5446	8.61904	3.44543	11.5853	10.5343	20.9717	1.23319	0.00452699	0.00873845	6.20302	14.3637
C17orf80	326.685	380.469	359.186	315.12	322.612	367.005	-0.0831694	0.361369	0.4401	355.447	334.912
C17orf85	1013.32	954.866	1122.35	907.127	913.848	1087.53	-0.0902126	0.14015	0.195541	1030.18	969.503
C17orf89	123.802	120.667	47.3747	90.3652	97.442	62.9151	-0.153523	0.398791	0.478523	97.2811	83.5741
C17orf96	61.0829	81.2652	18.9499	38.2314	13.1678	34.4535	-0.735675	0.0131114	0.0231785	53.766	28.6176
C17orf97	13.6346	15.3911	7.75222	9.26822	9.21749	14.9798	-0.170199	0.678607	0.738845	12.2593	11.1552
C17orf98	2.18153	1.23129	3.44543	0	3.95035	2.99596	-0.0238421	0.984042	0.987993	2.28609	2.31544
C17orf99	2.18153	0.615646	1.72272	0	2.63357	1.49798	-0.243594	0.82766	0.866397	1.50663	1.37718
C18orf21	137.982	167.456	142.124	118.17	97.442	136.316	-0.355054	0.00423146	0.00822541	149.187	117.309
C18orf25	975.145	1056.45	2124.11	1229.2	1058.69	1262.8	-0.137554	0.03273	0.0533257	1385.23	1183.56
C18orf54	613.556	693.833	341.959	276.888	258.09	367.005	-0.816295	1.22292e-06	3.89452e-06	549.783	300.661
C18orf65	1.09077	2.46258	1.72272	0	1.31678	1.49798	-0.88794	0.466065	0.54408	1.75869	0.938254
C18orf8	525.204	485.129	657.216	427.497	368.699	492.835	-0.367618	5.08962e-07	1.68923e-06	555.85	429.677
C19orf12	108.531	100.35	105.086	110.06	96.1252	85.3848	-0.0966212	0.517057	0.59366	104.656	97.19
C19orf18	10.3623	11.0816	8.61358	17.3779	36.8699	40.4454	1.59283	1.02433e-06	3.2885e-06	10.0192	31.5644
C19orf24	5.99922	9.23468	2.58407	2.31706	6.58392	2.99596	-0.527952	0.489675	0.566964	5.93932	3.96564
C19orf25	16.3615	20.9319	5.16815	11.5853	27.6525	5.99191	0.264149	0.470186	0.547804	14.1539	15.0765
C19orf26	1.63615	3.69387	0	0	5.26713	0	0.223279	0.822216	0.862115	1.77667	1.75571
C19orf35	16.9069	10.466	3.44543	13.9023	18.435	10.4858	0.70919	0.0991468	0.143625	10.2728	14.2744
C19orf43	360.498	371.85	296.307	405.485	377.917	310.082	0.0861136	0.476768	0.554236	342.885	364.494
C19orf44	36.5407	42.4795	7.75222	39.3899	40.8203	34.4535	0.562811	0.0248793	0.0415969	28.9241	38.2212
C19orf47	41.9945	57.255	29.2862	40.5485	44.7706	28.4616	-0.185362	0.491307	0.568673	42.8452	37.9269
C19orf48	229.061	226.558	38.7611	66.0361	90.8581	32.9555	-1.02574	2.65478e-09	1.10521e-08	164.793	63.2832
C19orf52	53.4476	55.4081	62.8791	59.0849	59.2553	70.405	0.127915	0.456631	0.534847	57.2449	62.9151
C19orf53	106.895	98.5033	37.0384	106.585	130.362	49.4333	0.327764	0.040277	0.0643466	80.8123	95.4598
C19orf54	50.7207	25.2415	24.9794	24.3291	35.5532	22.4697	-0.303832	0.266739	0.339938	33.6472	27.4506
C19orf57	4.90845	5.54081	6.89086	9.26822	15.8014	10.4858	1.02485	0.0214399	0.0363121	5.78004	11.8518
C19orf60	28.9053	28.9353	7.75222	15.0609	35.5532	11.9838	0.0581184	0.848829	0.882684	21.8643	20.8659
C19orf66	975.691	967.795	1032.77	129.755	143.529	82.3888	-3.06132	1.37533e-109	2.43701e-107	992.084	118.558
C19orf67	2.18153	2.46258	0.861358	0	0	5.99191	0.0217445	0.985046	0.988729	1.83516	1.9973
C19orf68	20.7246	10.466	9.47493	16.2194	23.7021	26.9636	0.630645	0.0779186	0.115891	13.5552	22.295
C19orf70	27.2692	27.704	10.3363	25.4876	35.5532	14.9798	0.350375	0.24459	0.315256	21.7698	25.3402
C19orf71	12.5438	10.466	8.61358	8.1097	14.4846	2.99596	-0.371182	0.3842	0.463728	10.5411	8.53009
C19orf80	7.08998	3.69387	2.58407	2.31706	1.31678	0	-1.84844	0.0711604	0.106919	4.45598	1.21128
C1D	107.441	127.439	187.776	145.975	79.007	130.324	-0.211762	0.127631	0.179807	140.885	118.435
C1GALT1	2246.98	2537.08	4735.74	1012.55	908.581	1175.91	-1.5525	1.79013e-39	4.37959e-38	3173.27	1032.35
C1GALT1C1	1383.09	1616.69	1760.62	455.301	405.569	588.706	-1.73915	5.64845e-29	8.46387e-28	1586.8	483.192
C1GALT1C1L	9.8169	14.1598	2.58407	3.47558	1.31678	5.99191	-1.01258	0.129556	0.182222	8.85361	3.59476
C1orf100	3.2723	1.84694	0	8.1097	7.9007	14.9798	2.44619	0.00573962	0.0108813	1.70641	10.3301
C1orf101	11.9984	14.7755	27.5634	41.707	31.6028	38.9474	1.14998	1.40097e-05	3.93129e-05	18.1125	37.4191
C1orf105	0.545383	0.615646	0	1.15853	5.26713	0	2.49414	0.0752851	0.11234	0.38701	2.14189
C1orf106	277.055	259.187	465.133	312.803	363.432	262.146	-0.0692876	0.457668	0.535846	333.792	312.794
C1orf109	198.52	207.473	125.758	93.8408	119.827	136.316	-0.587911	2.41558e-06	7.422e-06	177.25	116.661
C1orf112	538.839	608.873	228.26	271.096	244.922	247.166	-0.71926	4.20659e-12	2.20617e-11	458.657	254.395
C1orf115	23.9969	31.3979	27.5634	33.5973	23.7021	10.4858	-0.275251	0.394229	0.473921	27.6527	22.5951
C1orf116	1245.66	1122.94	3566.02	2688.94	2617.77	2500.13	0.599191	1.03157e-12	5.70348e-12	1978.2	2602.28
C1orf122	135.255	126.823	88.7198	64.8776	57.9385	58.4212	-0.948297	2.97574e-08	1.12235e-07	116.933	60.4124
C1orf123	169.614	164.993	141.263	139.023	118.511	124.332	-0.310677	0.00868089	0.0159263	158.623	127.289
C1orf131	99.8052	151.449	152.46	94.9993	79.007	89.8787	-0.592721	0.000314588	0.000737893	134.571	87.9617
C1orf137	0	0	2.58407	1.15853	0	2.99596	1.66408	0.231455	0.301142	0.861358	1.38483
C1orf141	0	0	0.861358	0	2.63357	2.99596	2.99305	0.0435085	0.0689779	0.287119	1.87651
C1orf145	18.543	16.6224	30.1475	30.1217	25.0189	22.4697	0.317735	0.252438	0.323907	21.771	25.8701
C1orf146	1.63615	5.54081	0	3.47558	10.5343	8.98787	1.79972	0.00907678	0.0165857	2.39232	7.66591
C1orf159	17.4523	14.7755	9.47493	13.9023	32.9196	8.98787	0.332621	0.323079	0.40028	13.9009	18.6033
C1orf162	3.81768	3.07823	7.75222	17.3779	21.0685	29.9596	2.33172	3.79423e-08	1.4167e-07	4.88271	22.802
C1orf168	0.545383	3.07823	0	46.3411	31.6028	55.4252	5.29625	4.93594e-15	3.22542e-14	1.20787	44.4564
C1orf174	265.602	275.809	226.537	162.194	138.262	158.786	-0.731748	2.9773e-09	1.23273e-08	255.983	153.081
C1orf177	7.08998	6.15646	5.16815	6.95117	14.4846	8.98787	0.714212	0.124301	0.175612	6.1382	10.1412
C1orf189	3.2723	1.23129	0	3.47558	0	0	0.0729187	0.956198	0.966739	1.5012	1.15853
C1orf194	6.5446	6.7721	3.44543	1.15853	2.63357	1.49798	-1.46802	0.0986795	0.143095	5.58738	1.76336
C1orf195	25.633	33.2449	29.2862	45.1826	34.2364	38.9474	0.428097	0.0831889	0.122848	29.388	39.4555
C1orf198	92.7152	102.813	144.708	108.902	98.7588	106.356	-0.090618	0.551322	0.624825	113.412	104.672
C1orf204	7.08998	6.7721	8.61358	10.4268	11.8511	22.4697	0.955204	0.025044	0.0418417	7.49189	14.9158
C1orf21	298.87	304.745	716.65	561.886	489.844	654.617	0.490563	3.49175e-08	1.30966e-07	440.088	568.782
C1orf210	10.3623	11.0816	40.4838	35.9144	38.1867	44.9394	1.18989	3.48352e-06	1.05506e-05	20.6426	39.6801
C1orf216	161.433	176.69	63.7405	158.718	171.182	172.268	0.415333	0.000630658	0.00141004	133.955	167.389
C1orf220	5.99922	6.15646	1.72272	13.9023	11.8511	13.4818	1.53885	0.00834517	0.0153582	4.62613	13.0784
C1orf226	8.18075	5.54081	3.44543	24.3291	21.0685	20.9717	1.87423	2.28496e-06	7.04083e-06	5.72233	22.1231
C1orf228	0.545383	0.615646	2.58407	11.5853	18.435	13.4818	3.75672	8.97735e-07	2.89838e-06	1.24837	14.5007
C1orf233	1.09077	0.615646	0	4.63411	15.8014	0	3.448	0.000210011	0.000506061	0.568804	6.81184
C1orf234	0.545383	0	0.861358	0	1.31678	0	0.127241	0.939953	0.954863	0.468914	0.438928
C1orf27	1084.22	1161.72	1686.54	867.737	815.089	1084.54	-0.49236	1.74094e-06	5.44541e-06	1310.83	922.454
C1orf35	60.5376	64.0271	24.9794	53.2923	71.1063	34.4535	0.122735	0.558349	0.630557	49.848	52.9507
C1orf43	952.239	1000.42	929.405	585.057	578.068	632.147	-0.685363	1.22232e-07	4.32672e-07	960.689	598.424
C1orf50	36.5407	44.9421	37.8997	49.8167	36.8699	55.4252	0.246227	0.273634	0.347198	39.7942	47.3706
C1orf52	287.417	278.887	365.216	296.583	300.227	325.061	-0.00536355	0.955443	0.966297	310.507	307.29
C1orf53	3.81768	4.30952	5.16815	6.95117	6.58392	7.48989	0.681325	0.242797	0.313497	4.43178	7.00833
C1orf54	14.7254	11.6973	43.9292	15.0609	15.8014	14.9798	-0.329835	0.329631	0.406988	23.4506	15.2807
C1orf56	39.813	26.4728	58.5723	53.2923	50.0378	47.9353	0.328328	0.118152	0.167799	41.6194	50.4218
C1orf68	0.545383	3.69387	0.861358	1.15853	0	0	-1.81654	0.224471	0.293552	1.7002	0.386176
C1orf74	1112.04	916.696	7296.56	2783.94	2455.8	3124.78	0.501122	1.02713e-12	5.68067e-12	3108.43	2788.18
C1orf95	26.7238	19.7007	34.4543	4.63411	2.63357	4.49394	-2.79998	1.89705e-07	6.59488e-07	26.9596	3.92054
C1QBP	1049.86	1083.54	494.419	474.996	343.681	362.511	-1.05696	5.57022e-22	5.82257e-21	875.939	393.729
C1QL3	3.2723	5.54081	4.30679	32.4388	31.6028	38.9474	3.06383	8.1235e-14	4.86584e-13	4.3733	34.3297
C1QTNF1	3.2723	6.15646	3.44543	6.95117	2.63357	5.99191	0.375631	0.565614	0.637145	4.2914	5.19222
C1QTNF2	2.18153	3.07823	0	0	1.31678	1.49798	-0.635166	0.623284	0.689971	1.75325	0.938254
C1QTNF3	5.99922	3.07823	9.47493	66.0361	55.3049	58.4212	3.4282	9.39948e-24	1.08097e-22	6.18413	59.9207
C1QTNF3-AMACR	2.18153	0.615646	0.861358	11.5853	9.21749	5.99191	2.79254	0.000183165	0.000445133	1.21951	8.93156
C1QTNF6	219.789	213.013	104.224	115.853	176.449	92.8747	-0.426948	0.0509797	0.0795104	179.009	128.392
C1QTNF7	17.4523	5.54081	10.3363	12.7438	17.1182	20.9717	0.53392	0.231791	0.301462	11.1098	16.9446
C1QTNF9B-AS1	1.09077	3.07823	0.861358	2.31706	1.31678	0	-0.333973	0.778403	0.825727	1.67678	1.21128
C1R	2093.18	1518.8	473.747	143.657	140.896	109.352	-3.28595	1.09052e-26	1.46562e-25	1361.91	131.302
C1RL	425.944	402.632	237.735	384.631	397.669	308.584	0.0859092	0.457864	0.535946	355.437	363.628
C1RL-AS1	1160.58	1008.43	647.741	550.301	572.801	578.22	-0.701008	2.66617e-09	1.10894e-08	938.915	567.107
C1S	1909.39	1563.74	805.369	320.912	305.494	383.483	-2.26464	6.37404e-10	2.80523e-09	1426.17	336.63
C2	5.99922	5.54081	4.30679	3.47558	3.95035	7.48989	-0.154224	0.790449	0.836318	5.28227	4.97194
C20orf173	2.72692	0.615646	0	13.9023	6.58392	2.99596	2.83103	0.000459551	0.00104985	1.11419	7.8274
C20orf194	879.703	738.159	961.275	1173.59	1215.39	1484.5	0.579367	3.16771e-07	1.07321e-06	859.713	1291.16
C20orf195	15.8161	15.3911	12.9204	1.15853	9.21749	0	-2.13899	0.000520481	0.00118004	14.7092	3.45867
C20orf196	15.8161	14.1598	18.9499	31.2803	17.1182	34.4535	0.780109	0.0109538	0.0196615	16.3086	27.6173
C20orf197	89.9883	103.428	26.7021	19.695	34.2364	32.9555	-1.20106	1.76344e-06	5.51105e-06	73.3729	28.9623
C20orf24	8.18075	9.85033	10.3363	9.26822	10.5343	7.48989	-0.0549408	0.897868	0.921031	9.45579	9.09746
C20orf27	40.9038	44.3265	8.61358	23.1706	23.7021	7.48989	-0.566128	0.0603389	0.0923785	31.2813	18.1209
C20orf96	18.543	14.1598	6.89086	16.2194	7.9007	10.4858	-0.126714	0.756767	0.80761	13.1979	11.5353
C21orf140	4.36307	4.30952	1.72272	5.79264	7.9007	10.4858	1.10163	0.0535668	0.0830273	3.4651	8.05973
C21orf2	63.8099	57.255	53.4042	104.268	152.747	86.8828	0.943365	5.00476e-10	2.22839e-09	58.1564	114.632
C21orf33	111.804	115.126	129.204	174.938	208.052	149.798	0.582177	5.35514e-05	0.000140386	118.711	177.596
C21orf58	75.8083	65.8741	5.16815	64.8776	65.8392	55.4252	0.674493	0.000959539	0.0020821	48.9502	62.0473
C21orf59	335.956	366.925	309.227	370.729	368.699	386.478	0.155459	0.117614	0.167132	337.369	375.302
C21orf62	1.63615	2.46258	2.58407	18.5364	19.7518	25.4656	3.30355	4.63669e-09	1.88725e-08	2.2276	21.2513
C21orf62-AS1	2.18153	1.84694	12.059	20.8535	25.0189	28.4616	2.80087	1.26929e-09	5.45718e-09	5.36249	24.778
C21orf91	510.479	559.622	861.358	507.435	481.943	633.645	-0.223862	0.0239419	0.0401362	643.819	541.008
C21orf91-OT1	6.5446	6.15646	5.16815	12.7438	14.4846	20.9717	1.47495	0.00118098	0.00252508	5.9564	16.0667
C22orf23	378.496	344.762	1188.67	946.517	912.531	802.917	0.723789	2.13253e-15	1.43144e-14	637.31	887.322
C22orf24	5.99922	4.92516	0	3.47558	5.26713	4.49394	0.618484	0.354106	0.432757	3.64146	4.41222
C22orf29	327.775	295.51	260.13	581.581	604.404	560.244	0.973957	4.52555e-34	8.85272e-33	294.472	582.076
C22orf31	2.72692	3.07823	0.861358	3.47558	1.31678	2.99596	0.155556	0.865056	0.895425	2.22217	2.59611
C22orf39	81.2621	77.5713	80.9676	150.609	126.411	100.365	0.673517	1.93109e-06	6.00825e-06	79.9337	125.795
C22orf46	141.254	131.748	157.628	206.218	242.288	245.668	0.686374	2.27671e-06	7.01659e-06	143.544	231.392
C2CD2	295.598	298.588	227.398	304.693	273.891	305.588	0.131092	0.259775	0.332153	273.861	294.724
C2CD2L	69.8091	76.9557	34.4543	63.719	86.9077	32.9555	0.106103	0.591891	0.661965	60.4064	61.1941
C2CD3	501.207	505.445	579.694	933.773	828.257	874.819	0.73791	1.60288e-18	1.3531e-17	528.782	878.95
C2CD4A	2.72692	1.84694	36.177	8.1097	6.58392	4.49394	0.240351	0.643186	0.707199	13.5836	6.39585
C2CD4C	0	0	3.44543	0	0	0	-1.14986	0.471242	0.548685	1.14848	0
C2CD4D	2.18153	4.30952	0	1.15853	1.31678	0	-1.06188	0.400101	0.479747	2.16368	0.825104
C2CD5	518.114	542.999	564.189	586.215	545.148	719.03	0.178961	0.0456993	0.072088	541.768	616.798
C2orf15	7.08998	6.7721	6.89086	24.3291	26.3357	31.4575	1.98677	1.69734e-07	5.92777e-07	6.91765	27.3741
C2orf16	45.2668	69.5679	43.9292	39.3899	21.0685	37.4495	-0.68474	0.00808939	0.0149342	52.9213	32.636
C2orf27A	52.9022	67.1054	186.053	83.414	72.4231	91.3767	-0.106923	0.485721	0.563025	102.02	82.4046
C2orf42	106.895	91.1155	124.036	129.755	76.3735	115.344	0.0104982	0.944518	0.958381	107.349	107.158
C2orf44	168.523	227.173	105.086	108.902	82.9574	103.361	-0.692974	3.29129e-06	9.98658e-06	166.927	98.4065
C2orf47	149.98	157.605	142.124	104.268	72.4231	89.8787	-0.736332	3.00054e-06	9.15156e-06	149.903	88.8564
C2orf48	19.0884	10.466	0.861358	3.47558	5.26713	0	-0.994352	0.181398	0.244026	10.1386	2.91424
C2orf49	339.228	360.768	623.623	547.984	500.378	557.248	0.335275	5.96935e-05	0.000155438	441.207	535.203
C2orf54	0	0.615646	28.4248	24.3291	27.6525	17.9757	3.87461	2.26082e-08	8.63767e-08	9.68015	23.3191
C2orf61	7.08998	6.15646	2.58407	11.5853	9.21749	13.4818	1.22955	0.014647	0.0256552	5.27684	11.4282
C2orf66	118.348	115.741	257.546	198.108	177.766	211.215	0.354694	0.047714	0.0749397	163.878	195.696
C2orf68	192.52	191.466	195.528	234.023	210.685	253.158	0.2624	0.00817697	0.0150837	193.171	232.622
C2orf69	407.401	521.452	499.587	268.778	176.449	313.078	-0.925252	2.12143e-18	1.78096e-17	476.147	252.768
C2orf71	0.545383	0.615646	0.861358	4.63411	2.63357	4.49394	2.68593	0.0155334	0.0270439	0.674129	3.92054
C2orf72	2.18153	0.615646	2.58407	9.26822	1.31678	5.99191	1.68659	0.0208792	0.0354382	1.79375	5.52564
C2orf74	145.072	138.52	112.838	52.1338	40.8203	71.903	-1.28891	4.17689e-13	2.3778e-12	132.143	54.9523
C2orf76	23.9969	25.8571	58.5723	39.3899	44.7706	47.9353	0.382956	0.0891917	0.130572	36.1421	44.032
C2orf81	3.81768	0.615646	0	6.95117	9.21749	4.49394	2.47866	0.0016684	0.00348279	1.47778	6.88753
C2orf88	55.0837	54.1768	21.5339	237.498	217.269	259.15	2.49503	8.97102e-48	3.11274e-46	43.5982	237.973
C3	370.861	198.238	25.8407	313.961	366.066	314.575	1.25722	2.01089e-07	6.96804e-07	198.313	331.534
C3AR1	94.8967	123.129	232.567	9.26822	2.63357	4.49394	-4.64724	9.64741e-25	1.17071e-23	150.197	5.46524
C3orf14	176.704	158.837	149.876	104.268	89.5413	131.822	-0.591887	5.56322e-05	0.000145527	161.806	108.544
C3orf17	668.64	707.992	726.986	704.385	608.354	820.892	0.0152377	0.815626	0.857192	701.206	711.21
C3orf18	25.0876	20.3163	5.16815	28.9632	32.9196	16.4778	0.959051	0.00180759	0.00375061	16.8574	26.1202
C3orf20	10.9077	4.92516	6.0295	13.9023	13.1678	14.9798	0.933355	0.0286649	0.0473065	7.28745	14.0167
C3orf30	1.63615	0	3.44543	9.26822	5.26713	13.4818	3.07665	0.000110462	0.00027708	1.69386	9.33905
C3orf33	29.4507	43.0952	23.2567	26.6461	27.6525	17.9757	-0.311258	0.300195	0.375934	31.9342	24.0914
C3orf35	29.9961	29.551	23.2567	78.7799	107.976	92.8747	1.72075	2.48748e-13	1.43622e-12	27.6012	93.2103
C3orf38	387.222	472.2	871.694	268.778	260.723	372.997	-0.87298	2.63958e-23	2.94468e-22	577.039	300.833
C3orf49	16.9069	25.8571	8.61358	20.8535	14.4846	17.9757	0.136923	0.704261	0.76232	17.1259	17.7713
C3orf52	578.106	584.248	1445.36	552.618	512.229	656.115	-0.46881	0.000991357	0.0021468	869.237	573.654
C3orf58	1024.78	1411.06	1756.31	1043.83	959.935	1319.72	-0.322307	0.0366501	0.0590714	1397.38	1107.83
C3orf62	104.168	124.36	129.204	210.852	175.132	220.203	0.763074	5.28089e-09	2.14038e-08	119.244	202.062
C3orf67	199.065	214.245	320.425	177.255	168.548	196.235	-0.406939	0.00248125	0.00502611	244.578	180.679
C3orf67-AS1	20.1792	16.0068	7.75222	25.4876	18.435	31.4575	0.852633	0.0149402	0.0261206	14.6461	25.1267
C3orf70	0	0	0	2.31706	2.63357	0	3.7792	0.0139537	0.0245417	0	1.65021
C4orf17	2.18153	0.615646	0	1.15853	1.31678	4.49394	1.0488	0.400498	0.480072	0.932393	2.32308
C4orf19	45.8122	44.9421	145.569	30.1217	27.6525	23.9677	-1.28861	1.33885e-08	5.24475e-08	78.7746	27.2473
C4orf22	5.99922	4.30952	4.30679	0	2.63357	10.4858	-0.302135	0.642442	0.706551	4.87184	4.37314
C4orf26	1.63615	0.615646	1.72272	2.31706	2.63357	0	0.426926	0.680442	0.740666	1.32484	1.65021
C4orf27	131.983	164.993	211.894	148.292	142.213	179.757	-0.0986444	0.496948	0.574147	169.623	156.754
C4orf29	280.872	317.057	316.98	242.132	255.456	325.061	-0.159549	0.123777	0.174958	304.97	274.217
C4orf3	566.653	605.795	1463.45	1002.13	1087.66	1271.78	0.489849	1.80587e-05	5.0044e-05	878.632	1120.52
C4orf32	187.066	169.303	129.204	119.328	123.778	131.822	-0.358127	0.00910952	0.0166408	161.858	124.976
C4orf33	255.785	277.04	639.127	180.73	130.362	224.697	-1.03473	7.16726e-15	4.61247e-14	390.651	178.596
C4orf36	16.9069	27.0884	52.5428	28.9632	26.3357	37.4495	0.0796222	0.787574	0.83405	32.1794	30.9161
C4orf45	4.36307	2.46258	2.58407	5.79264	2.63357	4.49394	0.397031	0.556523	0.629313	3.13657	4.30671
C4orf46	286.872	342.299	141.263	135.548	117.194	121.336	-0.937842	1.68921e-10	7.88081e-10	256.811	124.693
C4orf47	6.5446	6.15646	9.47493	69.5117	71.1063	82.3888	3.35477	1.72183e-25	2.15535e-24	7.392	74.3356
C4orf51	0.545383	0.615646	0	6.95117	1.31678	1.49798	3.16794	0.0118518	0.0211218	0.38701	3.25531
C5	39.813	35.7074	34.4543	121.645	100.076	115.344	1.59691	1.03258e-17	8.21877e-17	36.6582	112.355
C5AR1	2.18153	3.69387	5.16815	98.4749	125.094	118.34	5.03918	1.8354e-36	4.0359e-35	3.68118	113.97
C5AR2	0	0	6.0295	3.47558	1.31678	1.49798	2.15921	0.0428688	0.0680939	2.00983	2.09678
C5orf15	2241.53	2534	3044.9	1157.37	1031.04	1265.79	-1.18695	5.96923e-15	3.87289e-14	2606.81	1151.4
C5orf17	3.81768	3.69387	0.861358	12.7438	11.8511	34.4535	2.64421	2.73678e-07	9.33102e-07	2.79097	19.6828
C5orf22	350.136	382.316	789.865	311.644	230.437	286.114	-0.780562	2.0988e-15	1.40984e-14	507.439	276.065
C5orf24	780.989	861.904	989.7	998.651	942.817	1192.39	0.252549	0.00158091	0.00330999	877.531	1044.62
C5orf28	262.875	268.421	304.059	187.682	146.163	223.199	-0.594616	1.15771e-06	3.69524e-06	278.452	185.681
C5orf30	117.803	145.292	175.717	115.853	119.827	137.814	-0.219969	0.116485	0.16569	146.271	124.498
C5orf34	166.887	153.296	63.7405	92.6822	84.2742	101.863	-0.370868	0.019403	0.0331236	127.975	92.9396
C5orf38	2.18153	3.07823	5.16815	12.7438	15.8014	20.9717	2.35175	2.09499e-06	6.49051e-06	3.47597	16.5056
C5orf42	1222.75	1231.91	1136.99	2277.67	2060.77	2831.18	0.9837	1.0519e-39	2.5804e-38	1197.22	2389.87
C5orf45	61.0829	48.636	19.8112	93.8408	101.392	97.3686	1.20659	1.33976e-11	6.79033e-11	43.1767	97.5339
C5orf46	0	1.23129	2.58407	0	0	0	-1.66927	0.247687	0.318571	1.27179	0
C5orf47	0	0	1.72272	3.47558	2.63357	10.4858	4.08978	0.000397389	0.000918768	0.574238	5.53167
C5orf51	447.214	478.357	779.529	346.4	277.841	393.968	-0.706607	2.39807e-16	1.72447e-15	568.367	339.403
C5orf56	36.5407	31.3979	32.7316	27.8047	22.3853	23.9677	-0.42481	0.138395	0.1933	33.5567	24.7192
C5orf58	0.545383	0	0	15.0609	6.58392	20.9717	5.86664	2.31318e-06	7.12176e-06	0.181794	14.2055
C5orf63	103.077	103.428	62.0178	229.389	271.257	286.114	1.56735	2.36856e-33	4.47501e-32	89.5079	262.253
C5orf66	279.782	287.506	208.449	257.193	251.506	323.563	0.0911766	0.454567	0.532804	258.579	277.421
C5orf66-AS2	2.72692	1.23129	1.72272	10.4268	11.8511	8.98787	2.58937	0.000394667	0.000912821	1.89364	10.4219
C6orf1	33.8138	33.2449	21.5339	25.4876	32.9196	14.9798	-0.263954	0.335384	0.413029	29.5309	24.4623
C6orf10	2.18153	3.69387	0.861358	0	1.31678	0	-1.74282	0.244321	0.314975	2.24559	0.438928
C6orf106	915.699	863.751	1608.15	1561.7	1443.19	1420.08	0.443812	1.25334e-09	5.39243e-09	1129.2	1474.99
C6orf120	419.945	510.986	538.349	344.083	333.146	398.462	-0.447039	8.39524e-05	0.000214176	489.76	358.564
C6orf132	180.522	160.683	725.263	949.993	1127.17	952.714	1.86445	2.33636e-92	2.80532e-90	355.49	1009.96
C6orf136	103.623	83.1121	34.4543	57.9264	63.2056	32.9555	-0.394046	0.0545799	0.0843899	73.7298	51.3625
C6orf141	170.16	140.983	249.794	100.792	115.877	142.308	-0.622481	6.1027e-06	1.79241e-05	186.979	119.659
C6orf15	0	0	8.61358	1.15853	0	1.49798	0.0230931	0.986889	0.990307	2.87119	0.885502
C6orf163	27.8146	43.7108	18.9499	120.487	109.293	148.3	2.06978	1.17007e-23	1.3372e-22	30.1584	126.027
C6orf165	3.81768	3.69387	4.30679	15.0609	26.3357	16.4778	2.34823	9.91102e-07	3.18574e-06	3.93945	19.2914
C6orf201	22.9061	16.6224	1.72272	8.1097	15.8014	10.4858	0.101154	0.826007	0.865063	13.7504	11.4656
C6orf203	109.077	139.136	132.649	103.109	86.9077	118.34	-0.306972	0.0386068	0.0619114	126.954	102.786
C6orf223	60.5376	22.1632	18.9499	42.8655	48.721	22.4697	0.279913	0.376573	0.455911	33.8836	38.0187
C6orf226	11.4531	3.07823	7.75222	2.31706	5.26713	11.9838	-0.226645	0.718384	0.774987	7.42783	6.52267
C6orf25	5.99922	9.23468	24.118	8.1097	3.95035	11.9838	-0.595044	0.185439	0.248783	13.1173	8.01462
C6orf47	183.249	175.459	271.328	216.645	234.387	149.798	-0.0538373	0.698297	0.757122	210.012	200.277
C6orf48	475.574	434.646	377.275	587.374	542.515	522.795	0.373438	4.25441e-05	0.00011304	429.165	550.894
C6orf52	15.2707	13.5442	9.47493	15.0609	10.5343	5.99191	-0.246792	0.533251	0.608501	12.7633	10.529
C6orf62	2849.08	3201.36	5084.59	1918.52	1693.38	2326.36	-0.871407	4.04935e-24	4.76189e-23	3711.68	1979.42
C6orf89	1267.47	1415.98	2115.49	1650.9	1581.46	1658.26	0.0557219	0.665293	0.727038	1599.65	1630.21
C6orf99	4.90845	2.46258	2.58407	1.15853	3.95035	1.49798	-0.676801	0.441373	0.520113	3.31837	2.20229
C7	1.63615	2.46258	12.059	3.47558	5.26713	7.48989	0.564138	0.415081	0.494267	5.38591	5.41087
C7orf13	25.0876	32.0136	42.2065	22.012	30.286	26.9636	-0.300485	0.237804	0.307835	33.1026	26.4206
C7orf25	170.705	181	254.962	137.865	142.213	196.235	-0.342528	0.00725155	0.013509	202.222	158.771
C7orf26	105.259	96.0407	56.8496	76.4628	71.1063	65.9111	-0.220378	0.234032	0.303994	86.0498	71.1601
C7orf31	21.27	26.4728	27.5634	11.5853	6.58392	20.9717	-0.970328	0.0102873	0.0185631	25.1021	13.047
C7orf43	126.529	104.044	75.7995	103.109	80.3238	53.9272	-0.343115	0.0612149	0.0935784	102.124	79.12
C7orf49	165.251	144.061	168.826	187.682	225.17	161.782	0.258173	0.033037	0.0537731	159.379	191.544
C7orf50	31.6322	32.0136	14.6431	35.9144	55.3049	26.9636	0.627495	0.00921502	0.0168116	26.0963	39.3943
C7orf55	1.09077	1.84694	1.72272	1.15853	0	1.49798	-0.838628	0.554971	0.627946	1.55347	0.885502
C7orf57	3.81768	3.69387	6.89086	2.31706	3.95035	4.49394	-0.394496	0.553932	0.62712	4.80081	3.58711
C7orf60	133.074	160.068	423.788	282.681	258.09	290.608	0.402615	3.26601e-05	8.7796e-05	238.976	277.126
C7orf61	1.09077	1.23129	0	0	0	2.99596	0.126301	0.930704	0.94816	0.774019	0.998652
C7orf71	0	0.615646	0.861358	6.95117	5.26713	7.48989	4.15134	0.000762829	0.00168226	0.492334	6.5694
C7orf73	214.881	259.187	289.416	254.876	230.437	259.15	-0.0290669	0.838023	0.874234	254.495	248.155
C8orf33	260.693	268.421	266.16	275.73	173.815	218.705	-0.241854	0.0508218	0.0792777	265.091	222.75
C8orf34	8.72613	8.61904	8.61358	19.695	22.3853	31.4575	1.47472	0.000796624	0.00175098	8.65292	24.5126
C8orf34-AS1	0	0	0	5.79264	2.63357	4.49394	5.13895	0.000354676	0.000825347	0	4.30671
C8orf37	33.8138	33.2449	28.4248	64.8776	75.0567	79.3929	1.17845	1.81636e-09	7.69688e-09	31.8278	73.109
C8orf37-AS1	0.545383	0.615646	0.861358	2.31706	0	5.99191	1.94415	0.109726	0.157166	0.674129	2.76966
C8orf4	3.2723	3.69387	24.9794	3.47558	1.31678	1.49798	-1.60936	0.0295092	0.0485375	10.6485	2.09678
C8orf44	20.1792	14.7755	6.89086	33.5973	21.0685	34.4535	1.09403	0.00054381	0.00122881	13.9485	29.7065
C8orf46	3.81768	3.07823	3.44543	13.9023	9.21749	10.4858	1.67942	0.0023999	0.00487432	3.44711	11.2019
C8orf48	10.9077	11.0816	18.0885	31.2803	22.3853	20.9717	0.984173	0.00159053	0.00332899	13.3593	24.8791
C8orf58	139.618	142.214	211.033	139.023	160.648	118.34	-0.216971	0.0921105	0.134435	164.288	139.337
C8orf59	418.309	422.333	426.372	310.485	229.12	278.624	-0.629529	2.36028e-08	9.01014e-08	422.338	272.743
C8orf76	26.1784	27.0884	31.0089	20.8535	17.1182	23.9677	-0.436705	0.124875	0.176399	28.0919	20.6464
C8orf82	35.9953	27.0884	25.8407	35.9144	36.8699	29.9596	0.157192	0.501787	0.578626	29.6415	34.248
C8orf88	4.90845	3.69387	0	0	1.31678	1.49798	-1.08444	0.38778	0.467308	2.86744	0.938254
C9	60.5376	42.4795	52.5428	84.5725	86.9077	167.774	1.06597	9.66093e-07	3.10863e-06	51.8533	113.085
C9orf114	191.43	180.384	56.8496	85.7311	130.362	64.4131	-0.496772	0.000686767	0.00152558	142.888	93.5019
C9orf116	1.63615	3.69387	0	8.1097	2.63357	4.49394	2.03128	0.00834801	0.0153619	1.77667	5.07907
C9orf117	8.72613	6.7721	1.72272	2.31706	6.58392	5.99191	-0.0626644	0.914452	0.934995	5.74032	4.9643
C9orf131	93.2606	80.0339	37.8997	286.156	293.643	278.624	2.06671	9.0881e-39	2.17103e-37	70.3981	286.141
C9orf142	25.0876	30.1666	4.30679	8.1097	21.0685	2.99596	-0.694575	0.0927475	0.1353	19.8537	10.7247
C9orf152	5.45383	2.46258	8.61358	5.79264	3.95035	2.99596	-0.266445	0.651768	0.714868	5.51	4.24632
C9orf153	2.18153	1.84694	3.44543	8.1097	7.9007	11.9838	1.97373	0.0019987	0.00411673	2.4913	9.33141
C9orf156	105.804	108.354	151.599	198.108	129.045	179.757	0.494749	5.69852e-05	0.000148832	121.919	168.97
C9orf16	6.5446	8.61904	10.3363	4.63411	13.1678	2.99596	-0.348074	0.466552	0.544405	8.49998	6.93263
C9orf163	0.545383	2.46258	0	3.47558	2.63357	5.99191	2.4833	0.01797	0.0308853	1.00266	4.03369
C9orf173-AS1	2.18153	1.23129	0	2.31706	3.95035	4.49394	1.50732	0.121842	0.172556	1.13761	3.58711
C9orf24	4.36307	4.30952	3.44543	13.9023	9.21749	5.99191	1.35169	0.0101336	0.0183045	4.03934	9.70391
C9orf3	429.762	400.17	463.41	857.311	848.009	850.852	0.982383	1.08282e-24	1.30878e-23	431.114	852.057
C9orf40	73.0814	71.4149	34.4543	39.3899	35.5532	40.4454	-0.537167	0.0135749	0.0239354	59.6502	38.4628
C9orf41	315.777	347.224	306.643	337.132	341.047	398.462	0.150915	0.127235	0.179331	323.215	358.88
C9orf41-AS1	17.9977	20.9319	7.75222	25.4876	19.7518	23.9677	0.656083	0.0441908	0.0699623	15.5606	23.069
C9orf43	14.7254	11.0816	6.0295	10.4268	13.1678	19.4737	0.506995	0.218134	0.28629	10.6122	14.3561
C9orf47	29.9961	35.7074	15.5044	5.79264	10.5343	11.9838	-1.46115	0.000364626	0.000847097	27.0693	9.43691
C9orf57	0.545383	0.615646	2.58407	0	2.63357	7.48989	1.4533	0.187899	0.251696	1.24837	3.37449
C9orf64	134.164	136.673	118.867	93.8408	80.3238	97.3686	-0.505589	0.000175201	0.000427316	129.902	90.5111
C9orf66	2.72692	3.07823	0	0	1.31678	5.99191	0.387773	0.715105	0.772043	1.93505	2.43623
C9orf69	84.5344	84.9591	62.0178	195.791	206.735	110.85	1.09769	1.62797e-14	1.02139e-13	77.1704	171.126
C9orf72	345.228	312.748	444.461	388.107	367.383	513.807	0.201796	0.0725074	0.10868	367.479	423.099
C9orf78	381.768	410.636	390.195	363.778	355.532	364.009	-0.128746	0.20161	0.267625	394.2	361.106
C9orf84	59.4468	43.7108	59.4337	250.242	256.773	378.989	2.41709	8.95634e-46	2.91376e-44	54.1971	295.334
C9orf85	80.1714	88.0373	170.549	111.219	98.7588	116.842	0.0303227	0.821584	0.861667	112.919	108.94
C9orf89	31.0869	24.0102	12.059	19.695	44.7706	14.9798	0.226375	0.407955	0.487276	22.3853	26.4818
C9orf9	6.5446	5.54081	7.75222	18.5364	30.286	16.4778	1.70323	9.08597e-06	2.60941e-05	6.61254	21.7667
C9orf91	197.974	195.775	340.236	157.56	150.113	157.288	-0.615887	1.76082e-05	4.88401e-05	244.662	154.987
CA1	13.6346	11.6973	7.75222	49.8167	60.572	74.8989	2.52696	7.96827e-16	5.51076e-15	11.028	61.7626
CA10	4.90845	7.38775	0.861358	2.31706	1.31678	2.99596	-0.724325	0.468628	0.546269	4.38585	2.20993
CA11	11.9984	8.00339	18.0885	24.3291	21.0685	23.9677	0.907717	0.0066885	0.0125421	12.6968	23.1218
CA12	3936.03	4062.64	9617.06	4258.75	4316.42	4727.62	-0.277713	0.0478761	0.075158	5871.91	4434.26
CA13	197.429	214.86	114.561	202.742	217.269	247.166	0.3884	0.0103186	0.018611	175.617	222.393
CA14	62.1737	56.0237	65.4632	26.6461	42.1371	56.9232	-0.577401	0.0149778	0.0261738	61.2202	41.9021
CA2	104.714	91.1155	409.145	301.217	314.711	347.531	0.993741	2.39838e-21	2.41439e-20	201.658	321.153
CA3	13.0892	9.85033	10.3363	18.5364	19.7518	32.9555	1.06732	0.00200138	0.00412132	11.0919	23.7479
CA3-AS1	6.5446	3.07823	7.75222	15.0609	11.8511	28.4616	1.6462	0.000101874	0.000256917	5.79168	18.4578
CA5B	147.799	131.133	182.608	120.487	118.511	107.854	-0.394092	0.00316116	0.0062889	153.846	115.617
CA5BP1	63.2645	54.7925	61.1564	39.3899	32.9196	65.9111	-0.413842	0.0392014	0.0627986	59.7378	46.0735
CA9	115.621	148.371	159.351	448.35	534.614	401.458	1.67716	1.21051e-18	1.0319e-17	141.114	461.474
CAAP1	284.69	321.367	394.502	404.326	344.997	482.349	0.30239	0.000304793	0.000716115	333.52	410.558
CAB39	2991.43	3347.26	8836.67	2361.08	2135.82	2537.58	-0.935351	5.1241e-40	1.27934e-38	5058.45	2344.83
CAB39L	78.5352	89.2686	278.219	191.157	184.35	193.239	0.601417	1.87646e-07	6.53074e-07	148.674	189.582
CABIN1	628.282	600.254	342.82	1195.6	1491.92	906.277	1.20628	3.09284e-45	9.92046e-44	523.785	1197.93
CABLES1	10.3623	17.2381	0.861358	13.9023	11.8511	17.9757	0.836737	0.0471354	0.0741396	9.48724	14.5764
[truncated: 16,253 more rows]

## Sheet: downregulated genes
1746 genes are down-regulated by Jak inhibitor, Baricitinib, in IFNb activation (adjusted p-value < 0.05, log2FoldChange > 1 and normalized number > 5)
Gene
CXCL11
CXCL10
SLC44A5
RSAD2
LRP2
ATP10A
GBP4
BST2
NRIR
IDO1
PCDH17
TSIX
PMP22
STEAP1B
CMPK2
LGALS9
SECTM1
GMPR
ZBP1
XAF1
ESM1
LRCH2
APOBEC3G
NLRC5
MX1
HERC5
PSMB9
APOL3
IFITM1
DDX58
PAX8-AS1
SELL
FST
CSF3
GBP5
IFI6
HERC6
C3AR1
HLA-B
IL1R2
MMP13
UBE2L6
MMP9
LINC00890
CX3CL1
CHAC1
THNSL2
BATF2
TYMP
CEACAM1
ETV7
TLDC2
PIF1
PIK3AP1
B3GNT7
MRGPRX3
BISPR
HSH2D
CXCL13
AIM2
PTN
GIMAP2
HMGN2P46
FGD2
HNF4G
IFI27
CETP
CYP2J2
SLC15A3
SAMHD1
APOL4
CXCL9
IFI44L
HIST3H2BB
PCDH18
SNORA69
OAS1
HAS2
DKK1
RET
NT5E
MILR1
TMEM171
ISG15
TAP1
KIAA1644
ODF3B
TRIML2
DDX60
CSF2
USP18
SMTNL1
SOX5
FBXO39
IFI35
ADAMTS14
NMI
KCNT2
IFIT2
MSX1
PDCD1LG2
CHRNA1
RTKN2
C15orf48
SNORD110
HECW2
IFIT1
CPED1
RORB
PNPT1
LY6K
SLC13A5
WNK4
OAS2
SEMA3D
ANGPTL4
OR52K1
HELZ2
IL15RA
TLR3
EPHX4
RTL1
COL8A1
IFIH1
ROBO4
THEMIS2
TLR2
HLA-C
INHBA
SIDT1
PARP14
B2M
HLA-DPB1
PLSCR1
SRGN
ANPEP
SNORD114-2
EPHA7
CNRIP1
CHSY3
HLA-DPA1
NT5C3A
IFI44
IFIT3
CADM1
APOL6
LOC391322
SLCO4A1
CDH2
DKK2
ADAMTS15
CHL1
ST8SIA4
HLA-F
ITGA4
LBH
LOC101929532
CCDC109B
XDH
TRIM22
C1R
MEOX2
F3
LMO2
SNORD15A
TNFSF10
SLC43A3
SERPINE1
SEMA7A
HIST1H3G
SPARC
CARD9
ZNF469
VEGFC
CLDN11
MLKL
ITGB6
CDC20
RBM11
ADAMTS6
ST3GAL6-AS1
LIPG
EIF5AL1
MATN3
CCDC144A
LSMEM2
HLA-DQA1
CCL22
KCNJ8
GBP1
ABCD2
NAV3
HIST1H2BM
IL7R
OASL
SLC8A1
C19orf66
PALD1
HEPH
TLR4
MIR381HG
LY6E
TDRD7
THBS2
SLC6A15
LAMP3
OAS3
MIR17HG
S1PR3
HHIP
RGMB-AS1
CHRNA5
APOL1
UNC93B1
DACT1
ZNF365
PPM1K
PARP12
HPSE
SNORD48
THSD1
PEAR1
CSF1
NTM
ULBP2
RTP4
BVES
ACSL5
SNORD57
ANO1
SNORD95
SNORD78
RASGRP3
BTC
PATL2
RNF213
SLCO5A1
FAM72B
LINC00702
STEAP1
C1orf95
ADAMTS3
ADAM19
ULBP1
DTX3L
TFPI2
CTSS
FBXO6
SNORD38B
IL12A
CDA
NKX3-1
KLHDC7B
BMPER
PROCR
PARP9
HIST1H2AJ
MIR3605
AGMO
AGPAT9
SPOCD1
ADAM28
HAPLN3
HIST1H2BB
SYT11
ZFPM2
COL12A1
PLAU
BPGM
CACNG8
RPL22L1
MIR663AHG
TAP2
HIST2H2BA
PLEK2
PLAUR
SLC43A1
MYADM
SH2D2A
HIST1H2AH
SH2D5
HSPA5
CXCL5
USP32P1
EFTUD1P1
UBA7
ANXA3
FZD10
C17orf67
HS3ST1
CD274
SNORD114-24
HRH1
TMEM27
FLI1
TGM2
MB21D1
TMEM92
SNORD32A
KBTBD8
DNAJC22
NEURL1B
PAK3
KIF12
IFITM2
NOX4
COL22A1
PDPN
BMP4
SNORD114-28
FOXD1
CENPA
ELOVL1
HIST1H2BJ
ISG20
SNORD74
SOAT1
CYP27B1
SNORD38A
FGF5
LOC100294362
CD47
GPC4
HIST1H3J
HIST1H3C
HCP5
LGMN
MEG9
ARHGAP25
TMEM106A
SNORD75
NRK
HIST1H2AL
SNORD27
CD38
COL4A1
TNFRSF10A
ADAM8
EDNRA
IFIT1B
LINC01127
CTNNA3
ANTXR2
MYD88
POMGNT2
GNB4
HIST1H2AI
QPCT
HIST1H1D
SLC29A1
STAT2
NLRP1
L1TD1
CFB
SOCS1
IFI16
SNORA40
MOXD1
NOG
SCARNA9L
HIST2H2BF
RHEBL1
LCP1
MEG8
MCOLN2
DDIT4L
TMEM255B
B3GALNT1
ERAP2
PREX1
SNORD56
FAM172BP
NFASC
ECM1
P3H2
KIAA0040
LOC101927746
TRIM21
GAB3
MIR3153
FYB
SNORD43
SNORD50A
SLC27A6
WIF1
SNORD77
TMEM62
SEMA3A
G0S2
CCNB1
LY75
CLDN23
GYLTL1B
C12orf56
GSDMD
CIB2
PARP10
CD83
MT1E
SNORD28
HIST1H2BE
IL22RA1
GCH1
LOC101929431
APOBEC3F
MYH15
CTSC
MSLN
PTHLH
TMEM206
XBP1
SLC8A1-AS1
SOX9
GPR141
BTN3A1
KIF21B
RPSAP52
LGALS3BP
CCNA1
C1S
ETS1
EMP3
NUDCD1
UBE2C
MARCH4
TROAP
PSMB8-AS1
FSTL1
SHC4
SNORD44
ANKRD30BL
WARS
GBGT1
ADAMTS5
ITGA6
TRIM5
MAN1A1
PHF11
PML
AXL
IRF7
HLA-DOB
LOC101928809
LRRC8C
TAF1D
DEGS1
HSPA13
RNF122
SNORD16
SNORA51
ARHGAP20
IL18R1
SNORD47
MIR1304
PSMB8
HS3ST2
NUB1
NACAD
ESPL1
KANK4
GJB2
ITGA2
SNORD114-1
SERPING1
SLC2A3
CARD17
LINC00854
SPHK1
TOR1AIP1
SNORD119
TGFBI
KRT10
TMEM173
SLC12A7
COL4A2
SLAMF9
SNORD114-7
SLC7A2
SAMD9
SNORD80
ACTG1
C20orf195
KRT75
ELOVL7
PLEKHA4
SNORA26
MIR616
SNORD79
PVRL3
SNORD36C
SRPX
MT1L
CDH5
GGH
IQGAP3
INHBA-AS1
NKILA
BUB1
GALNT3
PTX3
RGMB
LAMB1
FOXN2
SNORD51
SNORD46
GLT8D2
CDH11
TOR1B
MT2A
ZFP57
TRIM14
SERP2
RNF175
SLC16A1
CD68
GNG11
TRANK1
SNORD19B
SNORD76
DOCK10
F2RL1
TRAF5
DOK1
SERPINE2
TRO
SNORD26
ZPLD1
HIST1H3H
RELL1
LAMC2
ADCY4
CDKN3
HIST1H2BI
SP140L
GJB6
RNF114
SNORD52
CFI
ZMPSTE24
SYNPO2
SLIT2
SNORA27
SNORD65
LTBP2
SNORD35A
VNN1
PAX8
SNORD5
HAS3
FLJ31104
TMX1
PRDM8
RBM24
ANKRD45
EFEMP1
SNHG15
PPM1J
CD163L1
SNORD36A
ANLN
RGS4
CYP26B1
OGFR
TMEM200A
STMN1
FAP
MIR155HG
DLGAP5
NCAPH2
NRG1
HIST1H2BO
FAM26E
HIST1H2AM
LBR
FHL3
HERC2P3
SNORD68
PI4KAP1
NRP2
LOC100419583
TNFAIP3
LYAR
SULT1B1
HMMR
KRT14
LPCAT2
EPDR1
CMTR1
SNORD1C
EIF1AX-AS1
IL15
RAB8B
IFITM3
SNORD81
KRTDAP
NFE2L3
RNASE7
BCAP29
SNORD114-10
SNORD50B
LAP3
LAMA3
SNORD34
DLC1
SORBS1
SLC39A14
HIST1H2BL
KIF20A
LOC102724050
H1F0
SNORD91B
UBASH3B
SNORA1
DEPDC1B
SP110
IL33
HIST1H2AE
LOC389641
CAV1
SERPINH1
HIST1H3B
RPL36A
TSPAN2
ACKR3
ERAP1
RNASE1
ARL6IP1
SNORD30
MMP2
DNAJB11
CENPF
MARCKSL1
SUSD4
NOP56
SNORD113-4
TMEM50A
SNORA62
HSD17B11
SNORD4B
CASP1
GALM
SLC35F2
ACTN1
C12orf75
TPX2
DHX58
DEPDC1
SNORD18C
DYSF
PLK1
GAL
SNORA9
ANO5
CD164
SNORD18B
CDCP1
MICB
SNORD114-13
CASP10
FXYD5
CYP2S1
IFFO1
SNORD102
HDAC9
HIST1H1B
HIST1H4C
SHISA2
HIST1H2BF
KIF2C
WIPF1
ERG
HIST1H2BG
PDGFRL
MICA
GPR180
HHIP-AS1
SNORA18
ITGB3
LRRC3
LIPA
CDCA3
IL6
PSME2
BCL2L14
NLE1
PRKCQ-AS1
SNHG24
DRAM1
STC2
STAT1
IGSF10
SCG5
NUF2
SNORA68
LOC100288181
PCDH20
SNORD54
SNORD72
MTMR11
CENPE
TRIP13
DPAGT1
FGFR4
HIST1H4H
VIM
EFR3B
GOLT1B
LPXN
ADM2
NRM
SSR3
CREB5
CXCL1
FOXL1
IL31RA
LOC101927027
OCIAD2
CEP55
HIST1H2BH
GBP3
P4HA3
SNORD101
ITGA5
SYDE1
SNORD31
TIMP3
CDCA8
CLIC1
MIR320E
MET
SNORA65
TRAM1
B3GNT2
SNORD114-14
SH3KBP1
PDIA5
SPOCK1
IFIT5
SLFN5
TUBA1B
MANF
UNC45B
C1GALT1C1
ZNF22
FOXQ1
KHDRBS3
CASP7
SNORA41
TNFSF13B
ZNF239
EMP1
C11orf91
ITGA1
SNORD22
CHGB
FZD8
VIMP
NPR2
PNMAL1
BTN3A3
RIPK3
SERPINB9P1
ITGB4
LINC00173
SSR2
SNORD25
IRAK2
SP100
LIFR
CT62
BIN1
DERL2
EPHB1
B3GLCT
ZNF165
LOC101929516
ORAI1
LAPTM4A
TMEM209
PTPRK
OSTC
ARG2
IZUMO1
LOC100507431
LINC00704
CCNF
MAD2L1
KNSTRN
GALNT14
LRRC75A
NDUFA9
GAR1
ZRSR2
GPX7
CXCL3
PTCH2
SEP15
NRP1
ASPM
FAS
PKN3
GLIPR1
NEK2
TEK
ARL6IP6
SPRED3
ABCC4
SNORD96A
DSCC1
SMTN
KCNK5
GJB4
SNORD83A
FGF2
PRSS23
FERMT2
KIF14
TEX30
SLC18B1
IFI30
LOC152225
MMP14
METTL1
SENCR
ADRA1B
EHD4
SNORD18A
SNORD29
EMC7
DCBLD2
SLC30A1
CARD10
C14orf39
HSD11B1
PIGK
SNORD60
ZNRD1
TTC38
COL13A1
MIR7111
SFXN4
UAP1
LINC00116
HIST1H2AG
ALG8
NME8
RASSF3
EVA1A
C8orf4
CARD8-AS1
TMEM201
KLK10
MIR378J
HMGA2
KIRREL
MFSD12
SNORD6
DSCAM
PCGF5
NT5DC3
ZCCHC2
ACTB
RFT1
SNORA6
SNORD69
MIR4284
TMEM109
CKS2
COL1A1
ARMCX1
IKBIP
ARID5A
TIMM10
ATP8B2
EIF2AK2
NIPAL1
HIST1H3F
STX2
AURKB
ACE2
SDR16C5
SNORD12C
MIR100HG
SPRY4
MMP7
SNORD20
CCNA2
GSTO1
MYCBPAP
STX11
ACTRT3
PGRMC1
ULBP3
ELOVL4
RGS17
AURKA
ATP6V1C2
PRDX4
CERS2
C1GALT1
ERRFI1
EPHA2
GJA1
HLA-DQB1
HIST1H4F
BTN3A2
KDELR2
SLC25A28
USP30-AS1
TM2D2
NID1
PSMB10
SNORD42B
RPS16
CHN1
LIF
SLC25A37
LYSMD2
SLC30A4
CXCL17
AKAP7
TSPAN4
RNF149
PVRL2
SLFN12
CHRNA3
SGPP1
SPSB2
RPLP0P2
RXFP4
LIMA1
GAS5-AS1
FLJ32255
LOC728392
ARL4C
PLEKHO1
NEK3
YPEL4
SNORD21
HYLS1
ASPHD2
SOX7
KPNA2
SLC19A1
SNORA25
RRBP1
SNORD100
MASTL
ARHGAP11A
CFH
LINC00941
MFAP2
SLC35G1
IL24
SNORD45A
GTPBP2
MMP10
KCNS1
H2AFZ
PARP3
ALG5
CYP51A1
SNHG17
PHLDA1
SNORA32
PPIB
SPTLC1
SLC15A4
FAM118A
SNORD114-20
SERPINB9
ALG2
TMEM97
RPP40
LAPTM4B
PCDHAC2
TMED10
VCL
CORO1A
YWHAH
CARD11
HIST1H3I
OSTM1
BIRC5
TBL2
KDELC1
TGFA
MMP16
SLC28A3
C9orf47
PNP
HS6ST2
PI4K2B
SNORA33
ORMDL2
HJURP
MEF2C
CHST11
CD276
IFRD2
SNORA45B
CHST10
TMED7
AAED1
TAF1A
ZMYM6NB
MYH16
SH2D4A
NPC2
LOC101929715
HHEX
BCAP31
SNORD58C
NBN
COQ2
PTGS2
TNC
SLC5A6
SGOL2
TMBIM4
PROX1
SPTLC2
CDK1
DNAJB9
EXOSC9
IL1A
MICAL2
HEXDC
SFTA1P
TRIM69
HEXB
SLC3A2
CKS1B
SLC16A12
HLA-A
TNFSF13
UHRF2
PPT1
DERL1
PDCD2L
SNORD36B
NCEH1
TXNDC12
SNORA52
TACC3
FAM175A
NPTN
ZNF202
APOL2
LRR1
EXT2
PLOD2
SGCB
LPAR1
TFAP4
LPCAT1
FAM122C
SRSF2
ECE1
TMX3
SQRDL
SNORA45A
FKBP7
LAMB3
B4GALNT4
PLSCR4
JAG1
DDIT3
LOC441666
MINPP1
EPCAM
MYL12A
IFNLR1
STAB2
IL1RAP
DBF4B
ENDOU
TBC1D1
MRPS2
BRIP1
SNORD117
SFT2D1
SEC61A1
PTGFRN
TMEM154
TRIM47
COLGALT1
GINM1
CHST6
HM13-AS1
BSG
KIF18A
PRR11
TGFB1I1
SNORA72
ZNFX1
WNT7A
TNFRSF11A
TRIM25
CKAP2L
SNORA71C
BRCA2
GRAMD1B
LOC100129917
NCF2
IL23A
KRT18
CD40
SNX6
SLC35E4
CD59
OSMR
RABAC1
RASSF10
OPTN
CTSL
SNHG1
CANX
SNRPB2
TAGLN3
SLC15A1
AKAP12
PABPC4L
DDX39A
ARSK
INTS12
KRTCAP3
CYP4V2
HIST1H1A
SMCHD1
GRINA
CNP
SYPL1
CTSB
HAUS7
C10orf2
TSPAN6
MRTO4
STYK1
SMS
NIP7
SNORD49A
CCDC163P
PRC1
LOC100288123
PRSS3
CEP170
HLA-E
LRRC8E
ERP44
YIPF5
TMCO1
LOC100130992
PCGF2
HDX
DOCK2
SV2A
SNORA75
NFKBID
NOB1
SNORD12B
CDC25C
FGFBP1
RELL2
GLA
PLP2
SPATA5L1
ALG3
RPN1
NDC1
HSP90AA1
SLC35B1
CSGALNACT2
PFDN2
DBN1
CAPRIN2
CTNNAL1
ZNF625-ZNF20
PRCP
STRIP2
TOR1A
CD3EAP
FAM83D
SNORA4
SEC11A
SNORA71B
SNHG3
C2orf74
C4orf19
UBIAD1
PIGG
CHAC2
HIST2H2AB
MMD
HSPH1
MSMO1
DNAJC1
MZT1
DHRS7
EIF5A2
NAGS
PRKCQ
H2AFX
SKA1
DOCK4
MAGED2
ENDOD1
VPS28
NFKBIE
SNORD12
FHL1
TLR6
MESDC1
TMPO
DENND4B
PPAN
CALU
IBA57-AS1
SERINC1
ECT2
TRMT10C
SNX10
GSDMC
LAMA1
ELOVL5
ADGRE5
TMSB15B
SNORA80B
AIDA
CBR3
DUSP7
ZNF593
GTSE1
TM9SF2
SNORD33
PCMT1
PFAS
REEP5
MRPL32
XRN1
CTSV
TTLL11
SNORD83B
RNF138
NET1
PSME1
SFR1
BLID
RNF144A
AASS
KIF18B
MEIS3P1
MAP2
TOR4A
SNORA81
ETV5
ANKRD33B
TWIST1
KIAA1033
POMP
CTPS1
ITGB1
HERPUD1
MFAP3
FLRT3
FBLN5
PLK4
ENY2
KCNQ5
PTK2B
UBE2S
CNIH1
CSMD3
PTPRB
SLC39A10
FAM58A
GPR176
MOV10
SLC44A1
RALA
SLC52A2
BRIX1
FAM109B
SAMD4A
HIST1H2AB
SPCS2
RGS19
NUP160
RCN1
ALG1
TMBIM6
SEC61G
SERPINI1
PDGFRA
MICAL1
DNER
SNORA16A
POGLUT1
MRPL15
TRIM59
SNHG12
SNHG5
HIST1H3D
TCIRG1
SCARB2
IMPA1
CHRNB1
RNVU1-8
RANBP1
PSMA2
MTHFD2
TOP2A
CDH3
GNB3
CYB561D2
PRKD2
RIMKLB
MSN
CALD1
RNASEH1-AS1
ITGB5
ATAD1
CNGB1
SKA3
TGFBR2
SMC4
NDN
SNORD37
TMCC3
SNORA64
HIST1H2BN
HIST1H4D
TRIB2
TMEM70
ADAR
SLC7A1
SNORD15B
NUAK2
C20orf197
TLR1
MIR503HG
ZSCAN12P1
TRAIP
GUSB
CCNB2
SLC39A13
PDLIM7
OLFML3
MAK16
ARSJ
KDELR1
ARNTL2
TMEM39A
MUC15
DNAJC3
SLAMF7
PPP1R18
HIST1H4L
SGTB
SRPR
MELK
C5orf15
CITED4
APOBEC3D
LCLAT1
QSOX2
ARHGEF2
EIF1AX
CALR
PAQR8
TARS
GSG2
SNORD45B
NIFK
SNORA8
CRYZ
NUP93
SYNE3
MME
ME2
CORO6
CFHR3
NOL7
STOML1
CARD16
TDRD9
SLC2A6
SLC35F6
CLEC7A
STOM
ZWINT
FLJ43879
ROR2
MARS
BCL2
ACOT9
MESDC2
CKAP4
BTN2A1
TGFBR1
ABCG2
EDN1
SNX5
TXNDC17
ANO6
SPCS3
MIIP
CTSO
GBP2
SLC37A3
H3F3B
SCLT1
NADK
RARRES3
LRRC59
PPRC1
THAP10
DUSP6
LSM6
RAD9A
DCTPP1
MCFD2
STT3A
ANKIB1
SNRPD1
HSPE1
CAMK2N1
NDUFAF4
NOC3L
ANXA2P2
RASA2
PIGW
CDC25B
TRMT6
NR2C2AP
RASSF8
HNRNPA1
ADAMTS1
SNORD19
LMF2
PATL1
GLB1L3
DGKE
NMNAT2
RPL17
HAUS1
DNAJA1
UGCG
NUP210L
SNRPA
TRPA1
DNPEP
CLN6
SIX1
IDH3A
ATHL1
COTL1
MMP3
TPST1
GINS1
CST3
CWF19L1
TTK
RASIP1
KBTBD6
ADAMTSL3
ACP2
UBE2T
KCNJ15
TAF4B
HACD3
ATP6V0B
POU3F1
FYTTD1
RELB
B4GALT5
HIST1H1C
MTERF3
NAPA
CCND3
SNORA55
PMAIP1
WDR18
RAN
G6PC3
BAK1
TK1
TMED5
SNORD2
FAM83A
TMEM43
LMAN1
COX6C
FAM132B
NDUFA4
SRSF3
GPT2
UTP11L
MOB3B
TAPBP
NDC80
MDFI
CNTNAP1
TAF5
BYSL
HCAR1
BFAR
RNVU1-19
CD63
SLC35G2
APBB1
MRPS17
PVR
HEG1
PAPD5
CEPT1
PDZD2
TIMM9
ARSB
KCTD6
SRPRB
MANEA
NUAK1
POLR1B
MTMR4
DDX52
CRISPLD1
HM13
ALG11
SHISA5
TXLNG
PSEN1
TRIM36
SNORD24
MCF2
GTF2A2
GLYCTK-AS1
RAB32
FSTL3
LPCAT4
JKAMP
LYN
RUSC1
TCN2
TMEM170A
CLIC4
ZNF280B
EFNB1
PFDN4
TMEM55A
ACER3
SOCS3
MIF-AS1
PTPRZ1
COPB1
DDX21
CCDC47
ATAD3B
ZYG11A
ARHGDIA
YRDC
IL6ST
SCAMP1
RPIA
HLA-G
FASTKD3
NUP107
GADD45GIP1
TMEM128
MIR936
CD320
STT3B
GRPEL2
IRF2
MCOLN3
CCDC68
ACAA2
SKIL
VPS29
SLFN11
TMEM87A
FAM83A-AS1
ZNF818P
M6PR
GAS5
SAR1A
MBOAT1
DKC1
MFSD2A
PTGES3
KIFC3
SLC4A2
TXN
ALG6
CNIH4
WASH1
CALCRL
NAV1
COL17A1
C1QBP
MAGOH
NOP16
MRGBP
SNORA22
ATP11C
LINC00705
FAF2
RRP9
HSPA8
SNORA20
FERMT1
ILF2
FANCD2
PPA1
STARD3NL
CMTM6
SLC16A6
PSMD2
TCOF1
NUSAP1
PSMA7
ZNF669
RHBDF2
GJC1
SLC30A7
CCNYL1
TMEM51
CHORDC1
TMX2
PNO1
EMC9
PSMA6
ABHD11
ICT1
IGFBP7
PBK
SPTBN5
IL7
SNORD114-21
MST1R
ATP6V0A2
C4orf33
RAPGEF3
TMEM87B
CRIM1
RDH11
KIAA0226
SFRP1
PIK3CD
SURF4
HOTAIRM1
DPH2
SLC25A32
RACGAP1
SPATA20
KIF4A
PSMA3
SNORD4A
NOP58
TPRG1
POPDC3
SERPINB5
SPDL1
LOC102724163
C19orf48
MYDGF
ZWILCH
GTPBP4
LINC01468
PSMA4
DKK3
CXorf38
POP1
TMEM126A
TAPBPL
CHTF18
SFXN2
MTRR
ZMYND19
NDUFC2
PAQR3
UTP6
SNORD42A
LRRC49
TMEM38B
INE1
PRRG1
CD1D
EXOSC8
YARS2
MFSD8
CACYBP
TICAM1
SEC62
RIC3
MRPS18C
TRNT1
CCT2
PLTP
ZBED2
DCK
CHST2
PRPSAP1
NPM1
CCDC71L
SS18L2
PAK1IP1
QTRTD1
CSGALNACT1
VSIG10L
CCZ1B
KIAA1524
MERTK
NEFH
RRM2
MUS81
ART3
TUFM
TNFRSF12A
ITGA3
CAP1
DPY19L4
TMED9
ETS2
EHD1
GCDH
TNFSF15
FUT4
NDFIP1
ANP32E
TM9SF3
LIN52
BORA
SLC45A3
SORD
RICTOR
EPT1
PSEN2
ATP6AP2
ADPRM
AMIGO2
DDX60L
EPSTI1
MX2
SAMD9L
THBS1

## Sheet: GSEA-Hallmark
Downregulation
Gene Set Name	# Genes in Gene Set (K)	Description	# Genes in Overlap (k)	k/K	p-value	FDR q-value
INTERFERON GAMMA RESPONSE	200	Genes up-regulated in response to IFNG [GeneID=3458].	114	0.57	1.32e-101	6.61e-100
INTERFERON ALPHA RESPONSE	97	Genes up-regulated in response to alpha interferon proteins.	80	0.8247	1.29e-92	3.23e-91
EPITHELIAL MESENCHYMAL TRANSITION	200	Genes defining epithelial-mesenchymal transition, as in wound healing, fibrosis and metastasis.	73	0.365	1.05e-47	1.75e-46
INFLAMMATORY RESPONSE	200	Genes defining inflammatory response.	59	0.295	6.81e-33	8.51e-32
E2F TARGETS	200	Genes encoding cell cycle related targets of E2F transcription factors.	57	0.285	6.09e-31	6.09e-30
G2M CHECKPOINT	200	Genes involved in the G2/M checkpoint, as in progression through the cell division cycle.	53	0.265	3.62e-27	3.01e-26
TNFA SIGNALING VIA NFKB	200	Genes regulated by NF-kB in response to TNF [GeneID=7124].	49	0.245	1.42e-23	1.01e-22
COMPLEMENT	200	Genes encoding components of the complement system, which is part of the innate immune system.	47	0.235	7.54e-22	4.19e-21
KRAS SIGNALING UP	200	Genes up-regulated by KRAS activation.	47	0.235	7.54e-22	4.19e-21
ALLOGRAFT REJECTION	200	Genes up-regulated during transplant rejection.	46	0.23	5.27e-21	2.64e-20
IL6 JAK STAT3 SIGNALING	87	Genes up-regulated by IL6 [GeneID=3569] via STAT3 [GeneID=6774], e.g., during acute phase response.	27	0.3103	1.91e-16	8.68e-16
MTORC1 SIGNALING	200	Genes up-regulated through activation of mTORC1 complex.	37	0.185	5.59e-14	2.33e-13
MITOTIC SPINDLE	199	Genes important for mitotic spindle assembly.	36	0.1809	2.46e-13	9.48e-13
APICAL JUNCTION	200	Genes encoding components of apical junction complex.	36	0.18	2.88e-13	1.03e-12
IL2 STAT5 SIGNALING	199	Genes up-regulated by STAT5 in response to IL2 stimulation.	35	0.1759	1.24e-12	4.12e-12
COAGULATION	138	Genes encoding components of blood coagulation system; also up-regulated in platelets.	28	0.2029	6.2e-12	1.94e-11
APOPTOSIS	161	Genes mediating programmed cell death (apoptosis) by activation of caspases.	30	0.1863	1.08e-11	3.19e-11
MYC TARGETS V2	58	A subgroup of genes regulated by MYC - version 2 (v2).	18	0.3103	1.96e-11	5.44e-11
MYC TARGETS V1	200	A subgroup of genes regulated by MYC - version 1 (v1).	32	0.16	1.45e-10	3.8e-10
UNFOLDED PROTEIN RESPONSE	113	Genes up-regulated during unfolded protein response, a cellular stress response related to the endoplasmic reticulum.	23	0.2035	4.35e-10	1.09e-09
UV RESPONSE UP	158	Genes up-regulated in response to ultraviolet (UV) radiation.	27	0.1709	8.68e-10	2.07e-09
ANDROGEN RESPONSE	100	Genes defining response to androgens.	20	0.2	8.09e-09	1.84e-08
GLYCOLYSIS	200	Genes encoding proteins involved in glycolysis and gluconeogenesis.	29	0.145	1.05e-08	2.27e-08
XENOBIOTIC METABOLISM	200	Genes encoding proteins involved in processing of drugs and other xenobiotics.	28	0.14	4.03e-08	8.4e-08
ESTROGEN RESPONSE LATE	200	Genes defining late response to estrogen.	27	0.135	1.49e-07	2.99e-07
UV RESPONSE DN	144	Genes down-regulated in response to ultraviolet (UV) radiation.	21	0.1458	9.77e-07	1.88e-06
FATTY ACID METABOLISM	158	Genes encoding proteins involved in metabolism of fatty acids.	22	0.1392	1.21e-06	2.25e-06
HYPOXIA	200	Genes up-regulated in response to low oxygen levels (hypoxia).	25	0.125	1.81e-06	3.11e-06
P53 PATHWAY	200	Genes involved in p53 pathways and networks.	25	0.125	1.81e-06	3.11e-06
ESTROGEN RESPONSE EARLY	200	Genes defining early response to estrogen.	22	0.11	5.45e-05	9.08e-05
CHOLESTEROL HOMEOSTASIS	74	Genes involved in cholesterol homeostasis.	12	0.1622	7e-05	0.000113
MYOGENESIS	200	Genes involved in development of skeletal muscle (myogenesis).	21	0.105	0.000154	0.000241
PROTEIN SECRETION	96	Genes involved in protein secretion pathway.	13	0.1354	0.000235	0.000355

## Sheet: GSEA-Gene Ontology
Downregulation
Gene Set Name	# Genes in Gene Set (K)	Description	# Genes in Overlap (k)	k/K	p-value	FDR q-value
DEFENSE RESPONSE	1814	Reactions, triggered in response to the presence of a foreign body or the occurrence of an injury, which result in restriction of damage to the organism attacked or prevention/recovery from the infection caused by the attack. [GOC:curators]	274	0.151	3.1e-77	3.18e-73
RESPONSE TO CYTOKINE	1225	Any process that results in a change in state or activity of a cell or an organism (in terms of movement, secretion, enzyme production, gene expression, etc.) as a result of a cytokine stimulus. [GOC:sl]	214	0.1747	3.35e-71	1.61e-67
RESPONSE TO BIOTIC STIMULUS	1615	Any process that results in a change in state or activity of a cell or an organism (in terms of movement, secretion, enzyme production, gene expression, etc.) as a result of a biotic stimulus, a stimulus caused or produced by a living organism. [GOC:hb]	248	0.1536	4.71e-71	1.61e-67
NUCLEAR OUTER MEMBRANE ENDOPLASMIC RETICULUM MEMBRANE NETWORK	1124	The continuous network of membranes encompassing the nuclear outer membrane and the endoplasmic reticulum membrane. [GOC:bf, GOC:jl, GOC:mah, GOC:mcc, GOC:pr, GOC:vw]	198	0.1762	2.22e-66	5.71e-63
DEFENSE RESPONSE TO OTHER ORGANISM	1203	Reactions triggered in response to the presence of another organism that act to protect the cell or organism from damage caused by that organism. [GOC:dos]	202	0.1679	4.17e-64	8.58e-61
ENDOPLASMIC RETICULUM	1429	The irregular network of unit membranes, visible only by electron microscopy, that occurs in the cytoplasm of many eukaryotic cells. The membranes form a complex meshwork of tubular channels, which are often expanded into slitlike cavities called cisternae. The ER takes two forms, rough (or granular), with ribosomes adhering to the outer surface, and smooth (with no ribosomes attached). [ISBN:019…	216	0.1512	2.3e-60	3.93e-57
IMMUNE EFFECTOR PROCESS	1292	Any process of the immune system that can potentially contribute to an immune response. [REF:0000022, GOC:add, ISBN:0781735149]	204	0.1579	3.92e-60	5.75e-57
CYTOKINE MEDIATED SIGNALING PATHWAY	807	A series of molecular signals initiated by the binding of a cytokine to a receptor on the surface of a cell, and ending with regulation of a downstream cellular process, e.g. transcription. [GOC:mah, GOC:signaling, PMID:19295629]	159	0.197	4.91e-60	6.31e-57
INNATE IMMUNE RESPONSE	986	Innate immune responses are defense responses mediated by germline encoded components that directly recognize components of potential pathogens. [REF:0000022, GOC:add, GOC:ebc, GOC:mtg sensu]	171	0.1734	3.43e-56	3.92e-53
REGULATION OF IMMUNE SYSTEM PROCESS	1637	Any process that modulates the frequency, rate, or extent of an immune system process. [GOC:add]	224	0.1368	7.17e-55	7.37e-52
NUCLEOLUS	1382	A small, dense body one or more of which are present in the nucleus of eukaryotic cells. It is rich in RNA and protein, is not bounded by a limiting membrane, and is not seen during mitosis. Its prime function is the transcription of the nucleolar DNA into 45S ribosomal-precursor RNA, the processing of this RNA into 5.8S, 18S, and 28S components of ribosomal RNA, and the association of these comp…	202	0.1462	5.86e-54	5.47e-51
CELL ACTIVATION	1475	A change in the morphology or behavior of a cell resulting from exposure to an activating factor such as a cellular or soluble ligand. [GOC:mgi curators]	209	0.1417	1.32e-53	1.13e-50
REGULATION OF RESPONSE TO STRESS	1538	Any process that modulates the frequency, rate or extent of a response to stress. Response to stress is a change in state or activity of a cell or an organism (in terms of movement, secretion, enzyme production, gene expression, etc.) as a result of a disturbance in organismal or cellular homeostasis, usually, but not necessarily, exogenous (e.g. temperature, humidity, ionizing radiation). [GOC:d…	212	0.1378	2.21e-52	1.75e-49
POSITIVE REGULATION OF SIGNALING	1896	Any process that activates, maintains or increases the frequency, rate or extent of a signaling process. [GOC:mtg signal]	237	0.125	5.47e-51	4.01e-48
APOPTOTIC PROCESS	1994	A programmed cell death process which begins when a cell receives an internal (e.g. DNA damage) or external signal (e.g. an extracellular death ligand), and proceeds through a series of biochemical events (signaling pathway phase) which trigger an execution phase. The execution phase is the last step of an apoptotic process, and is typically characterized by rounding-up of the cell, retraction of…	235	0.1179	4.3e-46	2.94e-43
DEFENSE RESPONSE TO VIRUS	258	Reactions triggered in response to the presence of a virus that act to protect the cell or organism. [GOC:ai]	80	0.3101	5.54e-46	3.56e-43
REGULATION OF CELL POPULATION PROLIFERATION	1766	Any process that modulates the frequency, rate or extent of cell proliferation. [GOC:jl]	218	0.1234	6.85e-46	4.14e-43
POSITIVE REGULATION OF MULTICELLULAR ORGANISMAL PROCESS	1853	Any process that activates or increases the frequency, rate or extent of an organismal process, any of the processes pertinent to the function of an organism above the cellular level; includes the integrated processes of tissues and organs. [GOC:ai]	222	0.1198	1.27e-44	7.23e-42
BIOLOGICAL ADHESION	1481	The attachment of a cell or organism to a substrate, another cell, or other organism. Biological adhesion includes intracellular attachment between membrane regions. [GOC:isa complete]	194	0.131	1.63e-44	8.79e-42
WHOLE MEMBRANE	1721	Any lipid bilayer that completely encloses some structure, and all the proteins embedded in it or attached to it. Examples include the plasma membrane and most organelle membranes. [GOC:dos]	211	0.1226	6.44e-44	3.31e-41
REGULATION OF CELL DEATH	1746	Any process that modulates the rate or frequency of cell death. Cell death is the specific activation or halting of processes within a cell so that its vital functions markedly cease, rather than simply deteriorating gradually over time, which culminates in cell death. [GOC:dph, GOC:tb]	212	0.1214	1.8e-43	8.82e-41
CELL SURFACE	904	The external part of the cell wall and/or plasma membrane. [GOC:jl, GOC:mtg sensu, GOC:sm]	145	0.1604	1.92e-43	8.96e-41
RESPONSE TO VIRUS	348	Any process that results in a change in state or activity of a cell or an organism (in terms of movement, secretion, enzyme production, gene expression, etc.) as a result of a stimulus from a virus. [GOC:hb]	89	0.2557	2.1e-43	9.38e-41
SYMBIOTIC PROCESS	980	A process carried out by gene products in an organism that enable the organism to engage in a symbiotic relationship, a more or less intimate association, with another organism. The various forms of symbiosis include parasitism, in which the association is disadvantageous or destructive to one of the organisms; mutualism, in which the association is advantageous, or often necessary to one or both…	150	0.1531	2.07e-42	8.86e-40
POSITIVE REGULATION OF MOLECULAR FUNCTION	1823	Any process that activates or increases the rate or extent of a molecular function, an elemental biological activity occurring at the molecular level, such as catalysis or binding. [GO:jl]	215	0.1179	4.13e-42	1.69e-39
IDENTICAL PROTEIN BINDING	1926	Interacting selectively and non-covalently with an identical protein or proteins. [GOC:jl]	222	0.1153	6.38e-42	2.52e-39
IMMUNE SYSTEM DEVELOPMENT	1024	The process whose specific outcome is the progression of an organismal system whose objective is to provide calibrated responses by an organism to a potential internal or invasive threat, over time, from its formation to the mature structure. A system is a regularly interacting or interdependent group of organs or tissues that work together to carry out a given biological process. [GOC:add, GOC:d…	151	0.1475	1.05e-40	3.99e-38
NEGATIVE REGULATION OF RESPONSE TO STIMULUS	1753	Any process that stops, prevents, or reduces the frequency, rate or extent of a response to a stimulus. Response to stimulus is a change in state or activity of a cell or an organism (in terms of movement, secretion, enzyme production, gene expression, etc.) as a result of a stimulus. [GOC:jid]	206	0.1175	4.45e-40	1.63e-37
REGULATION OF PHOSPHORYLATION	1668	Any process that modulates the frequency, rate or extent of addition of phosphate groups into a molecule. [GOC:jl]	199	0.1193	1.21e-39	4.26e-37
REGULATION OF RESPONSE TO EXTERNAL STIMULUS	1094	Any process that modulates the frequency, rate or extent of a response to an external stimulus. [GOC:mah]	155	0.1417	1.24e-39	4.26e-37
REGULATION OF INTRACELLULAR SIGNAL TRANSDUCTION	1864	Any process that modulates the frequency, rate or extent of intracellular signal transduction. [GOC:dph, GOC:signaling, GOC:tb, GOC:TermGenie]	213	0.1143	1.31e-39	4.33e-37
REGULATION OF PHOSPHORUS METABOLIC PROCESS	1868	Any process that modulates the frequency, rate or extent of the chemical reactions and pathways involving phosphorus or compounds containing phosphorus. [GOC:ai]	213	0.114	1.81e-39	5.81e-37
POSITIVE REGULATION OF CELL POPULATION PROLIFERATION	979	Any process that activates or increases the rate or extent of cell proliferation. [GOC:curators]	145	0.1481	2.54e-39	7.91e-37
PROTEIN DIMERIZATION ACTIVITY	1023	The formation of a protein dimer, a macromolecular structure consists of two noncovalently associated identical or nonidentical subunits. [ISBN:0198506732]	147	0.1437	2.6e-38	7.85e-36
CELL MOTILITY	1819	Any process involved in the controlled self-propelled movement of a cell that results in translocation of the cell from one place to another. [GOC:dgh, GOC:dph, GOC:isa complete, GOC:mlg]	206	0.1132	1.03e-37	3.02e-35
CYTOKINE PRODUCTION	880	The appearance of a cytokine due to biosynthesis or secretion following a cellular stimulus, resulting in an increase in its intracellular or extracellular levels. [GOC:add, ISBN:0781735149]	134	0.1523	1.12e-37	3.2e-35
REGULATION OF PROTEIN MODIFICATION PROCESS	1915	Any process that modulates the frequency, rate or extent of the covalent alteration of one or more amino acid residues within a protein. [GOC:mah, GOC:tb]	211	0.1102	7e-37	1.94e-34
REGULATION OF CELL DIFFERENTIATION	1945	Any process that modulates the frequency, rate or extent of cell differentiation, the process in which relatively unspecialized cells acquire specialized structural and functional features. [GOC:curators]	213	0.1095	7.61e-37	2.06e-34
SIGNALING RECEPTOR BINDING	1654	Interacting selectively and non-covalently with one or more specific sites on a receptor molecule, a macromolecule that undergoes combination with a hormone, neurotransmitter, drug or intracellular messenger to initiate a change in cell function. [GOC:bf, GOC:ceb, ISBN:0198506732]	191	0.1155	4.41e-36	1.16e-33
POSITIVE REGULATION OF IMMUNE SYSTEM PROCESS	1101	Any process that activates or increases the frequency, rate, or extent of an immune system process. [GOC:add]	149	0.1353	8.72e-36	2.24e-33
REGULATION OF DEFENSE RESPONSE	747	Any process that modulates the frequency, rate or extent of a defense response. [GOC:mah]	118	0.158	8.49e-35	2.13e-32
INTRINSIC COMPONENT OF PLASMA MEMBRANE	1731	The component of the plasma membrane consisting of the gene products and protein complexes having either part of their peptide sequence embedded in the hydrophobic region of the membrane or some other covalently attached group such as a GPI anchor that is similarly embedded in the membrane. [GOC:dos, GOC:mah]	193	0.1115	2.19e-34	5.24e-32
HOMEOSTATIC PROCESS	1963	Any biological process involved in the maintenance of an internal steady state. [GOC:jl, ISBN:0395825172]	209	0.1065	2.19e-34	5.24e-32
TUBE DEVELOPMENT	1148	The process whose specific outcome is the progression of a tube over time, from its initial formation to a mature structure. Epithelial and endothelial tubes transport gases, liquids and cells from one site to another and form the basic structure of many organs and tissues including lung and trachea, kidney, the mammary gland, the vascular system and the gastrointestinal and urinary-genital tract…	150	0.1307	2.85e-34	6.65e-32
REGULATION OF TRANSFERASE ACTIVITY	1022	Any process that modulates the frequency, rate or extent of transferase activity, the catalysis of the transfer of a group, e.g. a methyl group, glycosyl group, acyl group, phosphorus-containing, or other groups, from one compound (generally regarded as the donor) to another compound (generally regarded as the acceptor). Transferase is the systematic name for any enzyme of EC class 2. [EC:2.-.-.-…	140	0.137	3.2e-34	7.31e-32
POSITIVE REGULATION OF PROTEIN METABOLIC PROCESS	1732	Any process that activates or increases the frequency, rate or extent of the chemical reactions and pathways involving a protein. [GOC:ai]	192	0.1109	7.16e-34	1.6e-31
POSITIVE REGULATION OF CATALYTIC ACTIVITY	1469	Any process that activates or increases the activity of an enzyme. [GOC:ebc, GOC:jl, GOC:tb, GOC:vw]	173	0.1178	1e-33	2.19e-31
GOLGI APPARATUS	1598	A membrane-bound cytoplasmic organelle of the endomembrane system that further processes the core oligosaccharides (e.g. N-glycans) added to proteins in the endoplasmic reticulum and packages them into membrane-bound vesicles. The Golgi apparatus operates at the intersection of the secretory, lysosomal, and endocytic pathways. [ISBN:0198506732]	182	0.1139	1.35e-33	2.89e-31
NEGATIVE REGULATION OF SIGNALING	1490	Any process that stops, prevents, or reduces the frequency, rate or extent of a signaling process. [GOC:mtg signal]	174	0.1168	1.84e-33	3.85e-31
PROTEOLYSIS	1809	The hydrolysis of proteins into smaller polypeptides and/or amino acids by cleavage of their peptide bonds. [GOC:bf, GOC:mah]	196	0.1083	3.08e-33	6.33e-31

## Sheet: GSEA-Canonical Pathways
Downregulation
Gene Set Name	# Genes in Gene Set (K)	Description	# Genes in Overlap (k)	k/K	p-value	FDR q-value
REACTOME CYTOKINE SIGNALING IN IMMUNE SYSTEM	884	Cytokine Signaling in Immune system	165	0.1867	7.91e-59	2.27e-55
REACTOME INTERFERON SIGNALING	203	Interferon Signaling	66	0.3251	1.36e-39	1.95e-36
REACTOME POST TRANSLATIONAL PROTEIN MODIFICATION	1432	Post-translational protein modification	181	0.1264	2.25e-39	2.15e-36
REACTOME DISEASE	1580	Disease	191	0.1209	7.93e-39	5.69e-36
REACTOME CELL CYCLE	693	Cell Cycle	117	0.1688	2.4e-37	1.38e-34
REACTOME CELL CYCLE MITOTIC	561	Cell Cycle, Mitotic	104	0.1854	6.01e-37	2.87e-34
REACTOME M PHASE	417	M Phase	85	0.2038	1.58e-33	5.85e-31
REACTOME INNATE IMMUNE SYSTEM	1114	Innate Immune System	146	0.1311	1.63e-33	5.85e-31
REACTOME INTERFERON ALPHA BETA SIGNALING	71	Interferon alpha/beta signaling	38	0.5352	3.51e-33	1.12e-30
KEGG SYSTEMIC LUPUS ERYTHEMATOSUS	139	Systemic lupus erythematosus	49	0.3525	1.28e-31	3.68e-29
REACTOME ADAPTIVE IMMUNE SYSTEM	818	Adaptive Immune System	116	0.1418	7.82e-30	2.04e-27
REACTOME CONDENSATION OF PROPHASE CHROMOSOMES	74	Condensation of Prophase Chromosomes	36	0.4865	1.46e-29	3.49e-27
REACTOME EXTRACELLULAR MATRIX ORGANIZATION	301	Extracellular matrix organization	66	0.2193	3.05e-28	6.72e-26
REACTOME B WICH COMPLEX POSITIVELY REGULATES RRNA EXPRESSION	91	B-WICH complex positively regulates rRNA expression	38	0.4176	4.91e-28	1.01e-25
NABA MATRISOME	1026	Ensemble of genes encoding extracellular matrix and extracellular matrix-associated proteins	129	0.1257	6.18e-28	1.18e-25
REACTOME CELL CYCLE CHECKPOINTS	292	Cell Cycle Checkpoints	64	0.2192	2.04e-27	3.67e-25
REACTOME SIRT1 NEGATIVELY REGULATES RRNA EXPRESSION	68	SIRT1 negatively regulates rRNA expression	33	0.4853	3.61e-27	6.09e-25
REACTOME SIGNALING BY RHO GTPASES	454	Signaling by Rho GTPases	80	0.1762	3.94e-27	6.27e-25
REACTOME RUNX1 REGULATES TRANSCRIPTION OF GENES INVOLVED IN DIFFERENTIATION OF HSCS	130	RUNX1 regulates transcription of genes involved in differentiation of HSCs	43	0.3308	1.29e-26	1.95e-24
REACTOME HCMV LATE EVENTS	116	HCMV Late Events	40	0.3448	1.21e-25	1.65e-23
REACTOME RNA POLYMERASE I PROMOTER ESCAPE	91	RNA Polymerase I Promoter Escape	36	0.3956	1.21e-25	1.65e-23
REACTOME RHO GTPASE EFFECTORS	324	RHO GTPase Effectors	65	0.2006	1.6e-25	2.09e-23
REACTOME DNA METHYLATION	65	DNA methylation	31	0.4769	2.61e-25	3.25e-23
REACTOME SIGNALING BY INTERLEUKINS	462	Signaling by Interleukins	78	0.1688	3.03e-25	3.62e-23
REACTOME POSITIVE EPIGENETIC REGULATION OF RRNA EXPRESSION	106	Positive epigenetic regulation of rRNA expression	38	0.3585	3.83e-25	4.4e-23
REACTOME TRANSCRIPTIONAL REGULATION BY RUNX1	239	Transcriptional regulation by RUNX1	55	0.2301	7.51e-25	8.29e-23
REACTOME ACTIVATED PKN1 STIMULATES TRANSCRIPTION OF AR ANDROGEN RECEPTOR REGULATED GENES KLK2 AND KLK3	67	Activated PKN1 stimulates transcription of AR (androgen receptor) regulated genes KLK2 and KLK3	31	0.4627	8.41e-25	8.93e-23
REACTOME MITOTIC PROPHASE	143	Mitotic Prophase	43	0.3007	1.01e-24	1.04e-22
REACTOME HCMV EARLY EVENTS	138	HCMV Early Events	42	0.3043	2.07e-24	2.05e-22
REACTOME SENESCENCE ASSOCIATED SECRETORY PHENOTYPE SASP	112	Senescence-Associated Secretory Phenotype (SASP)	38	0.3393	3.85e-24	3.68e-22
REACTOME HDACS DEACETYLATE HISTONES	94	HDACs deacetylate histones	35	0.3723	6.45e-24	5.97e-22
REACTOME CELLULAR SENESCENCE	198	Cellular Senescence	49	0.2475	8.76e-24	7.85e-22
REACTOME PRC2 METHYLATES HISTONES AND DNA	73	PRC2 methylates histones and DNA	31	0.4247	2.13e-23	1.85e-21
REACTOME INFECTIOUS DISEASE	866	Infectious disease	108	0.1247	2.98e-23	2.51e-21
REACTOME INTERFERON GAMMA SIGNALING	93	Interferon gamma signaling	34	0.3656	5.71e-23	4.68e-21
REACTOME MEIOTIC RECOMBINATION	87	Meiotic recombination	33	0.3793	6.22e-23	4.95e-21
REACTOME TRANSCRIPTIONAL REGULATION BY SMALL RNAS	107	Transcriptional regulation by small RNAs	36	0.3364	8.4e-23	6.47e-21
REACTOME RHO GTPASES ACTIVATE PKNS	94	RHO GTPases activate PKNs	34	0.3617	8.58e-23	6.47e-21
REACTOME ERCC6 CSB AND EHMT2 G9A POSITIVELY REGULATE RRNA EXPRESSION	76	ERCC6 (CSB) and EHMT2 (G9a) positively regulate rRNA expression	31	0.4079	9.29e-23	6.83e-21
REACTOME CELLULAR RESPONSES TO EXTERNAL STIMULI	613	Cellular responses to external stimuli	87	0.1419	1.16e-22	8.31e-21
REACTOME NEGATIVE EPIGENETIC REGULATION OF RRNA EXPRESSION	109	Negative epigenetic regulation of rRNA expression	36	0.3303	1.73e-22	1.19e-20
REACTOME SIGNALING BY NOTCH	247	Signaling by NOTCH	53	0.2146	1.75e-22	1.19e-20
REACTOME TRANSCRIPTIONAL REGULATION OF GRANULOPOIESIS	90	Transcriptional regulation of granulopoiesis	33	0.3667	2.2e-22	1.45e-20
WP EBOLA VIRUS PATHWAY ON HOST	131	Ebola Virus Pathway on Host	39	0.2977	2.23e-22	1.45e-20
REACTOME ESR MEDIATED SIGNALING	221	ESR-mediated signaling	50	0.2262	2.28e-22	1.45e-20
REACTOME HCMV INFECTION	162	HCMV Infection	43	0.2654	2.44e-22	1.52e-20
REACTOME NEUTROPHIL DEGRANULATION	479	Neutrophil degranulation	75	0.1566	2.82e-22	1.72e-20
REACTOME RNA POLYMERASE I TRANSCRIPTION	111	RNA Polymerase I Transcription	36	0.3243	3.5e-22	2.09e-20
REACTOME RUNX1 REGULATES GENES INVOLVED IN MEGAKARYOCYTE DIFFERENTIATION AND PLATELET FUNCTION	98	RUNX1 regulates genes involved in megakaryocyte differentiation and platelet function	34	0.3469	4.13e-22	2.42e-20
REACTOME TCF DEPENDENT SIGNALING IN RESPONSE TO WNT	234	TCF dependent signaling in response to WNT	51	0.2179	5.21e-22	2.99e-20
