# Supplementary material for: JAK inhibitors dampen activation of interferon-stimulated transcription of ACE2 isoforms in human airway epithelial cells
Source: Commun Biol. 2021 Jun 2;4:654. doi: 10.1038/s42003-021-02167-1 (PMC8172581; doi:10.1038/s42003-021-02167-1)
Supplement: Supplementary file 14 — Supplementary Data 11 [file 42003_2021_2167_MOESM14_ESM.xlsx]

## Sheet: IFNb_IFNb-Ruxolitinib-allGenes-
Supplmentary Table 11. All genes with normalized read counts in each replicate, log2 (fold change), p-value and adjusted p-value
Gene	SAEC_IFNb_rep1	SAEC_IFNb_rep2	SAEC_IFNb_rep3	SAEC_IFNb_Ruxolitinib_rep1	SAEC_IFNb_Ruxolitinib_rep2	SAEC_IFNb_Ruxolitinib_rep3	log2FoldChange	pvalue	padj	IFNb_mean	IFNb_Ruxolitinib_mean
A1BG	1.09077	3.07823	0	1.40952	0	1.39881	-0.298764	0.821106	0.861293	1.38966	0.93611
A1BG-AS1	8.18075	4.30952	6.0295	1.40952	5.01025	5.59525	-0.650091	0.306051	0.384322	6.17326	4.005
A1CF	17.4523	19.085	40.4838	57.7902	35.0717	48.9584	0.979472	5.84188e-05	0.000155855	25.6737	47.2735
A2M	1.63615	1.23129	0	2.81903	2.50512	4.19644	1.61522	0.131105	0.185331	0.955814	3.17353
A2M-AS1	2.72692	2.46258	2.58407	4.22855	6.26281	2.79762	0.748463	0.364028	0.444674	2.59119	4.42966
A2ML1	20.1792	30.7823	7256.08	1100.83	953.2	1112.06	2.65185	1.51254e-53	6.51072e-52	2435.68	1055.36
A3GALT2	3.2723	0.615646	2.58407	2.81903	1.25256	1.39881	-0.300388	0.756351	0.807781	2.15734	1.82347
A4GALT	35.9953	32.0136	60.295	32.4189	52.6076	44.762	0.00370815	0.985587	0.989763	42.768	43.2628
AAAS	407.401	350.302	237.735	298.818	372.011	218.215	-0.150867	0.164862	0.226761	331.813	296.348
AACS	473.938	432.183	329.9	467.96	563.653	402.858	0.231176	0.0211497	0.0365638	412.007	478.157
AACSP1	1.09077	0.615646	1.72272	12.6857	11.2731	5.59525	3.19125	4.98004e-05	0.000134018	1.14304	9.85132
AADAC	7.08998	6.15646	24.9794	26.7808	20.041	18.1846	1.15992	0.000542814	0.00125372	12.7419	21.6688
AADACL2	0.545383	0.615646	0.861358	7.04759	5.01025	9.79168	3.44593	0.000490532	0.00114004	0.674129	7.28317
AADACL2-AS1	1.63615	1.23129	0.861358	5.63807	2.50512	2.79762	1.46669	0.1208	0.172419	1.24293	3.64694
AADACP1	16.3615	17.8537	5.16815	22.5523	18.7884	30.7739	1.02603	0.0116822	0.0212595	13.1278	24.0382
AADAT	147.799	172.996	21.5339	76.1139	52.6076	58.7501	-0.49567	0.0259156	0.0438477	114.11	62.4905
AAED1	173.977	202.547	130.065	69.0663	43.8397	61.5477	-1.51563	1.1996e-15	8.55901e-15	168.863	58.1512
AAGAB	531.749	529.455	893.228	861.215	759.053	888.246	0.402373	1.70293e-06	5.52931e-06	651.477	836.171
AAK1	892.247	861.288	1228.3	2203.08	1779.89	1986.31	1.01753	3.9916e-16	2.95223e-15	993.944	1989.76
AAMDC	44.1761	43.0952	30.1475	43.695	42.5871	39.1667	0.093992	0.664419	0.729534	39.1396	41.8163
AAMP	432.489	368.156	335.068	319.96	439.649	310.536	-0.104516	0.291479	0.368815	378.571	356.715
AANAT	11.4531	7.38775	2.58407	1.40952	1.25256	1.39881	-2.27734	0.015597	0.0276934	7.14162	1.35363
AAR2	196.883	214.86	213.617	183.237	191.642	145.476	-0.268676	0.0710396	0.108181	208.453	173.452
AARS	1837.4	1267.61	547.823	637.102	655.09	580.507	-0.81997	2.62586e-14	1.69584e-13	1217.61	624.233
AARS2	548.656	522.683	256.685	346.741	383.284	253.185	-0.374107	7.75722e-05	0.000203007	442.674	327.737
AASDH	386.131	378.006	633.959	514.474	447.165	573.513	0.173144	0.0194432	0.0338863	466.032	511.717
AASDHPPT	548.656	585.479	624.484	462.322	408.335	485.388	-0.372477	0.000143303	0.00036035	586.206	452.015
AASS	1850.49	1611.14	741.629	623.007	484.741	633.662	-1.17705	2.15917e-20	2.09947e-19	1401.09	580.47
AATBC	79.0806	67.1054	39.6225	162.094	254.27	172.054	1.65528	1.04007e-29	1.73513e-28	61.9361	196.139
AATF	560.654	635.346	662.384	529.978	437.144	504.971	-0.337046	0.0130338	0.023499	619.461	490.698
AATK	1.09077	1.23129	0	4.22855	6.26281	6.99406	3.14493	0.000958111	0.00212783	0.774019	5.82847
ABALON	44.1761	46.1734	99.0561	100.076	100.205	95.1192	0.752176	4.11627e-05	0.000111878	63.1352	98.4666
ABAT	203.973	158.837	627.068	297.408	355.728	275.566	0.161087	0.133256	0.187992	329.959	309.567
ABCA1	2058.82	2056.87	4267.17	3816.97	3680.03	3526.41	0.481886	4.26911e-07	1.48439e-06	2794.29	3674.47
ABCA10	57.2653	61.5646	64.6018	353.789	278.069	338.513	2.3939	5.26191e-79	4.92488e-77	61.1439	323.457
ABCA11P	53.993	71.4149	84.4131	85.9805	81.4165	72.7382	0.220271	0.233718	0.305733	69.9403	80.0451
ABCA12	231.788	223.479	2342.03	3877.58	3170.23	3834.14	2.85476	1.38245e-193	1.48418e-190	932.433	3627.32
ABCA13	169.614	154.527	199.835	710.397	574.926	681.222	1.91005	2.95532e-76	2.49711e-74	174.659	655.515
ABCA2	106.895	96.0407	32.7316	145.18	315.646	97.9168	1.20517	1.20091e-14	7.94986e-14	78.5558	186.248
ABCA3	0	0	2.58407	7.04759	28.8089	15.3869	4.64746	2.12019e-07	7.63979e-07	0.861358	17.0811
ABCA4	1.09077	2.46258	0.861358	15.5047	7.51537	5.59525	2.67531	0.000113856	0.00029071	1.47157	9.53844
ABCA5	610.829	589.173	1038.8	2036.75	1565.7	2047.86	1.3772	4.8109e-87	5.70154e-85	746.266	1883.44
ABCA6	17.4523	17.8537	20.6726	133.904	129.014	149.673	2.87949	1.13798e-41	3.1279e-40	18.6595	137.53
ABCA7	145.072	124.36	54.2655	135.314	258.028	116.101	0.681147	4.74495e-06	1.46037e-05	107.899	169.814
ABCA8	1.09077	0.615646	1.72272	2.81903	5.01025	1.39881	1.45932	0.144023	0.201438	1.14304	3.07603
ABCA9	9.8169	8.00339	18.0885	107.123	68.8909	76.9347	2.89043	1.34494e-28	2.11243e-27	11.9696	84.3163
ABCB10	864.433	941.938	1128.38	603.273	587.452	618.275	-0.688084	6.02675e-08	2.30017e-07	978.25	603
ABCB11	23.9969	19.7007	24.9794	66.2473	47.5974	48.9584	1.23523	5.62867e-07	1.92882e-06	22.8923	54.2677
ABCB4	6.5446	7.38775	11.1976	122.628	103.963	74.137	3.64563	3.33829e-25	4.34883e-24	8.37667	100.243
ABCB6	619.555	562.7	564.189	761.139	880.551	654.644	0.380872	1.6915e-05	4.84032e-05	582.148	765.445
ABCB7	470.666	496.826	645.157	412.989	326.919	497.977	-0.379178	0.000350131	0.000831305	537.55	412.628
ABCB8	125.984	137.905	59.4337	71.8854	118.993	65.7442	-0.256369	0.106457	0.154423	107.774	85.541
ABCB9	74.1721	70.1836	26.7021	28.1903	57.6178	36.3691	-0.324425	0.147072	0.205215	57.0193	40.7258
ABCC1	2490.77	2268.04	1877.76	2373.63	3083.81	2140.18	0.186942	0.00228285	0.00474321	2212.19	2532.54
ABCC10	425.399	401.401	186.915	228.342	350.717	207.024	-0.319561	0.00032582	0.000776817	337.905	262.028
ABCC11	5.99922	9.23468	3.44543	11.2761	17.5359	13.9881	1.27771	0.0047696	0.00934113	6.22644	14.2667
ABCC2	50.7207	62.1802	87.8585	104.304	92.6896	93.7204	0.572006	0.000819205	0.00184039	66.9198	96.9048
ABCC3	331.593	283.197	127.481	365.065	499.772	334.316	0.752766	3.70811e-15	2.54041e-14	247.424	399.718
ABCC4	1222.2	1428.3	345.404	284.722	289.342	320.328	-1.51348	4.96516e-33	9.55899e-32	998.635	298.131
ABCC5	1124.04	1116.78	1441.91	3396.94	3410.73	3378.13	1.47397	1.71901e-72	1.33505e-70	1227.58	3395.26
ABCC5-AS1	9.27152	6.7721	1.72272	28.1903	18.7884	32.1727	2.189	1.39624e-07	5.12424e-07	5.92211	26.3838
ABCC6	16.3615	12.3129	8.61358	50.7426	60.123	48.9584	2.02873	2.51384e-13	1.51519e-12	12.4293	53.2747
ABCC9	293.962	267.19	83.5517	219.885	207.925	229.405	0.21377	0.141085	0.197753	214.901	219.072
ABCD1	24.5423	28.3197	14.6431	9.86662	27.5564	8.39287	-0.624537	0.090572	0.134044	22.5017	15.272
ABCD2	1.63615	1.84694	18.0885	1.40952	1.25256	0	-2.19858	0.0557229	0.087371	7.19053	0.88736
ABCD3	1010.05	1100.77	1639.16	2090.31	1779.89	2087.03	0.699904	2.79796e-19	2.54564e-18	1250	1985.74
ABCD4	380.678	347.84	206.726	164.914	181.621	117.5	-0.976729	5.09286e-21	5.19272e-20	311.748	154.678
ABCE1	2425.87	2771.64	1838.14	1479.99	1177.41	1568.07	-0.721795	9.71644e-27	1.38004e-25	2345.21	1408.49
ABCF1	996.961	1001.04	907.871	806.244	938.169	879.853	-0.145978	0.144234	0.201686	968.624	874.755
ABCF2	1053.68	1158.64	877.723	754.092	796.629	800.121	-0.387603	0.00108547	0.00239581	1030.02	783.614
ABCF3	376.315	362.615	322.148	374.932	434.639	293.751	0.0470568	0.660379	0.726033	353.693	367.774
ABCG1	519.205	478.972	621.039	352.379	468.458	365.09	-0.452242	0.00013186	0.000333137	539.739	395.309
ABCG2	107.986	138.52	18.9499	46.5141	31.314	46.1608	-0.647466	0.0197158	0.0343189	88.4853	41.3296
ABCG4	1.63615	1.84694	0.861358	0	2.50512	0	-0.874493	0.480438	0.559928	1.44815	0.835041
ABCG5	1.63615	1.84694	0	1.40952	5.01025	2.79762	1.4509	0.111453	0.160814	1.16103	3.07246
ABHD1	7.08998	6.7721	1.72272	0	2.50512	2.79762	-1.1722	0.182686	0.247896	5.19493	1.76758
ABHD10	244.332	278.272	157.628	233.98	236.734	241.994	0.130979	0.249364	0.323212	226.744	237.57
ABHD11	67.0822	68.9523	37.8997	14.0952	28.8089	15.3869	-1.49384	8.3482e-09	3.44323e-08	57.9781	19.4303
ABHD11-AS1	1.63615	0	1.72272	0	0	0	-2.06521	0.150704	0.209738	1.11962	0
ABHD12	311.959	323.214	259.269	256.532	354.475	265.774	-0.0296064	0.833737	0.871957	298.147	292.26
ABHD12B	36.5407	27.0884	79.2449	76.1139	40.082	58.7501	0.409242	0.048301	0.0769367	47.6247	58.3153
ABHD13	550.837	664.897	1313.57	628.645	569.916	749.763	-0.29327	0.0617307	0.0956813	843.102	649.441
ABHD14A	12.5438	9.85033	3.44543	2.81903	17.5359	5.59525	0.281137	0.650807	0.717827	8.61319	8.65005
ABHD14B	65.9914	61.5646	68.0473	87.3901	117.741	93.7204	0.599424	6.84706e-05	0.000180639	65.2011	99.6171
ABHD15	168.523	197.007	217.062	243.846	216.693	261.578	0.316054	0.00902349	0.0167723	194.197	240.706
ABHD16A	368.134	369.387	374.691	147.999	244.25	144.078	-1.08327	1.92352e-13	1.16593e-12	370.737	178.776
ABHD16B	7.63537	7.38775	6.0295	7.04759	6.26281	0	-0.608907	0.300074	0.378039	7.01754	4.4368
ABHD17A	13.0892	9.23468	8.61358	5.63807	8.76793	8.39287	-0.505446	0.258974	0.333912	10.3125	7.59963
ABHD17B	255.785	300.435	928.544	508.836	409.588	497.977	0.175842	0.099391	0.145391	494.921	472.134
ABHD17C	434.671	449.421	823.458	522.931	475.974	546.936	-0.0796178	0.515131	0.59324	569.183	515.28
ABHD2	2447.14	2860.9	2894.16	5292.74	5335.91	5307.09	0.960066	1.17552e-28	1.85272e-27	2734.07	5311.91
ABHD3	515.387	597.792	559.021	442.588	326.919	436.429	-0.477	1.042e-06	3.47163e-06	557.4	401.979
ABHD4	80.1714	59.7176	74.0768	241.027	205.42	187.441	1.5655	1.6018e-23	1.89711e-22	71.3219	211.296
ABHD5	448.305	509.139	639.989	1013.44	786.609	981.966	0.810302	4.00441e-23	4.64323e-22	532.478	927.339
ABHD6	53.4476	57.8707	183.469	77.5234	127.761	93.7204	0.238421	0.222591	0.292856	98.2625	99.6684
ABHD8	7.63537	6.7721	1.72272	8.4571	11.2731	8.39287	0.903165	0.0797781	0.119946	5.37673	9.37434
ABI1	1110.95	1108.16	4052.69	2210.12	1922.68	2379.38	0.336306	3.84537e-14	2.45391e-13	2090.6	2170.73
ABI2	527.386	549.771	260.13	1021.9	909.36	1011.34	1.2016	5.38611e-31	9.5998e-30	445.762	980.867
ABI3BP	95.4421	67.721	68.9086	249.485	171.601	228.006	1.47026	8.16175e-22	8.84561e-21	77.3572	216.364
ABL1	754.265	731.387	773.499	856.986	1102.25	844.883	0.294892	0.000209864	0.000515024	753.05	934.708
ABL2	2254.61	2249.57	4793.46	2297.51	1950.24	2391.97	-0.398462	0.000322962	0.000770809	3099.21	2213.24
ABLIM1	932.06	988.111	9117.47	7185.72	6652.36	7112.96	1.78018	2.52489e-165	1.58903e-162	3679.21	6983.68
ABLIM2	2.72692	1.23129	6.0295	9.86662	3.75769	5.59525	1.17109	0.0725506	0.110196	3.32924	6.40652
ABLIM3	48.5391	45.5578	213.617	71.8854	83.9217	74.137	-0.023633	0.885794	0.913369	102.571	76.648
ABO	3.2723	1.23129	1.72272	8.4571	6.26281	4.19644	1.55124	0.0214629	0.0370455	2.07544	6.30545
ABR	1236.38	1162.34	1182.64	948.605	1227.51	885.448	-0.24346	0.00103224	0.00228496	1193.79	1020.52
ABRA	16.9069	14.7755	5.16815	49.3331	20.041	29.3751	1.42188	0.000136582	0.000344208	12.2835	32.9164
ABRACL	341.41	368.772	341.959	218.475	199.157	243.393	-0.669915	5.24072e-07	1.80299e-06	350.714	220.342
ABT1	133.074	156.99	149.015	111.352	86.4268	102.113	-0.544787	0.000195619	0.000482401	146.359	99.964
ABTB1	14.7254	14.1598	8.61358	2.81903	11.2731	11.1905	-0.577359	0.166068	0.228273	12.4996	8.42753
ABTB2	57.8106	56.6394	68.9086	50.7426	56.3653	44.762	-0.279919	0.130178	0.184162	61.1195	50.6233
ACAA1	330.502	316.442	376.413	295.999	383.284	254.584	-0.148571	0.140754	0.19732	341.119	311.289
ACAA2	221.426	241.949	583.139	179.009	152.813	186.042	-0.887558	3.92907e-09	1.66999e-08	348.838	172.621
ACACA	5615.81	5049.52	3601.34	11160.6	10515.3	10977.9	1.20462	2.52743e-30	4.36819e-29	4755.56	10884.6
ACACB	47.9937	44.9421	17.2272	147.999	166.591	155.268	2.22203	2.07634e-34	4.2436e-33	36.721	156.619
ACAD10	301.052	273.962	281.664	366.474	434.639	384.673	0.457934	6.61545e-06	1.99634e-05	285.559	395.262
ACAD11	19.6338	13.5442	12.059	28.1903	33.8192	19.5834	0.820395	0.00435945	0.00859877	15.079	27.1976
ACAD8	269.965	256.724	146.431	145.18	202.915	172.054	-0.349454	0.00259497	0.00534728	224.373	173.383
ACAD9	570.471	566.394	452.213	374.932	449.67	397.263	-0.370618	2.20092e-06	7.04349e-06	529.693	407.288
ACADL	5.99922	6.7721	2.58407	23.9618	18.7884	5.59525	1.74064	0.000125482	0.000317947	5.11846	16.1152
ACADM	392.131	443.265	265.298	397.484	340.697	432.233	0.117373	0.202073	0.270343	366.898	390.138
ACADS	9.27152	7.38775	2.58407	4.22855	13.7782	2.79762	0.166613	0.759755	0.810799	6.41445	6.93479
ACADSB	130.347	147.755	398.809	460.912	422.113	437.828	1.14371	1.68468e-20	1.64775e-19	225.637	440.285
ACADVL	3073.78	2612.8	3851.13	2811.99	3429.51	2543.04	-0.120071	0.129464	0.183251	3179.24	2928.18
ACAN	1.63615	2.46258	0.861358	1.40952	0	1.39881	-0.848636	0.501466	0.580346	1.65336	0.93611
ACAP1	17.4523	17.8537	9.47493	15.5047	17.5359	2.79762	-0.331903	0.393194	0.4738	14.927	11.9461
ACAP2	1292.56	1433.22	3508.31	2321.47	1851.29	2287.06	0.195956	0.00893568	0.0166244	2078.03	2153.27
ACAP3	176.159	130.517	130.065	245.256	418.356	223.81	0.938681	5.97667e-18	4.9968e-17	145.58	295.807
ACAT1	599.922	575.629	286.832	248.075	236.734	337.114	-0.768847	3.58961e-08	1.39867e-07	487.461	273.974
ACAT2	935.878	898.227	729.57	539.845	484.741	562.322	-0.684043	1.22663e-10	5.962e-10	854.558	528.97
ACBD3	1065.68	1113.7	2594.41	1203.73	1057.16	1271.52	-0.313542	0.00654623	0.0124948	1591.26	1177.47
ACBD4	26.1784	27.704	19.8112	52.1521	71.396	40.5656	1.13218	1.68865e-06	5.49073e-06	24.5646	54.7046
ACBD5	487.573	583.016	800.201	677.978	532.339	692.412	0.0465111	0.56705	0.64229	623.597	634.243
ACBD6	341.955	356.459	217.923	456.684	407.083	467.203	0.55336	5.2758e-10	2.43153e-09	305.446	443.656
ACBD7	9.8169	13.5442	1.72272	16.9142	7.51537	12.5893	0.757199	0.139566	0.19588	8.36127	12.3396
ACCS	65.446	68.9523	31.8702	46.5141	72.6486	48.9584	0.0718374	0.73043	0.785752	55.4228	56.0404
ACD	76.3537	77.5713	16.3658	15.5047	27.5564	12.5893	-1.30783	5.68157e-06	1.72853e-05	56.7636	18.5501
ACE	4.90845	0.615646	1.72272	7.04759	15.0307	8.39287	2.27319	0.000525925	0.00121702	2.4156	10.1571
ACE2	119.439	123.745	671.859	105.714	65.1332	130.09	-1.12612	1.10964e-12	6.36256e-12	305.014	100.312
ACER2	148.89	147.755	139.54	291.77	318.151	289.554	1.06389	6.51386e-15	4.39499e-14	145.395	299.825
ACER3	1953.02	2529.69	1490.15	1141.71	910.613	1107.86	-0.89376	5.7844e-10	2.65121e-09	1990.95	1053.39
ACHE	3.2723	1.84694	2.58407	1.40952	1.25256	0	-1.51797	0.211383	0.280517	2.56777	0.88736
ACIN1	2798.91	2622.65	2725.34	2625.93	2446.25	2572.42	-0.0923046	0.17256	0.236051	2715.63	2548.2
ACKR2	2.72692	1.23129	53.4042	16.9142	28.8089	22.381	1.6987	3.70608e-05	0.000101454	19.1208	22.7014
ACKR3	1427.27	1528.65	2105.16	442.588	564.905	349.703	-1.91037	3.72532e-70	2.7088e-68	1687.02	452.399
ACKR4	34.3592	25.8571	110.254	47.9236	38.8294	54.5537	-0.0830092	0.807278	0.850034	56.8233	47.1022
ACLY	4897.54	4255.96	4186.2	7108.2	8327.03	6870.97	0.733541	9.4085e-14	5.84262e-13	4446.57	7435.4
ACMSD	4.36307	3.69387	2.58407	9.86662	5.01025	4.19644	0.787889	0.244592	0.317907	3.547	6.35777
ACO1	1397.27	1371.04	1072.39	844.301	811.66	846.281	-0.608004	4.32239e-13	2.55963e-12	1280.24	834.081
ACO2	587.923	510.986	317.841	415.808	626.281	380.477	0.00803365	0.919825	0.940546	472.25	474.188
ACOT1	2.18153	1.23129	1.72272	5.63807	6.26281	8.39287	1.96417	0.00729213	0.0138206	1.71185	6.76458
ACOT11	59.4468	56.6394	57.711	42.2855	52.6076	27.9762	-0.529298	0.0169552	0.0299043	57.9324	40.9565
ACOT12	0	0	1.72272	2.81903	6.26281	5.59525	4.27917	0.000554394	0.00127869	0.574238	4.89236
ACOT13	363.771	380.469	354.018	418.627	344.455	425.239	0.114738	0.198629	0.266361	366.086	396.107
ACOT2	42.5399	32.0136	26.7021	16.9142	28.8089	23.7798	-0.511411	0.0678406	0.103942	33.7519	23.1676
ACOT4	4.90845	4.92516	0.861358	0	1.25256	1.39881	-1.73383	0.146943	0.205066	3.56499	0.883791
ACOT7	237.787	216.707	163.658	152.228	259.28	146.875	-0.179746	0.315129	0.394259	206.051	186.128
ACOT8	33.2684	21.5476	17.2272	35.2379	35.0717	25.1786	0.387282	0.134919	0.190088	24.0144	31.8294
ACOT9	1119.67	1132.17	1254.14	477.826	521.066	622.471	-1.10828	8.71073e-28	1.30955e-26	1168.66	540.455
ACOX1	596.104	666.128	1547.86	1852.11	1753.59	1812.86	1.08242	8.27061e-41	2.194e-39	936.697	1806.18
ACOX2	5.45383	6.15646	5.16815	1.40952	6.26281	5.59525	-0.285635	0.634669	0.704198	5.59281	4.42253
ACOX3	104.714	81.2652	218.785	200.151	264.291	225.209	0.877343	1.00962e-12	5.80915e-12	134.921	229.884
ACOXL	15.8161	24.0102	0.861358	4.22855	8.76793	2.79762	-0.497097	0.422534	0.503011	13.5626	5.2647
ACP1	519.205	568.856	547.823	427.084	384.537	457.412	-0.363357	1.44325e-05	4.17313e-05	545.295	423.011
ACP2	595.013	618.108	366.938	232.57	291.847	197.233	-1.10623	2.45243e-12	1.36461e-11	526.687	240.55
ACP5	44.7214	40.017	64.6018	152.228	172.854	139.881	1.65374	1.05555e-25	1.41239e-24	49.7801	154.988
ACP6	202.337	183.462	55.9882	150.818	221.703	201.429	0.565087	5.68117e-05	0.000151878	147.263	191.317
ACPP	14.18	8.00339	182.608	195.923	156.57	193.036	2.72526	1.67414e-47	5.87591e-46	68.2637	181.843
ACPT	11.4531	6.15646	2.58407	2.81903	1.25256	2.79762	-1.40194	0.0609565	0.0946659	6.73119	2.28974
ACRBP	0.545383	2.46258	1.72272	2.81903	2.50512	4.19644	1.00839	0.259995	0.334993	1.57689	3.17353
ACRC	40.9038	38.7857	31.0089	53.5617	32.5666	36.3691	0.118713	0.607197	0.678916	36.8994	40.8325
ACRV1	16.3615	28.9353	3.44543	8.4571	3.75769	9.79168	-0.744195	0.157061	0.21749	16.2474	7.33549
ACSBG1	8.18075	6.7721	0.861358	4.22855	2.50512	2.79762	-0.595926	0.397247	0.478116	5.2714	3.1771
ACSBG2	9.8169	8.61904	2.58407	11.2761	6.26281	18.1846	0.823028	0.104438	0.152002	7.00667	11.9078
ACSF2	306.505	245.027	173.994	284.722	400.82	254.584	0.380427	0.00135064	0.00293494	241.842	313.375
ACSF3	85.0798	104.044	68.0473	60.6092	82.6691	57.3513	-0.331787	0.0632004	0.0977085	85.7237	66.8765
ACSL1	445.578	502.982	3089.69	2245.36	2228.31	2310.84	1.30989	1.90222e-15	1.33375e-14	1346.08	2261.5
ACSL3	8458.9	9831.24	10991.8	6964.42	5606.47	7111.56	-0.580267	3.60895e-05	9.89587e-05	9760.64	6560.82
ACSL4	4250.17	4495.44	5962.32	3106.58	2543.95	3096.97	-0.740748	6.46493e-15	4.36359e-14	4902.64	2915.83
ACSL5	367.588	402.017	303.198	47.9236	52.6076	67.143	-2.69875	4.99775e-27	7.22773e-26	357.601	55.8914
ACSL6	4.90845	5.54081	2.58407	2.81903	7.51537	4.19644	0.199302	0.747882	0.800657	4.34444	4.84361
ACSM1	4.36307	9.23468	6.0295	5.63807	6.26281	8.39287	-0.00180867	0.997984	0.998917	6.54242	6.76458
ACSM3	9.27152	4.92516	13.7817	18.3237	10.0205	16.7857	0.730694	0.0642057	0.0990882	9.32613	15.0433
ACSM4	4.90845	3.07823	2.58407	1.40952	3.75769	0	-0.846217	0.406786	0.48754	3.52358	1.7224
ACSM6	13.6346	22.1632	12.059	108.533	58.8704	90.9228	2.41294	5.52305e-18	4.62815e-17	15.9523	86.1087
ACSS1	96.5329	96.6564	25.8407	53.5617	55.1127	47.5596	-0.227154	0.363852	0.444519	73.01	52.078
ACSS2	794.078	481.435	658.077	1640.68	1764.86	1410	1.31264	2.92006e-35	6.16115e-34	644.53	1605.18
ACSS3	3.81768	6.7721	0	4.22855	5.01025	5.59525	1.3207	0.0866132	0.128854	3.52993	4.94468
ACTA2	25.0876	24.0102	2.58407	22.5523	20.041	19.5834	0.558674	0.125502	0.178335	17.2273	20.7255
ACTA2-AS1	10.9077	9.23468	0	5.63807	10.0205	5.59525	0.572778	0.401	0.481934	6.71412	7.0846
ACTB	28566.6	26925.9	31935.7	9206.97	10953.7	9106.27	-1.59023	1.39165e-37	3.25627e-36	29142.7	9755.63
ACTBL2	2.18153	0.615646	13.7817	2.81903	1.25256	4.19644	-0.124734	0.87129	0.901776	5.5263	2.75601
ACTG1	11318.3	10912.9	14816.2	2578.01	3130.15	2815.81	-2.12402	9.01278e-40	2.30059e-38	12349.2	2841.32
ACTG1P17	2.18153	1.84694	1.72272	11.2761	20.041	13.9881	2.98951	1.01325e-06	3.38015e-06	1.91706	15.1018
ACTG1P20	103.623	97.8876	43.0679	39.4665	40.082	34.9703	-1.02351	7.6402e-07	2.58177e-06	81.5261	38.1729
ACTG1P4	1.63615	4.92516	7.75222	7.04759	20.041	11.1905	1.53075	0.00798102	0.0150213	4.77118	12.7597
ACTL10	12.5438	11.0816	1.72272	2.81903	3.75769	0	-1.57079	0.0371444	0.0607022	8.44938	2.19224
ACTL6A	685.547	695.679	751.104	412.989	330.676	472.799	-0.81686	3.72076e-14	2.37772e-13	710.777	405.488
ACTL7A	2.18153	2.46258	0.861358	8.4571	3.75769	2.79762	1.6566	0.0591693	0.092173	1.83516	5.00414
ACTN1	7143.43	7101.47	6435.2	1663.23	2357.32	1601.64	-1.91058	1.19709e-72	9.33678e-71	6893.37	1874.06
ACTN1-AS1	6.5446	4.92516	0	0	1.25256	0	-2.64405	0.0466952	0.0745612	3.82325	0.417521
ACTN2	9.8169	9.23468	5.16815	0	0	2.79762	-3.19956	0.015447	0.0274591	8.07324	0.932541
ACTN4	2726.37	2527.84	2934.65	2107.23	3321.79	1819.85	-0.237565	0.0340851	0.05614	2729.62	2416.29
ACTR10	499.571	529.455	1037.07	500.379	417.103	479.793	-0.485761	2.25074e-06	7.19536e-06	688.7	465.758
ACTR1A	901.519	911.155	1156.8	775.234	925.643	706.4	-0.308836	0.0200104	0.0347918	989.826	802.426
ACTR1B	316.322	257.34	160.213	169.142	269.301	205.625	-0.174886	0.174647	0.238423	244.625	214.689
ACTR2	3130.5	3506.1	7452.47	3437.81	3006.15	3599.14	-0.383622	0.00393872	0.00784434	4696.36	3347.7
ACTR3	3969.3	4370.47	8853.9	4300.44	3419.49	4509.77	-0.406046	6.72402e-05	0.000177521	5731.22	4076.57
ACTR3B	40.3584	42.4795	17.2272	70.4759	65.1332	69.9406	1.0791	8.92489e-08	3.33924e-07	33.355	68.5166
ACTR3C	19.0884	32.6292	18.9499	77.5234	52.6076	51.756	1.38168	7.22671e-10	3.2826e-09	23.5558	60.629
ACTR5	129.801	118.204	157.628	119.809	107.72	99.3157	-0.302858	0.0298401	0.0497225	135.211	108.948
ACTR6	298.325	291.2	579.694	317.141	237.987	306.34	-0.379483	0.000327343	0.000780143	389.74	287.156
ACTR8	398.675	433.414	510.785	428.493	412.093	495.179	0.000835711	0.991957	0.994391	447.625	445.255
ACTRT3	73.6268	83.1121	39.6225	23.9618	12.5256	20.9822	-1.69396	1.02533e-09	4.59334e-09	65.4538	19.1565
ACVR1	864.978	977.645	1361.81	976.795	901.845	952.591	-0.152477	0.0740547	0.112229	1068.14	943.744
ACVR1B	494.663	546.078	715.788	441.179	442.154	423.84	-0.411765	0.000312782	0.000749059	585.51	435.724
ACVR1C	27.8146	20.3163	105.947	62.0188	47.5974	50.3572	0.464179	0.0499338	0.0792402	51.3593	53.3244
ACVR2A	405.765	457.425	744.213	462.322	425.871	534.346	-0.127436	0.194783	0.262073	535.801	474.18
ACVR2B	182.703	158.837	97.3334	341.103	291.847	271.37	1.06674	4.89053e-18	4.11512e-17	146.291	301.44
ACVR2B-AS1	1.09077	3.69387	0.861358	1.40952	6.26281	6.99406	1.35217	0.0886416	0.131496	1.882	4.8888
ACYP1	86.716	82.4965	39.6225	60.6092	38.8294	43.3632	-0.486978	0.0134977	0.0242683	69.6116	47.6006
ACYP2	15.8161	14.7755	37.0384	50.7426	47.5974	48.9584	1.25712	1.69835e-07	6.17461e-07	22.5433	49.0995
ADA	87.8067	96.0407	64.6018	45.1046	53.8602	37.7679	-0.871622	3.08593e-06	9.69551e-06	82.8164	45.5775
ADAD2	2.18153	1.84694	6.0295	15.5047	11.2731	5.59525	1.84156	0.001497	0.00322496	3.35266	10.791
ADAL	81.2621	95.4251	50.8201	125.447	98.9524	128.691	0.663152	1.66925e-05	4.78116e-05	75.8358	117.697
ADAM10	8848.84	9266.7	10262.2	6127.17	5149.28	5992.51	-0.713934	3.06795e-18	2.61162e-17	9459.25	5756.32
ADAM12	238.333	297.972	387.611	195.923	185.379	193.036	-0.659765	2.84683e-07	1.00986e-06	307.972	191.446
ADAM15	2198.99	1971.91	1552.17	903.501	1823.73	772.144	-0.809126	1.8053e-12	1.01599e-11	1907.69	1166.46
ADAM17	3396.65	3520.88	5028.61	2232.68	1990.32	2368.19	-0.836681	1.68645e-17	1.36736e-16	3982.04	2197.06
ADAM19	683.911	749.856	1074.97	90.2091	100.205	132.887	-2.93521	2.01363e-46	6.8057e-45	836.247	107.767
ADAM1A	134.164	138.52	73.2154	129.676	108.973	144.078	0.163868	0.272809	0.348769	115.3	127.575
ADAM20	28.3599	17.2381	24.118	116.99	93.9421	100.714	2.1419	2.2512e-15	1.5682e-14	23.2387	103.882
ADAM20P1	17.9977	8.61904	22.3953	88.7996	56.3653	65.7442	2.13582	7.57682e-13	4.39697e-12	16.3373	70.303
ADAM21	7.63537	11.0816	7.75222	19.7332	31.314	25.1786	1.58802	1.91989e-05	5.46218e-05	8.82307	25.4086
ADAM22	26.1784	33.8605	41.3452	56.3807	55.1127	53.1549	0.732538	0.000948771	0.00210888	33.7947	54.8828
ADAM23	1.09077	0.615646	0.861358	18.3237	15.0307	18.1846	4.28595	1.09021e-07	4.04419e-07	0.855923	17.1797
ADAM28	1643.24	1655.47	762.302	204.38	209.178	243.393	-2.54228	1.34011e-117	3.0573e-115	1353.67	218.984
ADAM32	26.7238	22.7789	28.4248	49.3331	43.8397	46.1608	0.822116	0.00183688	0.00388604	25.9758	46.4445
ADAM8	852.98	772.02	190.36	74.7044	116.488	75.5359	-2.52525	3.89899e-44	1.20611e-42	605.12	88.9095
ADAM9	22085.8	22623.1	21074	12553.2	10633	13305.5	-0.85273	4.76423e-15	3.23844e-14	21927.6	12163.9
ADAMTS1	16274.8	16570.7	19683.7	6283.63	6138.81	6493.29	-1.46883	4.99391e-68	3.3757e-66	17509.7	6305.24
ADAMTS13	17.9977	14.7755	14.6431	21.1428	57.6178	15.3869	0.947053	0.00378621	0.0075662	15.8054	31.3825
ADAMTS14	8.72613	9.85033	17.2272	1.40952	0	0	-4.5719	0.00012596	0.00031907	11.9345	0.469839
ADAMTS15	1316.56	1375.35	2129.28	167.733	207.925	184.643	-3.08448	4.61543e-156	2.27665e-153	1607.06	186.767
ADAMTS17	2.18153	2.46258	2.58407	5.63807	2.50512	5.59525	0.895144	0.196271	0.263684	2.4094	4.57948
ADAMTS19	14.18	9.85033	1.72272	8.4571	7.51537	16.7857	0.441234	0.407573	0.488258	8.58434	10.9194
ADAMTS3	476.12	522.683	76.6608	33.8284	32.5666	44.762	-2.88844	1.65026e-43	4.97013e-42	358.488	37.0523
ADAMTS5	4.36307	8.61904	5.16815	2.81903	0	2.79762	-1.77312	0.0267566	0.0451326	6.05008	1.87222
ADAMTS6	1059.13	853.285	752.827	125.447	113.983	125.893	-2.86182	1.06226e-83	1.14718e-81	888.415	121.774
ADAMTS7	23.4515	18.4694	6.0295	9.86662	17.5359	1.39881	-0.674485	0.105517	0.153278	15.9835	9.60043
ADAMTS8	0	1.84694	0.861358	4.22855	1.25256	4.19644	1.86841	0.0841344	0.125596	0.902765	3.22585
ADAMTS9	27.2692	37.5544	13.7817	18.3237	11.2731	22.381	-0.486346	0.129155	0.182846	26.2018	17.3259
ADAMTS9-AS2	0	0	0.861358	5.63807	5.01025	11.1905	4.89722	0.0003236	0.000772029	0.287119	7.2796
ADAMTSL1	10.3623	16.0068	0.861358	5.63807	8.76793	5.59525	0.22329	0.694186	0.754232	9.07681	6.66708
ADAMTSL3	211.063	215.476	2447.12	231.161	216.693	194.435	-1.16614	7.0512e-17	5.4392e-16	957.885	214.096
ADAMTSL4	67.6275	59.102	73.2154	46.5141	83.9217	41.9644	-0.243221	0.178812	0.243363	66.6483	57.4667
ADAMTSL4-AS1	362.135	297.972	240.319	177.599	160.328	142.679	-0.929321	2.61054e-06	8.28031e-06	300.142	160.202
ADAMTSL5	28.3599	29.551	49.9587	57.7902	60.123	58.7501	0.749016	0.000157774	0.000394403	35.9566	58.8878
ADAP1	17.9977	11.0816	15.5044	11.2761	48.8499	15.3869	0.674924	0.0198492	0.0345379	14.8612	25.171
ADAP2	2.72692	0	41.3452	40.876	47.5974	36.3691	3.36006	1.75347e-15	1.23419e-14	14.6907	41.6142
ADAR	12276	12136.2	21521.9	7904.57	8364.61	7556.38	-0.896782	7.72698e-40	1.98069e-38	15311.4	7941.85
ADARB1	222.516	205.626	120.59	280.494	298.11	275.566	0.675208	7.0883e-05	0.00018641	182.911	284.723
ADAT1	352.863	337.989	265.298	377.751	339.444	342.709	0.156284	0.150128	0.209063	318.717	353.301
ADAT2	428.126	432.799	410.868	403.122	343.202	391.667	-0.160058	0.0521554	0.0824361	423.931	379.33
ADAT3	1.63615	4.30952	4.30679	1.40952	1.25256	1.39881	-1.3288	0.179601	0.244273	3.41749	1.35363
ADCK1	50.7207	49.8673	32.7316	43.695	53.8602	39.1667	0.054894	0.793215	0.838126	44.4398	45.574
ADCK2	70.8998	87.4217	73.2154	87.3901	145.297	107.709	0.552321	0.00108629	0.00239703	77.179	113.465
ADCK3	67.6275	48.636	18.0885	47.9236	47.5974	48.9584	0.303311	0.180736	0.24567	44.784	48.1598
ADCK4	68.1729	52.9455	37.0384	52.1521	95.1947	58.7501	0.41659	0.0292959	0.0489229	52.7189	68.699
ADCK5	28.3599	26.4728	18.0885	14.0952	50.1025	8.39287	-0.0957516	0.758479	0.809745	24.3071	24.1968
ADCY1	12.5438	12.9286	12.059	36.6474	47.5974	30.7739	1.6043	2.46922e-08	9.80118e-08	12.5105	38.3396
ADCY10	4.90845	5.54081	11.1976	25.3713	13.7782	25.1786	1.66883	8.01174e-06	2.39473e-05	7.21564	21.4427
ADCY10P1	148.89	147.139	106.808	603.273	480.984	562.322	2.01874	9.1223e-31	1.60706e-29	134.279	548.86
ADCY2	1.63615	1.84694	10.3363	0	0	0	-3.67478	0.00356602	0.00715989	4.60646	0
ADCY3	558.473	556.544	211.894	224.113	325.666	186.042	-0.749313	5.91226e-14	3.71828e-13	442.303	245.274
ADCY4	154.343	107.738	88.7198	21.1428	35.0717	37.7679	-1.87885	1.82922e-17	1.47787e-16	116.934	31.3275
ADCY5	8.72613	9.85033	1.72272	8.4571	17.5359	9.79168	0.926122	0.0438228	0.0704616	6.76639	11.9282
ADCY6	964.238	797.261	968.166	790.739	1045.89	696.608	-0.125287	0.0430661	0.0693917	909.888	844.412
ADCY7	832.255	810.805	1095.65	483.464	572.421	499.376	-0.803898	6.70581e-25	8.57657e-24	912.902	518.42
ADCY9	317.413	281.966	219.646	356.608	499.772	325.923	0.511795	1.10368e-06	3.66706e-06	273.008	394.101
ADD1	1699.41	1545.27	2553.93	2002.92	2225.8	1836.64	0.0942115	0.126224	0.179235	1932.87	2021.79
ADD2	5.45383	6.15646	0	0	0	0	-3.05034	0.0438126	0.0704576	3.8701	0
ADD3	671.367	700.605	2169.76	2773.93	2326.01	2906.73	1.39012	1.03611e-70	7.65589e-69	1180.58	2668.89
ADD3-AS1	1.09077	1.84694	0	4.22855	2.50512	2.79762	2.11001	0.0414756	0.0670717	0.979234	3.1771
ADGB	0.545383	0	1.72272	0	0	1.39881	-0.266342	0.869797	0.900835	0.756033	0.466271
ADGRA2	13.0892	6.7721	0.861358	11.2761	6.26281	6.99406	0.509752	0.310095	0.388651	6.90755	8.17767
ADGRA3	1130.58	1195.58	805.369	1612.49	1568.21	1618.43	0.627917	6.05392e-10	2.77056e-09	1043.84	1599.71
ADGRB2	11.4531	8.00339	1.72272	8.4571	18.7884	6.99406	0.799311	0.0589275	0.0918356	7.05972	11.4132
ADGRE2	1.63615	2.46258	6.89086	7.04759	3.75769	8.39287	1.06756	0.0749088	0.113373	3.6632	6.39938
ADGRE5	412.31	387.241	117.145	87.3901	127.761	69.9406	-1.46708	1.58927e-26	2.22266e-25	305.565	95.0307
ADGRF1	231.788	256.109	209.31	334.056	266.796	335.715	0.388723	0.0967001	0.141894	232.402	312.189
ADGRF2	3.2723	1.84694	80.1063	28.1903	28.8089	30.7739	1.7801	2.26952e-08	9.04262e-08	28.4085	29.2577
ADGRF3	31.0869	38.17	9.47493	38.057	27.5564	20.9822	0.340357	0.217403	0.287085	26.2439	28.8652
ADGRF4	485.937	536.227	2147.36	1244.6	1037.12	1216.97	0.486795	4.72324e-05	0.00012737	1056.51	1166.23
ADGRF5	68.1729	64.0271	4.30679	19.7332	15.0307	27.9762	-0.335102	0.319487	0.398998	45.5023	20.9134
ADGRG1	992.598	932.703	1913.94	1062.78	1748.58	912.026	-0.0285839	0.802031	0.845592	1279.75	1241.13
ADGRG2	13.6346	16.6224	13.7817	73.2949	43.8397	39.1667	1.81732	4.33084e-11	2.19265e-10	14.6796	52.1004
ADGRG3	0.545383	0.615646	0	0	3.75769	0	1.24008	0.422614	0.503074	0.38701	1.25256
ADGRG4	4.36307	0.615646	4.30679	2.81903	1.25256	8.39287	0.336681	0.715417	0.772699	3.09517	4.15482
ADGRG6	3711.88	4094.04	3356.71	3678.84	3205.31	3680.27	-0.0738378	0.352546	0.432705	3720.88	3521.47
ADGRG7	1.09077	0	0.861358	4.22855	2.50512	1.39881	2.1242	0.0738147	0.111893	0.650708	2.71083
ADGRL1	36.5407	27.704	32.7316	45.1046	93.9421	43.3632	0.821523	3.89574e-05	0.000106264	32.3254	60.8033
ADGRL2	925.516	1023.82	7336.18	3457.55	2863.36	3362.74	0.740176	5.61722e-09	2.34868e-08	3095.17	3227.88
ADGRL3	4.36307	2.46258	12.059	16.9142	8.76793	16.7857	1.42658	0.00125183	0.00273323	6.29489	14.156
ADGRL4	3.2723	7.38775	0.861358	0	0	0	-3.48923	0.0130846	0.0235859	3.84047	0
ADGRV1	136.891	160.683	49.9587	453.865	382.031	458.81	2.01928	1.15595e-48	4.19428e-47	115.844	431.569
ADH1A	13.0892	16.6224	12.059	95.8472	63.8807	86.7264	2.55132	4.40033e-23	5.09261e-22	13.9235	82.1514
ADH1B	0.545383	1.23129	0.861358	2.81903	3.75769	6.99406	2.45329	0.0121849	0.0220841	0.879344	4.52359
ADH1C	1.63615	1.23129	0.861358	1.40952	1.25256	4.19644	0.801044	0.440704	0.520635	1.24293	2.28617
ADH4	31.6322	31.3979	13.7817	249.485	189.137	194.435	3.06731	5.84949e-56	2.71651e-54	25.604	211.019
ADH5	1501.44	1468.31	1771.81	1526.51	1530.63	1726.13	0.0157605	0.886665	0.913997	1580.52	1594.42
ADH6	51.8114	49.8673	78.3835	284.722	204.168	260.179	2.07913	1.15809e-49	4.37606e-48	60.0208	249.69
ADH7	5.99922	8.00339	829.487	596.226	457.185	656.043	4.04329	1.23337e-70	9.04026e-69	281.163	569.818
ADHFE1	26.7238	22.1632	24.118	102.895	93.9421	78.3335	1.89615	5.62847e-10	2.58298e-09	24.335	91.7235
ADI1	359.953	362.615	348.85	507.426	458.438	470.001	0.413037	1.4111e-07	5.1777e-07	357.139	478.622
ADIPOR1	948.967	977.645	1801.1	1420.79	1255.07	1306.49	0.159747	0.0143815	0.0257406	1242.57	1327.45
ADIPOR2	1616.52	1619.76	1882.07	1575.84	1653.38	1724.74	-0.0424194	0.714497	0.771806	1706.12	1651.32
ADIRF	24.5423	19.085	13.7817	25.3713	40.082	25.1786	0.623644	0.0365177	0.0597583	19.1363	30.2106
ADK	738.994	765.863	801.063	1044.45	925.643	1007.14	0.372166	9.16674e-07	3.07145e-06	768.64	992.413
ADM	332.138	338.605	1212.79	670.93	804.145	720.388	0.495218	0.00310498	0.00631972	627.845	731.821
ADM2	12.5438	1.84694	7.75222	4.22855	2.50512	0	-1.74987	0.0275799	0.0463458	7.38099	2.24456
ADM5	39.2676	43.7108	7.75222	11.2761	8.76793	11.1905	-1.2368	0.000907663	0.00202342	30.2436	10.4115
ADNP	1950.84	2170.77	2901.05	4423.06	3537.23	4204.83	0.807021	7.02684e-13	4.0882e-12	2340.89	4055.04
ADNP-AS1	67.0822	51.7142	54.2655	67.6568	57.6178	60.1489	0.082999	0.67687	0.73969	57.6873	61.8079
ADNP2	692.637	734.465	1404.01	824.568	747.779	798.722	-0.18009	0.0369334	0.060379	943.705	790.356
ADO	221.426	278.887	361.77	205.79	167.843	200.03	-0.564832	2.71792e-07	9.66578e-07	287.361	191.221
ADORA2A-AS1	3.2723	4.30952	0	4.22855	10.0205	6.99406	1.38363	0.0405233	0.0656422	2.52727	7.08104
ADORA2B	486.482	602.717	197.251	256.532	217.946	254.584	-0.668576	7.73571e-06	2.31982e-05	428.817	243.021
ADPGK	1769.22	1928.2	985.393	732.949	701.435	767.948	-1.02432	3.23525e-20	3.10608e-19	1560.94	734.11
ADPGK-AS1	26.1784	25.2415	19.8112	19.7332	21.2936	19.5834	-0.195822	0.516933	0.594826	23.7437	20.2034
ADPRH	39.813	51.0986	34.4543	18.3237	21.2936	11.1905	-1.22917	0.000165635	0.000413036	41.7886	16.9359
ADPRHL1	1.63615	0.615646	4.30679	4.22855	7.51537	5.59525	1.56607	0.0246265	0.0419036	2.18619	5.77972
ADPRHL2	357.226	295.51	294.584	150.818	200.41	110.506	-1.06508	3.34934e-21	3.46929e-20	315.773	153.911
ADPRM	61.6283	67.1054	55.9882	38.057	50.1025	36.3691	-0.542339	0.00579234	0.0111762	61.574	41.5095
ADRA1B	10.3623	12.9286	6.89086	1.40952	2.50512	4.19644	-1.80545	0.0111384	0.0203694	10.0606	2.70369
ADRA2C	0.545383	0	0	0	2.50512	0	1.70115	0.325356	0.404999	0.181794	0.835041
ADRB1	5.45383	4.92516	3.44543	7.04759	11.2731	13.9881	1.37949	0.00746471	0.0141268	4.60814	10.7696
ADRB2	1512.35	1551.43	4552.28	1165.67	1187.43	1078.48	-0.948008	4.39994e-10	2.04594e-09	2538.68	1143.86
ADRBK1	352.863	277.04	269.605	181.828	333.181	180.447	-0.426297	7.56817e-05	0.000198372	299.836	231.819
ADRBK2	431.944	447.574	518.537	428.493	394.557	415.447	-0.167929	0.113299	0.16309	466.018	412.832
ADRM1	263.42	229.636	92.1653	108.533	206.673	86.7264	-0.450755	0.000702894	0.00159698	195.074	133.977
ADSL	639.735	650.737	254.962	305.865	291.847	302.143	-0.663914	1.58052e-13	9.63786e-13	515.145	299.952
ADSS	802.804	986.264	1183.51	720.263	611.25	839.287	-0.445909	8.44994e-07	2.84119e-06	990.858	723.6
ADSSL1	44.1761	32.0136	155.044	204.38	225.461	169.256	1.73745	1.29011e-22	1.45704e-21	77.078	199.699
ADTRP	77.9898	70.7992	99.0561	56.3807	52.6076	62.9465	-0.5175	0.00276761	0.00567355	82.6151	57.3116
AEBP1	26.7238	28.3197	4.30679	2.81903	6.26281	4.19644	-1.809	0.000471929	0.00110058	19.7834	4.42609
AEBP2	582.469	552.85	1025.88	1443.35	1147.35	1327.47	0.913002	3.99537e-18	3.3759e-17	720.399	1306.06
AEN	359.408	364.462	272.189	136.723	172.854	134.286	-1.15449	1.51819e-23	1.80276e-22	332.02	147.954
AES	415.582	390.935	348.85	377.751	584.946	286.756	0.0627397	0.554064	0.630193	385.122	416.485
AFAP1	407.401	356.459	640.85	689.254	836.711	682.62	0.690893	3.9059e-24	4.77153e-23	468.237	736.195
AFAP1-AS1	65.446	51.0986	48.236	87.3901	87.6793	75.5359	0.599632	0.00117343	0.00257561	54.9269	83.5351
AFAP1L1	249.24	238.255	388.472	188.875	220.451	193.036	-0.506545	0.00024986	0.000607055	291.989	200.787
AFAP1L2	412.31	422.948	730.431	483.464	616.26	532.947	0.109705	0.256273	0.330898	521.897	544.224
AFF1	1952.47	2049.48	5021.72	4297.62	4034.5	4227.21	0.622128	1.28366e-14	8.47311e-14	3007.89	4186.44
AFF2	0	0.615646	1.72272	4.22855	2.50512	1.39881	2.08876	0.0794331	0.119477	0.779454	2.71083
AFF4	3955.12	4209.17	10972.8	8536.04	7140.86	8247.4	0.487536	1.43843e-19	1.32858e-18	6379.04	7974.76
AFG3L1P	364.316	322.598	239.457	221.294	232.977	204.227	-0.468465	5.62764e-06	1.71298e-05	308.791	219.499
AFG3L2	857.888	830.506	714.065	823.158	794.124	802.918	0.0123717	0.903234	0.92664	800.82	806.733
AFMID	63.2645	67.721	51.6815	74.7044	61.3755	64.3454	0.1431	0.471698	0.551433	60.889	66.8084
AFTPH	629.918	647.659	1951.84	1185.4	923.138	1218.37	0.247956	4.47014e-05	0.000120992	1076.47	1108.97
AGA	317.958	368.156	920.791	365.065	345.707	470.001	-0.29835	0.0687054	0.105064	535.635	393.591
AGAP1	225.789	241.949	267.882	651.197	742.769	663.037	1.47256	2.99453e-54	1.32332e-52	245.207	685.668
AGAP1-IT1	13.0892	6.7721	3.44543	38.057	31.314	18.1846	1.98586	7.97583e-05	0.00020822	7.76891	29.1852
AGAP11	3.2723	1.84694	8.61358	21.1428	27.5564	23.7798	2.60964	4.47004e-09	1.88936e-08	4.5776	24.1596
AGAP2	9.8169	6.15646	0.861358	1.40952	2.50512	1.39881	-1.5787	0.0790874	0.119026	5.61157	1.77115
AGAP3	339.774	336.758	241.18	345.332	470.963	283.959	0.23245	0.0104375	0.0191972	305.904	366.751
AGAP4	14.18	6.15646	7.75222	18.3237	10.0205	5.59525	0.265174	0.535518	0.612844	9.36288	11.3132
AGAP5	41.9945	49.2516	39.6225	52.1521	43.8397	22.381	-0.153348	0.513342	0.591776	43.6229	39.4576
AGAP6	108.531	110.201	69.77	83.1615	75.1537	61.5477	-0.381304	0.035864	0.0588098	96.1673	73.2877
AGAP7P	2.18153	0	1.72272	0	1.25256	2.79762	0.0848679	0.946405	0.960455	1.30142	1.35006
AGAP9	3.2723	6.15646	1.72272	2.81903	5.01025	2.79762	-0.0658409	0.929713	0.948368	3.71716	3.5423
AGBL1	0.545383	1.84694	2.58407	4.22855	6.26281	2.79762	1.62929	0.0385182	0.0627171	1.6588	4.42966
AGBL1-AS1	7.63537	9.23468	25.8407	14.0952	12.5256	9.79168	0.0558739	0.89045	0.91672	14.2369	12.1375
AGBL2	49.6299	54.7925	52.5428	62.0188	52.6076	47.5596	0.0606009	0.755553	0.807211	52.3217	54.062
AGBL3	22.3607	18.4694	8.61358	28.1903	30.0615	30.7739	0.886598	0.00196344	0.00412795	16.4812	29.6752
AGBL5	174.523	153.296	92.1653	170.552	225.461	198.631	0.543129	6.05689e-07	2.07012e-06	139.995	198.215
AGER	103.077	81.2652	54.2655	36.6474	56.3653	54.5537	-0.650122	0.00155626	0.00334315	79.5361	49.1888
AGFG1	1536.89	1609.91	2719.31	2552.64	2094.28	2509.47	0.33379	6.98295e-07	2.368e-06	1955.37	2385.46
AGFG2	63.2645	56.6394	29.2862	95.8472	142.792	95.1192	1.27167	3.92268e-11	1.99201e-10	49.73	111.253
AGGF1	631.009	705.53	1248.11	856.986	721.476	913.424	0.00868642	0.879054	0.907958	861.549	830.629
AGK	433.58	504.214	563.328	600.454	542.359	560.924	0.193759	0.014639	0.0261605	500.374	567.912
AGL	1074.41	1113.09	1627.1	3227.79	2794.47	3255.04	1.3079	2.09461e-152	9.80225e-150	1271.53	3092.43
AGMAT	47.9937	48.636	16.3658	42.2855	38.8294	34.9703	0.166504	0.477455	0.556988	37.6652	38.6951
AGMO	224.698	208.704	161.935	26.7808	27.5564	19.5834	-2.98494	4.43898e-29	7.16321e-28	198.446	24.6402
AGO1	524.113	511.601	457.381	961.291	970.736	970.776	0.958114	2.16932e-26	3.00853e-25	497.699	967.601
AGO2	645.189	707.992	461.688	414.398	422.113	449.019	-0.482774	4.90189e-06	1.50537e-05	604.956	428.51
AGO3	432.489	416.176	391.056	628.645	521.066	567.918	0.464276	6.33412e-06	1.91651e-05	413.241	572.543
AGO4	453.759	371.234	998.314	920.415	830.449	872.859	0.654141	1.3362e-22	1.5063e-21	607.769	874.574
AGPAT1	163.615	178.537	101.64	159.275	211.683	146.875	0.257122	0.0489025	0.0777863	147.931	172.611
AGPAT2	62.7191	48.0204	32.7316	31.0094	70.1435	34.9703	-0.0672806	0.767787	0.817364	47.8237	45.3744
AGPAT3	574.834	638.424	804.508	748.454	893.077	759.555	0.25998	0.00311678	0.00634303	672.589	800.362
AGPAT4	388.313	301.051	310.95	428.493	432.134	439.227	0.364459	0.000392961	0.000925529	333.438	433.285
AGPAT4-IT1	59.9922	50.4829	26.7021	49.3331	36.3243	32.1727	-0.217125	0.34044	0.420647	45.7257	39.2767
AGPAT5	1099.49	1312.56	469.44	903.501	635.049	779.138	-0.187692	0.130649	0.184728	960.496	772.563
AGPAT6	1026.96	1125.4	1147.33	858.396	874.288	814.109	-0.371288	4.68096e-08	1.80313e-07	1099.9	848.931
AGPAT9	97.0782	190.234	67.1859	14.0952	13.7782	16.7857	-2.88593	1.44786e-13	8.84958e-13	118.166	14.8864
AGPS	1281.11	1419.06	1828.66	1722.43	1386.59	1892.59	0.148105	0.0815433	0.122208	1509.61	1667.2
AGR2	957.148	1089.69	1286.87	2187.57	1932.7	2191.94	0.907292	0.000452137	0.0010574	1111.24	2104.07
AGRN	3002.88	2532.77	1050.86	1145.94	2609.09	907.829	-0.518889	1.49732e-06	4.89653e-06	2195.5	1554.28
AGRP	4.36307	4.92516	2.58407	0	1.25256	0	-2.9067	0.0267952	0.0451894	3.95743	0.417521
AGTPBP1	487.027	490.054	280.803	528.569	452.175	518.959	0.282061	0.0112185	0.0205015	419.295	499.901
AGTRAP	139.073	126.823	31.8702	35.2379	77.6588	32.1727	-0.818005	0.00161984	0.00346138	99.2553	48.3565
AHCTF1	2302.06	2591.87	2654.7	2104.41	1777.39	2296.85	-0.293747	5.91715e-05	0.000157609	2516.21	2059.55
AHCTF1P1	23.9969	30.1666	24.118	15.5047	13.7782	19.5834	-0.686993	0.0283416	0.0475163	26.0938	16.2887
AHCY	1034.59	1107.55	608.98	842.891	982.009	935.805	0.0514552	0.693727	0.75392	917.039	920.235
AHCYL1	1136.58	1011.51	1584.9	1472.95	1414.14	1619.82	0.294019	6.20176e-06	1.87864e-05	1244.33	1502.3
AHCYL2	227.97	222.248	393.64	404.531	412.093	488.185	0.680517	4.60201e-13	2.72257e-12	281.286	434.937
AHDC1	115.621	95.4251	154.183	231.161	331.929	198.631	1.04347	4.16832e-16	3.07502e-15	121.743	253.907
AHI1	499.026	517.758	184.331	644.149	443.407	598.692	0.589812	1.54306e-06	5.0389e-06	400.371	562.083
AHNAK	108244	106584	167392	227964	225228	217163	0.839523	9.67266e-25	1.22424e-23	127407	223452
AHNAK2	11773.7	10263.4	26734.8	41196	50100	39980.8	1.54426	1.1894e-38	2.92558e-37	16257.3	43758.9
AHR	1373.28	1479.4	6064.82	5058.76	4454.11	5114.06	1.07445	1.64441e-56	7.79537e-55	2972.5	4875.64
AHRR	2.72692	10.466	12.059	5.63807	5.01025	13.9881	0.0321757	0.944901	0.959218	8.4173	8.21215
AHSA1	970.237	1029.36	980.225	837.253	789.114	871.46	-0.25435	0.0117524	0.0213703	993.274	832.609
AHSA2	809.349	647.043	789.865	1176.95	1062.17	1121.85	0.577074	1.26113e-09	5.60705e-09	748.752	1120.32
AIDA	368.134	394.629	324.732	205.79	152.813	221.012	-0.912103	3.81513e-09	1.62535e-08	362.498	193.205
AIF1L	26.1784	17.2381	14.6431	28.1903	31.314	29.3751	0.621986	0.0430898	0.0694237	19.3532	29.6265
AIFM1	462.485	431.568	394.502	493.331	462.195	435.031	0.110515	0.237762	0.310245	429.518	463.519
AIFM2	63.8099	51.7142	14.6431	47.9236	61.3755	23.7798	0.282358	0.206884	0.275407	43.3891	44.3596
AIFM3	1.09077	4.30952	0	1.40952	7.51537	0	0.972973	0.361029	0.44158	1.8001	2.97496
AIG1	632.645	623.649	608.98	568.035	458.438	555.328	-0.25068	0.0990348	0.144935	621.758	527.267
AIM1	8430.54	8360.47	10624.8	14928.2	13073	14907.1	0.654167	1.01084e-34	2.08697e-33	9138.62	14302.8
AIM1L	50.1753	52.9455	517.676	335.465	551.127	296.548	1.73708	1.72713e-62	1.02677e-60	206.932	394.38
AIM2	64.3552	84.3434	180.024	7.04759	7.51537	15.3869	-3.35692	2.71897e-14	1.75287e-13	109.574	9.9833
AIMP1	617.374	727.693	1207.62	584.95	517.308	625.269	-0.516146	0.000261096	0.0006325	850.897	575.842
AIMP2	56.1745	60.9489	18.9499	28.1903	38.8294	40.5656	-0.167197	0.443179	0.523085	45.3578	35.8618
AIP	40.3584	43.0952	28.4248	42.2855	42.5871	20.9822	-0.0993335	0.694284	0.754294	37.2928	35.2849
AIRN	7.63537	6.7721	14.6431	5.63807	3.75769	8.39287	-0.661447	0.248602	0.322384	9.68352	5.92954
AJAP1	8.18075	6.15646	5.16815	0	0	1.39881	-3.78837	0.00210484	0.0044009	6.50178	0.466271
AJUBA	2919.98	2412.71	3091.41	2107.23	2034.16	2064.65	-0.437902	1.68884e-10	8.14994e-10	2808.04	2068.68
AK1	44.7214	46.7891	24.118	60.6092	121.499	50.3572	1.00571	8.1067e-08	3.04686e-07	38.5428	77.4883
AK2	1451.27	1495.4	1569.39	1413.75	1218.74	1396.01	-0.165124	0.0254318	0.0431211	1505.35	1342.83
AK3	430.307	449.421	1043.97	1200.91	1131.06	1274.32	1.03191	6.89605e-25	8.80139e-24	641.231	1202.1
AK4	676.821	901.305	1460	1478.58	1354.02	1537.29	0.590304	4.20906e-10	1.95968e-09	1012.71	1456.63
AK5	28.3599	25.8571	7.75222	46.5141	41.3345	47.5596	1.18221	5.9123e-05	0.000157526	20.6564	45.1361
AK6	130.892	165.609	136.095	83.1615	82.6691	110.506	-0.654284	2.89809e-05	8.05068e-05	144.198	92.1123
AK7	1.63615	6.15646	4.30679	16.9142	11.2731	26.5774	2.17326	1.1314e-05	3.31659e-05	4.03313	18.2549
AK8	2.18153	0	0.861358	1.40952	7.51537	2.79762	1.79779	0.0524583	0.0828716	1.0143	3.9075
AK9	14.7254	19.7007	61.1564	145.18	101.458	120.298	2.1851	3.75239e-32	7.03852e-31	31.8608	122.312
AKAP1	997.506	1089.08	547.823	546.893	554.885	530.15	-0.627319	7.20415e-09	2.98825e-08	878.136	543.976
AKAP10	664.822	722.152	1021.57	971.157	777.841	940.002	0.180468	0.00426765	0.00843226	802.848	896.333
AKAP11	1641.06	1831.55	2457.45	2896.56	2498.86	2860.57	0.496767	6.03207e-10	2.76126e-09	1976.69	2752
AKAP12	2808.18	3141.64	3343.79	1205.14	1038.37	1258.93	-1.40815	1.10568e-39	2.80665e-38	3097.87	1167.48
AKAP13	1809.04	1717.65	5330.94	5397.04	5200.64	5336.47	1.05633	8.92313e-44	2.72791e-42	2952.54	5311.38
AKAP14	2.18153	3.07823	0.861358	0	1.25256	0	-2.08084	0.144089	0.201515	2.04037	0.417521
AKAP2	1.63615	0.615646	0.861358	0	1.25256	1.39881	-0.232996	0.884095	0.912235	1.03772	0.883791
AKAP3	30.5415	47.4047	68.9086	36.6474	31.314	41.9644	-0.359832	0.163664	0.225358	48.9516	36.642
AKAP5	32.1776	37.5544	26.7021	64.8378	33.8192	47.5596	0.621544	0.0226005	0.0387817	32.1447	48.7389
AKAP6	78.5352	70.7992	142.985	162.094	132.772	139.881	0.645994	7.44009e-06	2.23521e-05	97.4399	144.916
AKAP7	104.168	134.211	83.5517	33.8284	25.0512	26.5774	-1.88114	1.57467e-12	8.89763e-12	107.31	28.4857
AKAP8	552.473	560.853	543.517	527.159	483.489	502.174	-0.128992	0.133574	0.188354	552.281	504.274
AKAP8L	685.547	604.564	785.558	630.054	752.79	576.311	-0.0872945	0.297605	0.375551	691.89	653.052
AKAP9	3919.12	4041.1	5640.17	7294.25	5826.92	7306	0.599703	2.73088e-11	1.40914e-10	4533.46	6809.06
AKIP1	117.257	139.136	129.204	70.4759	98.9524	99.3157	-0.505798	0.00069392	0.00157757	128.532	89.5813
AKIRIN1	898.792	1028.13	2304.13	1305.21	1117.29	1354.05	-0.0382122	0.543304	0.620127	1410.35	1258.85
AKIRIN2	225.243	233.945	411.729	276.265	230.471	272.768	-0.106812	0.378641	0.45948	290.306	259.835
AKNA	90.5336	82.4965	47.3747	93.0281	146.55	79.7323	0.576929	0.000273725	0.000660815	73.4683	106.437
AKNAD1	2.18153	3.69387	10.3363	9.86662	6.26281	12.5893	0.965365	0.0768217	0.116008	5.4039	9.57291
AKR1A1	359.408	340.452	164.519	319.96	372.011	281.161	0.249616	0.00633945	0.0121369	288.126	324.378
AKR1B1	377.951	363.231	215.339	279.084	326.919	235	-0.141482	0.20644	0.274957	318.84	280.335
AKR1B10	99.2598	113.279	2031.94	1212.18	1166.14	1373.63	2.11346	1.957e-62	1.15965e-60	748.16	1250.65
AKR1B15	0	1.23129	20.6726	14.0952	16.2833	13.9881	2.26139	1.29001e-05	3.75383e-05	7.30129	14.7889
AKR1C1	143.981	108.354	204.142	1699.88	1774.88	1672.98	3.52911	9.0099e-252	1.49491e-248	152.159	1715.91
AKR1C2	203.428	156.99	1960.45	3537.89	3390.69	3754.41	3.16008	3.64366e-111	7.73262e-109	773.623	3561
AKR1C3	164.16	177.306	723.54	1193.86	1278.87	1242.15	2.16738	7.88769e-59	4.06661e-57	355.002	1238.29
AKR1C4	1.63615	1.23129	0.861358	2.81903	2.50512	1.39881	0.988234	0.371594	0.452703	1.24293	2.24099
AKR1C6P	1.63615	0.615646	0.861358	7.04759	10.0205	4.19644	2.92047	0.00473104	0.00927058	1.03772	7.08817
AKR1E2	10.3623	6.15646	1.72272	9.86662	8.76793	20.9822	1.18797	0.0145767	0.0260592	6.08048	13.2056
AKR7A2	157.07	156.374	75.7995	235.389	240.492	187.441	0.803921	2.88584e-10	1.3655e-09	129.748	221.107
AKR7A2P1	65.446	46.1734	34.4543	36.6474	38.8294	29.3751	-0.444501	0.0876348	0.130172	48.6912	34.9506
AKR7A3	3.2723	3.07823	3.44543	2.81903	3.75769	2.79762	-0.0376433	0.960382	0.971856	3.26532	3.12478
AKR7L	4.90845	3.69387	6.89086	5.63807	10.0205	8.39287	0.678863	0.181708	0.246796	5.16439	8.01715
AKT1	956.057	928.393	465.994	386.208	621.271	320.328	-0.804911	2.75871e-24	3.38595e-23	783.482	442.602
AKT1S1	148.89	135.442	98.1948	164.914	197.905	142.679	0.389393	0.00236534	0.00490264	127.509	168.499
AKT2	576.47	504.214	317.841	384.798	581.189	349.703	-0.0987221	0.200425	0.268375	466.175	438.563
AKT3	365.952	341.068	309.227	321.37	288.089	325.923	-0.12608	0.250604	0.324519	338.749	311.794
AKTIP	171.796	170.534	453.074	458.093	384.537	479.793	0.886951	8.23243e-28	1.24174e-26	265.135	440.807
ALAD	86.716	84.3434	173.133	286.132	296.857	241.994	1.33943	6.68296e-32	1.24587e-30	114.731	274.995
ALAS1	339.228	359.537	540.071	407.35	437.144	369.286	-0.00394246	0.976688	0.98364	412.946	404.594
ALAS2	2.18153	3.07823	1.72272	4.22855	3.75769	2.79762	0.597495	0.442478	0.522325	2.32749	3.59462
ALB	0.545383	1.23129	2.58407	5.63807	1.25256	5.59525	1.67518	0.0549865	0.0863573	1.45358	4.16196
ALCAM	14653.9	16250	24226.5	14385.5	12481.8	15009.3	-0.362021	0.000120431	0.00030617	18376.8	13958.9
ALDH16A1	59.4468	65.8741	22.3953	50.7426	63.8807	40.5656	0.179808	0.380293	0.460841	49.2387	51.7296
ALDH18A1	2003.74	2061.8	1379.89	1375.69	1376.57	1384.82	-0.37092	0.000190189	0.00047028	1815.14	1379.03
ALDH1A1	17.4523	17.8537	238.596	367.884	370.758	407.054	3.06796	1.04129e-43	3.16215e-42	91.3007	381.899
ALDH1A2	0.545383	1.84694	4.30679	5.63807	1.25256	2.79762	0.760139	0.353343	0.433653	2.23304	3.22942
ALDH1A3	1533.07	1615.45	1631.41	3979.07	3653.72	4111.11	1.2917	2.26942e-32	4.27443e-31	1593.31	3914.63
ALDH1B1	286.872	328.139	61.1564	118.399	102.71	109.107	-0.677938	2.46588e-06	7.84876e-06	225.389	110.072
ALDH1L1	3.81768	1.84694	7.75222	60.6092	88.9319	44.762	3.92186	1.22118e-24	1.53708e-23	4.47228	64.7677
ALDH1L2	357.771	225.326	290.278	286.132	195.4	275.566	-0.226839	0.131252	0.185494	291.125	252.366
ALDH2	322.322	248.105	559.882	508.836	566.158	470.001	0.519306	1.43253e-06	4.69306e-06	376.77	514.998
ALDH3A1	42.5399	30.7823	42.2065	1076.87	1868.82	849.079	4.96854	5.00423e-184	4.56661e-181	38.5096	1264.92
ALDH3A2	1054.77	1028.74	1367.84	5519.67	4848.67	5358.85	2.19703	7.14945e-123	1.7633e-120	1150.45	5242.4
ALDH3B1	4.90845	2.46258	6.89086	14.0952	35.0717	19.5834	2.29641	4.83053e-07	1.66658e-06	4.75396	22.9168
ALDH3B2	1.63615	0.615646	248.071	98.6662	154.065	118.899	4.0129	1.78851e-22	2.00628e-21	83.4409	123.877
ALDH4A1	159.797	104.66	43.0679	118.399	227.966	110.506	0.630098	7.81092e-06	2.34046e-05	102.508	152.291
ALDH5A1	28.3599	34.4762	40.4838	116.99	135.277	142.679	1.9496	3.90288e-25	5.05905e-24	34.44	131.648
ALDH6A1	64.3552	64.0271	96.4721	224.113	190.389	194.435	1.46446	4.8574e-25	6.26518e-24	74.9515	202.979
ALDH7A1	1079.31	976.414	361.77	1224.87	1002.05	1168.01	0.618198	1.07704e-14	7.15842e-14	805.833	1131.64
ALDH8A1	8.18075	9.85033	12.9204	54.9712	51.355	39.1667	2.26513	1.01643e-13	6.29908e-13	10.3171	48.4977
ALDH9A1	574.834	633.499	755.411	630.054	488.499	644.852	-0.153508	0.0932626	0.137513	654.581	587.802
ALDOA	2982.7	2807.34	1366.11	2110.05	3637.44	1665.99	0.0375751	0.78039	0.827834	2385.39	2471.16
ALDOB	1.63615	1.84694	1.72272	4.22855	7.51537	9.79168	2.07235	0.00493138	0.00962698	1.73527	7.17854
ALDOC	179.431	183.462	139.54	412.989	588.704	451.816	1.51656	6.15504e-53	2.6064e-51	167.478	484.503
ALG1	319.595	355.227	139.54	84.571	129.014	130.09	-1.13607	7.77087e-12	4.18119e-11	271.454	114.558
ALG10	448.851	450.653	396.225	311.503	275.564	251.786	-0.614927	2.10666e-09	9.18947e-09	431.909	279.618
ALG10B	454.304	505.445	592.614	484.874	419.608	574.912	-0.0663469	0.474949	0.554488	517.454	493.131
ALG11	313.05	336.142	402.254	186.056	141.54	165.06	-1.0901	2.72665e-16	2.03367e-15	350.482	164.219
ALG12	145.072	142.83	71.4927	60.6092	120.246	78.3335	-0.412285	0.0426696	0.0688257	119.798	86.3962
ALG13	736.813	713.533	555.576	947.196	728.991	844.883	0.334727	0.00295568	0.00603402	668.641	840.356
ALG14	81.8075	99.1189	63.7405	66.2473	75.1537	89.524	-0.0420616	0.854858	0.888497	81.5556	76.975
ALG1L	0.545383	1.84694	1.72272	8.4571	1.25256	1.39881	1.43814	0.140363	0.196862	1.37168	3.70283
ALG1L9P	6.5446	5.54081	1.72272	14.0952	15.0307	9.79168	1.75807	0.000629874	0.00144058	4.60271	12.9725
ALG2	918.426	1075.53	1049.99	417.217	358.233	437.828	-1.33669	2.05983e-15	1.43928e-14	1014.65	404.426
ALG3	313.595	350.302	107.67	76.1139	100.205	99.3157	-1.3242	3.69662e-12	2.0297e-11	257.189	91.8782
ALG5	589.014	730.771	617.593	238.208	214.188	276.965	-1.42295	2.4711e-14	1.59929e-13	645.793	243.12
ALG6	726.451	949.325	577.11	400.303	301.867	440.626	-0.960611	2.26832e-23	2.66575e-22	750.962	380.932
ALG8	1072.77	1202.97	705.452	353.789	304.373	374.882	-1.49328	5.94005e-37	1.35008e-35	993.731	344.348
ALG9	1130.03	1290.39	1069.81	907.729	761.558	902.234	-0.437571	3.60734e-05	9.89294e-05	1163.41	857.174
ALK	23.4515	22.1632	18.0885	212.837	176.611	163.661	3.10135	8.36471e-50	3.21399e-48	21.2344	184.37
ALKBH1	99.8052	126.823	124.897	101.485	82.6691	96.518	-0.317599	0.0442882	0.0711293	117.175	93.5575
ALKBH2	80.1714	69.5679	25.8407	29.5999	27.5564	20.9822	-1.06592	4.87072e-06	1.49656e-05	58.5267	26.0461
ALKBH3	217.608	203.779	213.617	204.38	222.956	239.197	0.0758099	0.457522	0.537649	211.668	222.178
ALKBH3-AS1	25.633	23.3945	6.0295	32.4189	23.7987	27.9762	0.666283	0.0287849	0.0481799	18.3524	28.0646
ALKBH4	16.3615	19.7007	10.3363	11.2761	21.2936	13.9881	0.00824049	0.981746	0.987046	15.4662	15.5193
ALKBH5	624.464	666.128	469.44	731.539	924.391	745.567	0.446224	1.3398e-05	3.89126e-05	586.677	800.499
ALKBH6	82.3529	64.0271	47.3747	63.4283	86.4268	74.137	0.245892	0.159438	0.220398	64.5849	74.664
ALKBH7	3.81768	0	0.861358	1.40952	6.26281	2.79762	1.0537	0.220027	0.289922	1.55968	3.48998
ALKBH8	332.138	331.217	252.378	226.932	195.4	253.185	-0.43745	2.18335e-05	6.16085e-05	305.245	225.172
ALMS1	1083.68	1098.31	901.841	2207.3	1711	2257.68	0.99707	1.00176e-23	1.19889e-22	1027.94	2058.66
ALMS1-IT1	19.6338	19.085	2.58407	32.4189	32.5666	40.5656	1.65934	1.11942e-07	4.14666e-07	13.7676	35.1837
ALMS1P	1.63615	3.07823	10.3363	2.81903	7.51537	11.1905	0.840329	0.187485	0.253672	5.01689	7.17497
ALOX12	26.1784	17.2381	34.4543	18.3237	17.5359	22.381	-0.393682	0.187734	0.253953	25.9569	19.4135
ALOX12-AS1	2.72692	2.46258	6.89086	8.4571	5.01025	2.79762	0.582005	0.370486	0.451475	4.02679	5.42166
ALOX12B	0	0.615646	32.7316	5.63807	7.51537	9.79168	2.58317	0.000785078	0.00177026	11.1157	7.64838
ALOX12P2	187.612	176.075	50.8201	233.98	246.755	200.03	0.886243	1.68428e-09	7.40539e-09	138.169	226.922
ALOX15B	70.8998	68.3367	316.118	235.389	365.748	260.179	1.31562	8.92252e-19	7.85552e-18	151.785	287.106
ALOX15P1	3.2723	3.69387	6.0295	4.22855	2.50512	0	-0.897132	0.263625	0.338857	4.33189	2.24456
ALOX5	3.81768	3.07823	0.861358	11.2761	6.26281	6.99406	1.51599	0.0147654	0.0263682	2.58576	8.17767
ALOX5AP	5.45383	5.54081	2.58407	2.81903	3.75769	2.79762	-0.199835	0.793597	0.838433	4.52624	3.12478
ALOXE3	15.8161	16.6224	26.7021	9.86662	18.7884	9.79168	-0.593916	0.0950803	0.139753	19.7135	12.8156
ALPK1	281.963	234.561	575.387	621.597	541.107	633.662	0.821076	1.33119e-20	1.31115e-19	363.97	598.789
ALPK2	0.545383	0.615646	0	7.04759	5.01025	4.19644	3.63056	0.00238601	0.00494235	0.38701	5.41809
ALPK3	9.8169	9.23468	16.3658	31.0094	23.7987	15.3869	1.03501	0.00315622	0.0064146	11.8058	23.3983
ALS2	894.429	842.819	1048.27	1416.56	1174.9	1359.65	0.503847	1.36156e-16	1.03325e-15	928.507	1317.04
ALS2CL	1396.18	940.091	1278.25	1825.32	3026.19	1521.91	0.758105	3.01614e-22	3.35043e-21	1204.84	2124.47
ALS2CR11	7.08998	8.61904	13.7817	59.1997	45.0922	44.762	2.39481	7.58611e-16	5.4855e-15	9.83025	49.6846
ALS2CR12	23.9969	22.1632	14.6431	62.0188	58.8704	37.7679	1.37706	6.17271e-08	2.35391e-07	20.2677	52.8857
ALX1	0.545383	1.23129	1.72272	0	0	2.79762	-0.330743	0.815962	0.856854	1.16646	0.932541
ALX3	26.7238	22.1632	14.6431	22.5523	31.314	18.1846	0.102063	0.705768	0.764178	21.1767	24.017
ALX4	17.4523	10.466	12.9204	32.4189	17.5359	22.381	0.809267	0.0206372	0.0357702	13.6129	24.1119
ALYREF	266.147	264.112	99.0561	83.1615	116.488	64.3454	-1.12268	4.36237e-11	2.20731e-10	209.772	87.9984
AMACR	10.3623	2.46258	0.861358	7.04759	5.01025	6.99406	0.580222	0.362484	0.443055	4.56207	6.35063
AMBP	2.72692	3.07823	2.58407	2.81903	3.75769	0	-0.258863	0.809149	0.851463	2.79641	2.19224
AMBRA1	479.937	470.969	586.585	544.074	579.936	475.596	0.0551487	0.422938	0.503394	512.497	533.202
AMD1	1678.14	2053.79	2708.11	1043.04	939.421	1281.31	-0.960755	2.48616e-44	7.76968e-43	2146.68	1087.93
AMDHD1	1.09077	0.615646	0.861358	1.40952	5.01025	0	1.41994	0.228371	0.299555	0.855923	2.13992
AMDHD2	14.7254	8.00339	1.72272	0	10.0205	4.19644	-0.560707	0.326514	0.406134	8.15049	4.73898
AMER1	173.432	199.469	112.838	149.409	169.096	141.28	-0.0140866	0.913148	0.934919	161.913	153.262
AMFR	885.157	959.176	1564.23	1048.68	1330.22	1064.5	0.0545878	0.588565	0.661855	1136.19	1147.8
AMH	3.81768	4.92516	0.861358	0	1.25256	0	-2.26891	0.0890935	0.132091	3.2014	0.417521
AMICA1	0	0.615646	1.72272	4.22855	0	1.39881	1.81625	0.185411	0.251109	0.779454	1.87579
AMIGO1	1.09077	1.84694	0.861358	1.40952	7.51537	2.79762	2.19772	0.0114363	0.0208619	1.26635	3.9075
AMIGO2	9858.89	9280.24	12549.1	983.843	1013.32	1158.22	-3.31563	0	0	10562.8	1051.79
AMIGO3	27.8146	17.8537	3.44543	8.4571	21.2936	6.99406	-0.169278	0.670464	0.734625	16.3712	12.2482
AMMECR1	561.745	586.095	1729.61	1550.47	1340.24	1575.06	0.839663	7.37409e-32	1.37051e-30	959.149	1488.59
AMMECR1L	695.909	783.101	1098.23	601.864	602.482	635.061	-0.460467	1.76856e-09	7.75913e-09	859.08	613.136
AMN1	69.2637	79.4183	86.9971	74.7044	71.396	83.9287	-0.0283422	0.864856	0.896693	78.5597	76.6764
AMOT	14.18	10.466	7.75222	35.2379	35.0717	43.3632	1.79071	5.42986e-09	2.27503e-08	10.7994	37.8909
AMOTL1	3378.1	3589.21	7540.32	6941.87	6592.23	6505.88	0.564148	3.23742e-13	1.93719e-12	4835.88	6679.99
AMOTL2	726.996	735.696	2267.95	511.655	546.117	486.787	-1.06595	2.39867e-19	2.19e-18	1243.55	514.853
AMPD1	1.63615	0.615646	1.72272	0	2.50512	0	-0.563083	0.708871	0.7669	1.32484	0.835041
AMPD2	232.879	257.34	93.0266	122.628	172.854	99.3157	-0.477443	0.000147129	0.00036931	194.415	131.599
AMPD3	303.779	270.884	420.343	325.598	335.687	363.691	0.064774	0.493849	0.572815	331.668	341.659
AMT	107.986	77.5713	58.5723	135.314	136.529	120.298	0.682762	0.000229247	0.000559881	81.3765	130.714
AMTN	4.36307	4.92516	22.3953	7.04759	13.7782	13.9881	0.473741	0.24786	0.321604	10.5612	11.6046
AMY2B	61.0829	60.9489	190.36	211.428	176.611	193.036	1.14072	5.09848e-19	4.54357e-18	104.131	193.692
AMZ1	11.9984	9.23468	6.89086	14.0952	25.0512	4.19644	0.613725	0.116589	0.167233	9.37466	14.4476
AMZ2	491.936	502.367	384.166	568.035	462.195	635.061	0.272607	0.0111926	0.0204603	459.489	555.097
AMZ2P1	27.2692	14.7755	23.2567	40.876	41.3345	46.1608	0.958764	0.00130949	0.00285026	21.7671	42.7904
ANAPC1	1548.89	1701.64	1291.18	1384.15	1133.57	1513.51	-0.169228	0.00134578	0.00292508	1513.9	1343.74
ANAPC10	137.437	180.384	166.242	131.085	132.772	158.066	-0.190341	0.152572	0.211934	161.354	140.641
ANAPC11	80.1714	73.2618	31.8702	31.0094	50.1025	30.7739	-0.675959	0.00177671	0.00377055	61.7678	37.2952
ANAPC13	161.433	193.928	170.549	171.961	160.328	197.233	0.0211626	0.862649	0.894964	175.304	176.507
ANAPC15	38.7222	54.1768	32.7316	26.7808	26.3038	23.7798	-0.742578	0.00902464	0.0167728	41.8769	25.6215
ANAPC16	357.771	360.153	438.431	491.922	470.963	527.352	0.373602	5.38919e-05	0.000144368	385.452	496.746
ANAPC2	79.0806	72.6462	34.4543	50.7426	88.9319	34.9703	-0.0834952	0.711127	0.76884	62.0604	58.2149
ANAPC4	837.163	884.683	812.26	631.464	499.772	630.864	-0.528249	2.27995e-15	1.58761e-14	844.702	587.367
ANAPC5	1214.02	1270.69	1114.6	1106.47	1134.82	1131.64	-0.0982574	0.106014	0.153865	1199.77	1124.31
ANAPC7	767.354	770.788	844.992	618.778	472.216	552.531	-0.537723	4.43882e-10	2.06245e-09	794.378	547.842
ANG	11.9984	12.9286	8.61358	8.4571	3.75769	5.59525	-0.922583	0.0672833	0.103192	11.1802	5.93668
ANGEL1	312.505	278.887	209.31	187.466	234.229	197.233	-0.355726	0.00121511	0.00265976	266.901	206.309
ANGEL2	697	725.846	718.372	659.654	501.025	607.084	-0.279964	0.000275354	0.000664483	713.739	589.254
ANGPT1	4.36307	5.54081	6.0295	26.7808	10.0205	20.9822	1.82251	9.60043e-05	0.000247902	5.31113	19.2612
ANGPT2	134.71	146.524	70.6313	363.655	276.816	366.489	1.56801	9.78241e-23	1.11656e-21	117.288	335.653
ANGPT4	0.545383	0.615646	0	7.04759	15.0307	9.79168	4.68897	1.94375e-05	5.52403e-05	0.38701	10.6233
ANGPTL1	31.0869	37.5544	44.7906	105.714	87.6793	102.113	1.39696	2.57685e-14	1.66478e-13	37.8106	98.5021
ANGPTL2	7.63537	9.23468	3.44543	28.1903	25.0512	25.1786	2.10658	3.54224e-07	1.24397e-06	6.77183	26.1401
ANGPTL3	50.1753	55.4081	35.3157	132.495	96.4473	113.304	1.30551	1.28303e-09	5.69887e-09	46.9663	114.082
ANGPTL4	1505.26	1747.2	502.172	73.2949	117.741	71.3394	-3.73325	9.92851e-55	4.44131e-53	1251.54	87.4584
ANGPTL5	0.545383	1.23129	0.861358	2.81903	0	2.79762	1.01619	0.374993	0.455967	0.879344	1.87222
ANGPTL6	9.27152	6.15646	6.89086	2.81903	17.5359	0	-0.368432	0.55812	0.634025	7.43961	6.78497
ANGPTL7	27.8146	22.1632	5.16815	28.1903	28.8089	33.5715	0.965116	0.00622928	0.0119473	18.382	30.1903
ANK1	4.90845	8.61904	2.58407	21.1428	23.7987	9.79168	1.9749	9.97172e-06	2.9425e-05	5.37052	18.2444
ANK2	9.8169	12.9286	27.5634	53.5617	33.8192	23.7798	1.33426	3.46599e-06	1.08244e-05	16.7696	37.0535
ANK3	763.537	709.839	1332.52	2754.2	2434.98	2569.62	1.52507	9.37638e-86	1.06955e-83	935.299	2586.26
ANKAR	100.351	101.582	80.1063	131.085	124.004	159.465	0.564411	0.000126369	0.000319928	94.0128	138.184
ANKDD1A	64.9006	54.7925	49.0974	39.4665	58.8704	37.7679	-0.287923	0.246378	0.319932	56.2635	45.3683
ANKDD1B	19.0884	20.9319	19.8112	177.599	156.57	165.06	3.02905	7.79485e-41	2.07684e-39	19.9439	166.41
ANKEF1	241.605	292.432	246.348	305.865	229.219	278.364	0.0666671	0.513684	0.592021	260.128	271.149
ANKFY1	3301.21	3165.03	4169.83	1854.92	1910.16	1685.57	-0.955635	1.88222e-37	4.38168e-36	3545.36	1816.88
ANKH	273.782	286.891	186.053	783.692	658.848	706.4	1.535	1.34231e-35	2.86532e-34	248.909	716.313
ANKHD1	79.0806	77.5713	93.888	118.399	111.478	99.3157	0.403306	0.0472204	0.0753404	83.5133	109.731
ANKHD1-EIF4EBP3	4.90845	6.7721	2.58407	8.4571	5.01025	4.19644	0.424935	0.47443	0.553988	4.75487	5.88793
ANKIB1	2828.36	2793.18	4918.35	1668.87	1564.45	1832.44	-1.00606	3.35915e-45	1.08895e-43	3513.3	1688.59
ANKK1	3.81768	3.07823	2.58407	1.40952	8.76793	12.5893	1.36677	0.0239923	0.040939	3.15999	7.58892
ANKLE1	21.8153	24.0102	4.30679	12.6857	8.76793	2.79762	-0.803389	0.0668372	0.102611	16.7108	8.08374
ANKLE2	2922.16	2872.6	4380	1909.9	2086.77	1924.77	-0.754501	2.79537e-18	2.38292e-17	3391.59	1973.81
ANKMY1	21.8153	14.7755	8.61358	63.4283	56.3653	36.3691	1.80178	3.97057e-11	2.01521e-10	15.0681	52.0542
ANKMY2	210.518	216.092	180.024	264.989	176.611	243.393	0.169568	0.0996541	0.145748	202.211	228.331
ANKRA2	216.517	186.541	323.009	327.008	308.13	365.09	0.495461	4.26362e-05	0.000115693	242.022	333.409
ANKRD1	14.18	9.85033	20.6726	4.22855	8.76793	5.59525	-1.23099	0.0200236	0.0348108	14.901	6.19724
ANKRD10	1074.95	1012.74	957.83	1033.18	860.51	986.163	-0.083291	0.27411	0.350065	1015.17	959.95
ANKRD11	2196.26	2040.86	1708.07	2297.51	2443.75	2130.39	0.208685	0.124014	0.176455	1981.73	2290.55
ANKRD12	1356.91	1345.19	3241.29	2745.74	2155.66	2726.28	0.483538	2.80273e-09	1.20895e-08	1981.13	2542.56
ANKRD13A	643.007	594.714	1047.41	955.653	827.943	974.972	0.314156	5.48574e-07	1.88231e-06	761.71	919.523
ANKRD13B	81.8075	73.8775	27.5634	40.876	57.6178	30.7739	-0.380623	0.0619455	0.0959572	61.0828	43.0892
ANKRD13C	351.772	376.159	676.166	707.578	511.045	639.257	0.462868	5.81694e-09	2.43107e-08	468.032	619.293
ANKRD13D	127.074	92.3468	71.4927	77.5234	142.792	57.3513	-0.120927	0.415668	0.496197	96.9713	92.5556
ANKRD16	38.7222	32.6292	18.9499	49.3331	42.5871	32.1727	0.515211	0.0385706	0.0627911	30.1004	41.3643
ANKRD17	3177.95	3349.11	5013.1	6058.1	5075.38	5932.36	0.592564	1.58455e-31	2.89486e-30	3846.72	5688.62
ANKRD18A	400.857	488.823	66.3245	294.589	226.714	278.364	0.152912	0.452305	0.532651	318.668	266.555
ANKRD18B	472.847	472.2	236.873	763.958	623.776	752.561	0.925647	5.61713e-09	2.34868e-08	393.974	713.432
ANKRD19P	20.1792	25.8571	33.5929	67.6568	67.6383	65.7442	1.36185	1.62191e-10	7.83521e-10	26.5431	67.0131
ANKRD2	1.63615	1.23129	0.861358	4.22855	6.26281	2.79762	1.8448	0.0254979	0.0432211	1.24293	4.42966
ANKRD20A11P	0.545383	0	0	28.1903	20.041	23.7798	6.65672	5.65178e-08	2.16567e-07	0.181794	24.0037
ANKRD20A12P	1.09077	4.30952	0.861358	18.3237	8.76793	12.5893	2.59459	1.69074e-05	4.8389e-05	2.08721	13.227
ANKRD20A4	3.2723	2.46258	0.861358	5.63807	1.25256	8.39287	1.26022	0.106829	0.154889	2.19875	5.0945
ANKRD20A5P	16.3615	32.6292	7.75222	93.0281	85.1742	93.7204	2.44874	1.92811e-25	2.53895e-24	18.9143	90.6409
ANKRD20A8P	1.09077	2.46258	1.72272	15.5047	10.0205	19.5834	3.14811	1.34204e-06	4.41165e-06	1.75869	15.0362
ANKRD20A9P	0.545383	0.615646	0.861358	4.22855	0	5.59525	2.28356	0.0494842	0.0785746	0.674129	3.2746
ANKRD22	33.2684	45.5578	825.181	193.104	156.57	226.608	0.69351	0.0217365	0.0374576	301.336	192.094
ANKRD23	32.723	32.0136	11.1976	45.1046	81.4165	53.1549	1.26256	7.32836e-08	2.76628e-07	25.3114	59.892
ANKRD24	0.545383	0	0.861358	0	0	4.19644	1.72273	0.246612	0.320168	0.468914	1.39881
ANKRD26	886.793	933.319	627.068	1460.26	1098.5	1439.38	0.714713	1.96201e-14	1.2798e-13	815.727	1332.71
ANKRD26P1	1.63615	1.84694	4.30679	1.40952	0	0	-2.23361	0.136223	0.191747	2.59663	0.469839
ANKRD27	633.735	622.418	925.098	600.454	567.411	587.501	-0.29077	2.95102e-06	9.30049e-06	727.084	585.122
ANKRD28	1008.96	1009.66	964.721	1237.56	1065.93	1302.29	0.268378	0.00117794	0.00258458	994.446	1201.93
ANKRD29	45.8122	38.7857	198.974	153.637	146.55	155.268	1.09937	3.34435e-14	2.14544e-13	94.5238	151.818
ANKRD30BL	1070.04	1181.42	56.8496	69.0663	215.441	103.512	-1.8534	8.55577e-06	2.54567e-05	769.439	129.34
ANKRD30BP3	0	1.23129	2.58407	179.009	120.246	155.268	7.31278	2.25945e-25	2.95819e-24	1.27179	151.508
ANKRD31	5.45383	8.00339	9.47493	14.0952	2.50512	15.3869	0.446009	0.307309	0.385583	7.64405	10.6624
ANKRD32	545.383	571.319	331.623	408.76	338.192	374.882	-0.32932	0.000216021	0.000529207	482.775	373.944
ANKRD33B	61.6283	47.4047	19.8112	14.0952	15.0307	15.3869	-1.43646	4.49162e-06	1.38509e-05	42.9481	14.8376
ANKRD34A	8.72613	7.38775	9.47493	22.5523	25.0512	15.3869	1.30287	0.00984273	0.018184	8.5296	20.9968
ANKRD35	5.99922	10.466	190.36	272.037	340.697	246.191	3.75514	2.44389e-58	1.22875e-56	68.9417	286.308
ANKRD36	1769.22	1728.12	904.426	2093.13	1657.14	2007.3	0.439339	0.000283817	0.000684093	1467.26	1919.19
ANKRD36B	707.908	688.292	449.629	548.302	469.711	595.894	-0.175688	0.131509	0.185843	615.276	537.969
ANKRD36BP1	672.458	787.411	1143.88	675.159	626.281	724.585	-0.330106	0.00550436	0.0106578	867.917	675.341
ANKRD36BP2	0.545383	0.615646	3.44543	0	0	1.39881	-1.30471	0.375571	0.456513	1.53549	0.466271
ANKRD36C	742.812	732.618	427.233	792.149	626.281	870.061	0.291217	0.0196123	0.0341517	634.221	762.83
ANKRD37	20.7246	8.61904	35.3157	26.7808	35.0717	26.5774	0.54607	0.046252	0.0739181	21.5531	29.4767
ANKRD39	11.4531	12.9286	6.0295	9.86662	23.7987	13.9881	0.754209	0.050057	0.0794178	10.137	15.8845
ANKRD40	692.637	776.945	726.986	552.531	556.138	579.108	-0.37637	1.27177e-06	4.19653e-06	732.189	562.592
ANKRD42	140.709	140.983	161.935	279.084	284.332	331.518	1.01338	2.53905e-24	3.12477e-23	147.876	298.311
ANKRD44	92.1698	112.663	142.124	107.123	110.225	125.893	0.00944177	0.94204	0.957144	115.652	114.414
ANKRD44-IT1	4.36307	1.84694	1.72272	5.63807	8.76793	6.99406	1.51239	0.0163857	0.0289698	2.64424	7.13335
ANKRD45	31.0869	23.3945	12.059	2.81903	5.01025	5.59525	-2.22357	0.000100126	0.000257854	22.1801	4.47484
ANKRD46	145.072	166.84	324.732	210.018	202.915	236.399	0.119436	0.268736	0.344431	212.215	216.444
ANKRD49	216.517	232.098	385.027	310.094	225.461	282.56	0.0159444	0.8751	0.904744	277.881	272.705
ANKRD50	1620.88	1823.54	3165.49	3657.7	3219.08	3660.69	0.73494	6.19348e-15	4.18502e-14	2203.3	3512.49
ANKRD52	1040.05	1022.59	622.762	713.216	909.36	653.245	-0.218792	0.0394444	0.0640765	895.132	758.607
ANKRD53	3.2723	2.46258	0	1.40952	2.50512	1.39881	0.906172	0.412467	0.493184	1.91163	1.77115
ANKRD54	115.076	120.051	73.2154	54.9712	90.1845	88.1252	-0.390097	0.0128948	0.0232667	102.781	77.7603
ANKRD6	191.975	193.928	198.112	228.342	219.198	223.81	0.20348	0.0424522	0.0684992	194.672	223.783
ANKRD61	67.0822	50.4829	37.8997	45.1046	38.8294	40.5656	-0.300891	0.233239	0.30521	51.8216	41.4998
ANKRD62P1-PARP4P3	1.09077	0.615646	0	19.7332	17.5359	12.5893	4.67261	2.93944e-07	1.0409e-06	0.568804	16.6195
ANKRD65	56.7199	43.7108	54.2655	114.171	162.833	107.709	1.29761	7.51105e-11	3.72815e-10	51.5654	128.237
ANKRD7	3.81768	7.38775	0	8.4571	6.26281	9.79168	1.24841	0.0446478	0.0716303	3.73514	8.17053
ANKRD9	34.9045	25.2415	54.2655	52.1521	73.9012	69.9406	0.823726	0.000101969	0.000262191	38.1372	65.3313
ANKS1A	429.762	438.955	742.49	520.112	581.189	471.4	0.00328892	0.96888	0.977989	537.069	524.233
ANKS1B	1.09077	0.615646	0.861358	8.4571	5.01025	2.79762	2.61382	0.00436202	0.00860291	0.855923	5.42166
ANKS3	60.5376	56.6394	20.6726	32.4189	42.5871	32.1727	-0.279464	0.206249	0.274763	45.9498	35.7262
ANKS4B	0.545383	0	1.72272	2.81903	1.25256	0	1.66819	0.212515	0.281738	0.756033	1.3572
ANKS6	289.599	289.353	174.856	404.531	480.984	352.501	0.734069	3.21485e-16	2.39096e-15	251.269	412.672
ANKUB1	39.813	33.2449	59.4337	93.0281	77.6588	89.524	1.00536	1.30098e-07	4.79195e-07	44.1638	86.737
ANKZF1	951.149	834.2	783.835	993.71	1024.6	913.424	0.184095	0.0177653	0.0312244	856.395	977.243
ANLN	10153.9	9905.12	942.325	1124.79	685.151	1126.04	-2.24465	4.95375e-49	1.82648e-47	7000.46	978.663
ANO1	1654.15	1985.46	1863.98	214.247	192.895	221.012	-3.13537	3.67852e-100	6.04835e-98	1834.53	209.384
ANO10	1257.65	1255.92	1186.95	811.882	852.995	804.317	-0.578836	8.81298e-13	5.09005e-12	1233.51	823.065
ANO2	1.63615	1.84694	0.861358	5.63807	8.76793	5.59525	2.49785	0.0025465	0.00525332	1.44815	6.66708
ANO3	4.90845	3.07823	5.16815	1.40952	0	1.39881	-2.25762	0.0685558	0.104862	4.38494	0.93611
ANO4	72.536	68.3367	76.6608	88.7996	91.437	100.714	0.365747	0.0301735	0.0502093	72.5112	93.6504
ANO5	46.3576	49.2516	24.9794	5.63807	5.01025	12.5893	-2.35121	3.25355e-07	1.14656e-06	40.1962	7.74588
ANO6	3652.98	4093.43	7202.67	2394.77	2265.88	2592	-0.978412	6.60345e-10	3.01148e-09	4983.03	2417.55
ANO7	39.813	38.17	17.2272	28.1903	25.0512	19.5834	-0.345375	0.206421	0.274951	31.7367	24.275
ANO8	62.7191	48.0204	57.711	90.2091	134.024	90.9228	0.853538	2.37032e-08	9.42498e-08	56.1501	105.052
ANO9	217.608	186.541	163.658	233.98	382.031	214.018	0.482406	5.53621e-06	1.68655e-05	189.269	276.677
ANOS1	265.056	225.326	374.691	594.816	569.916	566.519	1.03151	3.67035e-13	2.18699e-12	288.358	577.084
ANP32A	671.367	655.663	776.945	787.92	643.817	774.942	0.0659203	0.598047	0.670494	701.325	735.56
ANP32A-IT1	52.3568	48.0204	6.0295	88.7996	52.6076	79.7323	1.32464	8.14204e-06	2.4293e-05	35.4689	73.7132
ANP32AP1	2.18153	0.615646	0	9.86662	8.76793	8.39287	3.47585	9.63316e-05	0.000248618	0.932393	9.00914
ANP32B	643.007	642.734	231.705	286.132	240.492	309.137	-0.737126	6.69467e-07	2.27404e-06	505.815	278.587
ANP32E	1157.85	1162.95	556.437	584.95	418.356	630.864	-0.746911	5.83415e-17	4.53682e-16	959.08	544.723
ANPEP	45.8122	39.4013	6.89086	2.81903	0	0	-4.70092	8.72501e-06	2.59307e-05	30.7015	0.939678
ANTXR1	974.055	1115.55	550.408	558.169	516.056	600.09	-0.590458	9.32011e-06	2.76183e-05	880.004	558.105
ANTXR2	4671.21	5872.64	5274.09	1088.15	1087.22	1369.44	-2.16064	3.05945e-41	8.2723e-40	5272.65	1181.6
ANXA1	5930.5	5954.52	63824.9	15142.4	12077.2	16034.6	0.113859	0.475927	0.55545	25236.6	14418.1
ANXA10	51.8114	49.8673	49.9587	47.9236	31.314	48.9584	-0.24605	0.338457	0.418651	50.5458	42.732
ANXA11	661.55	661.203	637.405	1016.26	1088.48	927.412	0.628607	1.90599e-14	1.2437e-13	653.386	1010.72
ANXA13	0	0	0.861358	5.63807	7.51537	8.39287	4.97972	7.44458e-05	0.000195273	0.287119	7.1821
ANXA2	30516.4	33009.7	52273.2	28780.9	27458.7	30706.7	-0.37613	0.00235622	0.00488564	38599.8	28982.1
ANXA2P1	3.2723	3.07823	2.58407	15.5047	26.3038	26.5774	2.93135	5.21399e-09	2.19062e-08	2.9782	22.7953
ANXA2P2	327.775	325.676	670.136	273.446	206.673	216.816	-0.84467	3.01399e-08	1.18578e-07	441.196	232.312
ANXA2R	5.45383	9.23468	0.861358	9.86662	11.2731	5.59525	0.90004	0.0931228	0.137329	5.18329	8.91164
ANXA3	2321.7	2292.05	3469.55	398.893	334.434	474.197	-2.72922	1.91968e-91	2.52058e-89	2694.43	402.508
ANXA4	667.004	678.441	1810.57	1024.72	934.411	1037.92	0.0866188	0.421443	0.501974	1052.01	999.016
ANXA5	3887.49	4412.33	6114.78	4034.04	3544.75	4403.46	-0.246207	0.0432448	0.0696366	4804.87	3994.08
ANXA6	731.904	672.285	64.6018	164.914	162.833	160.863	-1.01017	4.90196e-09	2.0638e-08	489.597	162.87
ANXA7	1195.48	1203.59	2443.67	1344.68	1176.16	1417	-0.219183	0.0466072	0.0744431	1614.25	1312.61
ANXA8	166.342	126.207	169.687	245.256	288.089	215.417	0.681289	2.76582e-10	1.3108e-09	154.079	249.587
ANXA8L1	323.412	308.438	369.522	460.912	519.813	395.864	0.442039	2.6615e-08	1.05392e-07	333.791	458.863
ANXA9	24.5423	16.6224	98.1948	118.399	98.9524	88.1252	1.5146	3.5068e-18	2.97548e-17	46.4532	101.826
AOC2	29.4507	22.1632	12.059	9.86662	22.5461	23.7798	-0.152563	0.618079	0.689015	21.2243	18.7308
AOC3	7.08998	8.00339	7.75222	2.81903	3.75769	6.99406	-0.781061	0.16997	0.232857	7.6152	4.52359
AOX1	373.588	379.238	78.3835	157.866	129.014	162.262	-0.600148	4.79012e-07	1.65326e-06	277.07	149.714
AOX2P	3.2723	4.30952	11.1976	5.63807	7.51537	5.59525	0.157	0.785056	0.831586	6.25982	6.24956
AP1AR	321.231	325.061	281.664	279.084	255.523	292.352	-0.167506	0.184538	0.250038	309.319	275.653
AP1B1	608.102	589.788	539.21	537.026	913.118	531.549	0.140894	0.170113	0.233001	579.034	660.564
AP1G1	2059.91	2167.07	4131.93	4022.76	3548.51	4185.25	0.565936	6.84555e-25	8.74305e-24	2786.31	3918.84
AP1G2	643.552	519.605	416.897	365.065	464.7	311.935	-0.475941	3.2324e-07	1.13933e-06	526.685	380.567
AP1M1	160.343	156.374	85.2744	66.2473	127.761	69.9406	-0.574788	0.000209591	0.000514423	133.997	87.9831
AP1M2	355.59	318.289	231.705	252.304	324.414	218.215	-0.186241	0.13516	0.190414	301.861	264.977
AP1S1	356.681	365.693	349.711	381.979	447.165	316.132	0.0890474	0.256194	0.330832	357.362	381.758
AP1S2	69.2637	92.3468	96.4721	43.695	31.314	58.7501	-0.956044	8.18318e-07	2.75657e-06	86.0275	44.5864
AP1S3	777.171	831.737	2554.79	1519.46	1366.55	1575.06	0.327735	1.26919e-05	3.69795e-05	1387.9	1487.02
AP2A1	293.416	271.5	312.673	342.513	552.38	275.566	0.369452	0.00177078	0.00376059	292.53	390.153
AP2A2	400.857	397.091	456.52	391.846	465.953	356.697	-0.0505926	0.619956	0.69077	418.156	404.832
AP2B1	5206.23	5542.66	4444.61	4165.12	3953.09	4127.89	-0.304641	0.00105936	0.00234129	5064.5	4082.03
AP2M1	1366.73	1267.61	1365.25	1348.91	1643.36	1211.37	0.0576741	0.405205	0.485996	1333.2	1401.21
AP2S1	401.948	369.387	306.643	245.256	311.888	264.375	-0.391116	0.000255787	0.000620546	359.326	273.84
AP3B1	1753.41	1861.71	3603.06	2534.31	2215.78	2691.31	0.118111	0.195616	0.262958	2406.06	2480.47
AP3B2	5.45383	4.30952	2.58407	5.63807	15.0307	13.9881	1.46566	0.00421589	0.00833904	4.11581	11.5523
AP3D1	1327.46	1251.61	1148.19	716.035	1106.01	753.96	-0.55611	2.02078e-15	1.41416e-14	1242.42	858.669
AP3M1	833.346	957.944	1882.93	1355.96	1181.17	1426.79	0.196944	0.0643195	0.0992471	1224.74	1321.3
AP3M2	359.953	394.629	250.655	448.226	379.526	486.787	0.420545	1.62506e-06	5.29247e-06	335.079	438.18
AP3S1	534.476	586.095	718.372	607.502	477.226	623.87	-0.103644	0.318615	0.398047	612.981	569.533
AP3S2	10.3623	4.30952	2.58407	23.9618	5.01025	8.39287	1.22837	0.0228347	0.0391321	5.75196	12.455
AP4B1	221.426	221.632	142.124	147.999	115.236	142.679	-0.494906	0.00113729	0.00250141	195.061	135.305
AP4B1-AS1	14.7254	14.7755	2.58407	7.04759	3.75769	5.59525	-0.839471	0.105594	0.153364	10.695	5.46684
AP4E1	773.899	770.788	1575.42	1031.77	801.64	1023.93	-0.0509717	0.447924	0.528242	1040.04	952.446
AP4M1	67.0822	54.7925	58.5723	39.4665	63.8807	44.762	-0.310293	0.0916283	0.135377	60.149	49.3697
AP4S1	163.615	157.605	154.183	156.456	187.884	180.447	0.15382	0.238559	0.311129	158.468	174.929
AP5B1	421.581	402.017	984.532	458.093	501.025	458.81	-0.231003	0.0109994	0.0201315	602.71	472.643
AP5M1	443.397	523.914	772.638	899.272	711.455	934.407	0.580989	3.99217e-16	2.95223e-15	579.983	848.378
AP5S1	41.9945	52.9455	19.8112	43.695	80.164	39.1667	0.591975	0.0206449	0.0357792	38.2504	54.3419
AP5Z1	123.802	105.275	73.2154	47.9236	117.741	44.762	-0.584742	0.00155518	0.0033416	100.764	70.1421
APAF1	1106.04	1194.97	1477.23	1269.98	1074.7	1352.65	-0.0246255	0.72199	0.778554	1259.41	1232.44
APBA1	23.4515	17.8537	30.1475	70.4759	50.1025	58.7501	1.34681	3.22061e-08	1.26163e-07	23.8176	59.7761
APBA2	50.7207	52.3299	32.7316	47.9236	78.9114	71.3394	0.538413	0.00543026	0.0105255	45.2607	66.0581
APBA3	14.18	16.0068	5.16815	15.5047	22.5461	5.59525	0.421985	0.262712	0.337897	11.785	14.5487
APBB1	23.9969	17.2381	5.16815	0	3.75769	6.99406	-1.94076	0.000719271	0.00163155	15.4677	3.58392
APBB2	1581.07	1532.96	2849.37	1372.87	1337.74	1382.03	-0.482045	2.68169e-12	1.48674e-11	1987.8	1364.21
APBB3	79.0806	73.8775	55.9882	60.6092	78.9114	55.9525	-0.106866	0.564948	0.640506	69.6488	65.1577
APC	1687.42	1863.56	2965.65	2800.71	2272.15	2757.06	0.304677	1.27092e-05	3.70239e-05	2172.21	2609.97
APC2	5.99922	4.30952	1.72272	8.4571	6.26281	5.59525	0.736254	0.177058	0.241318	4.01048	6.77172
APCDD1	2.18153	2.46258	5.16815	5.63807	3.75769	4.19644	0.640866	0.345288	0.425455	3.27075	4.53073
APCDD1L	34.3592	30.7823	64.6018	16.9142	16.2833	18.1846	-1.26916	9.48122e-06	2.80775e-05	43.2478	17.1274
APCDD1L-AS1	0.545383	1.23129	12.059	0	5.01025	1.39881	-0.265265	0.753833	0.805799	4.61189	2.13635
APEH	633.735	566.394	267.021	393.255	518.561	309.137	-0.197844	0.066561	0.102236	489.05	406.984
APEX1	667.549	743.084	437.57	376.341	409.588	379.078	-0.631503	6.94836e-08	2.63232e-07	616.068	388.336
APEX2	166.887	203.163	149.876	129.676	182.874	110.506	-0.307022	0.0247142	0.0420202	173.309	141.019
APH1A	953.33	887.761	917.346	566.626	631.291	513.364	-0.698155	1.2261e-06	4.05319e-06	919.479	570.427
APH1B	151.071	187.772	155.044	181.828	134.024	186.042	0.024262	0.878596	0.907588	164.629	167.298
API5	1613.79	1866.02	2671.93	1966.28	1630.84	2057.65	-0.094838	0.147922	0.206323	2050.58	1884.92
APIP	136.346	150.218	154.183	122.628	101.458	132.887	-0.306519	0.0299471	0.0498782	146.915	118.991
APITD1	8.72613	6.7721	1.72272	2.81903	3.75769	8.39287	-0.18958	0.751932	0.804096	5.74032	4.98986
APLF	59.9922	50.4829	132.649	187.466	135.277	159.465	1.08857	7.28978e-12	3.92581e-11	81.0414	160.736
APLN	64.9006	83.1121	10.3363	45.1046	31.314	33.5715	-0.0251386	0.934331	0.951536	52.783	36.6634
APLNR	0.545383	0	0	1.40952	0	1.39881	2.03845	0.268065	0.343668	0.181794	0.93611
APLP1	15.8161	15.3911	1.72272	8.4571	15.0307	2.79762	-0.0451032	0.919437	0.94025	10.9767	8.76182
APLP2	33134.2	32564.6	39831.8	19555.6	20558.3	20219.8	-0.799426	1.66177e-17	1.34916e-16	35176.9	20111.3
APMAP	2826.18	2777.18	1307.54	2002.92	2238.33	2168.16	-0.026915	0.809291	0.851564	2303.63	2136.47
APOA1-AS	8.72613	8.00339	8.61358	8.4571	3.75769	9.79168	-0.233987	0.645373	0.713126	8.4477	7.33549
APOA1BP	227.425	237.024	151.599	159.275	229.219	180.447	-0.0899208	0.621898	0.692554	205.349	189.647
APOB	1.09077	1.23129	3.44543	2.81903	0	4.19644	0.406741	0.669557	0.733939	1.9225	2.33849
APOBEC2	25.633	17.2381	11.1976	38.057	45.0922	27.9762	1.09607	0.000149846	0.000375664	18.0229	37.0418
APOBEC3A	0	0	12.059	1.40952	0	0	-1.0579	0.501098	0.58008	4.01967	0.469839
APOBEC3B	1.63615	1.23129	1.72272	11.2761	2.50512	9.79168	2.39294	0.00450859	0.0088728	1.53005	7.85765
APOBEC3C	162.524	144.677	130.926	111.352	166.591	117.5	-0.150951	0.466664	0.546457	146.042	131.814
APOBEC3D	29.9961	19.085	31.8702	8.4571	15.0307	8.39287	-1.32894	0.000705013	0.00160139	26.9838	10.6269
APOBEC3F	161.433	179.769	181.746	29.5999	50.1025	41.9644	-2.0986	1.17658e-19	1.09504e-18	174.316	40.5556
APOBEC3G	252.512	297.972	220.508	7.04759	11.2731	9.79168	-4.79673	5.11882e-27	7.39111e-26	256.998	9.37078
APOBEC3H	4.90845	0.615646	0.861358	1.40952	1.25256	1.39881	-0.356498	0.793028	0.838026	2.12848	1.35363
APOBEC4	9.27152	8.00339	2.58407	14.0952	11.2731	8.39287	1.05599	0.0588577	0.0917424	6.61966	11.2537
APOC1	15.8161	12.9286	0	2.81903	5.01025	5.59525	-0.300843	0.652199	0.718937	9.58156	4.47484
APOD	106.895	132.979	644.296	294.589	311.888	293.751	0.499022	0.00363436	0.0072899	294.723	300.076
APOE	13.6346	16.6224	47.3747	16.9142	42.5871	25.1786	0.247162	0.406015	0.486807	25.8772	28.2266
APOF	3.81768	3.69387	0	4.22855	8.76793	5.59525	1.57135	0.0491758	0.0781801	2.50385	6.19724
APOL1	3225.94	3125.63	5563.51	566.626	681.394	597.293	-2.66782	3.5554e-59	1.87002e-57	3971.69	615.104
APOL2	1060.77	1094	1269.64	584.95	537.349	521.757	-1.06008	2.35448e-20	2.28573e-19	1141.47	548.019
APOL3	158.161	186.541	167.103	12.6857	5.01025	13.9881	-4.03632	4.86926e-30	8.29001e-29	170.602	10.5613
APOL4	71.4452	78.187	211.894	2.81903	2.50512	4.19644	-5.06704	1.09174e-19	1.01763e-18	120.509	3.17353
APOL5	0.545383	0	0	4.22855	2.50512	1.39881	3.46815	0.0158883	0.0281668	0.181794	2.71083
APOL6	8675.41	10472.7	17346.9	1869.02	1564.45	1779.29	-2.78126	1.57941e-58	8.02946e-57	12165	1737.59
APOLD1	38.1768	30.1666	23.2567	38.057	33.8192	36.3691	0.237737	0.322696	0.402345	30.5334	36.0818
APOM	20.7246	12.3129	15.5044	14.0952	10.0205	13.9881	-0.364015	0.326673	0.406304	16.1806	12.7013
APOO	84.5344	85.5747	58.5723	62.0188	73.9012	83.9287	-0.0343717	0.839526	0.876318	76.2272	73.2829
APOOL	203.428	220.401	368.661	435.541	370.758	407.054	0.664345	8.79377e-13	5.08057e-12	264.163	404.451
APOPT1	169.614	174.843	138.679	129.676	149.055	163.661	-0.121924	0.36448	0.445077	161.045	147.464
APP	32852.3	30158	45718.3	24004.1	26224.9	24497.4	-0.519371	3.24672e-11	1.66356e-10	36242.9	24908.8
APPBP2	614.102	651.969	1709.79	1199.5	997.039	1093.87	0.305553	1.20369e-05	3.52004e-05	991.955	1096.8
APPL1	994.234	1023.2	1670.17	1403.88	1209.97	1489.73	0.193355	0.000809169	0.00182053	1229.2	1367.86
APPL2	367.588	337.989	662.384	793.558	692.667	854.674	0.837771	8.28286e-27	1.17918e-25	455.987	780.3
APRT	85.6252	74.4931	40.4838	66.2473	101.458	53.1549	0.160527	0.354294	0.434733	66.8674	73.6199
APTR	49.6299	56.0237	32.7316	60.6092	45.0922	53.1549	0.230418	0.307182	0.38553	46.1284	52.9521
APTX	585.742	515.911	417.758	534.207	448.417	541.34	0.0117238	0.872755	0.902832	506.47	507.988
AQP1	0	0	0	0	6.26281	1.39881	4.30187	0.00345307	0.00695529	0	2.55387
AQP10	6.5446	4.30952	9.47493	5.63807	8.76793	1.39881	-0.340498	0.530413	0.607885	6.77635	5.26827
AQP11	41.4491	58.4863	21.5339	57.7902	40.082	62.9465	0.464416	0.0461043	0.0737467	40.4898	53.6062
AQP3	601.012	724.615	16619.9	2826.08	3320.54	3084.38	0.63597	0.0105926	0.0194589	5981.84	3077
AQP4	4.90845	2.46258	6.89086	22.5523	33.8192	25.1786	2.57586	4.03826e-09	1.71361e-08	4.75396	27.1834
AQP4-AS1	5.99922	4.92516	1.72272	33.8284	31.314	43.3632	3.38739	1.61819e-10	7.81934e-10	4.2157	36.1685
AQP5	0	0	8.61358	0	0	0	-1.34392	0.354071	0.434518	2.87119	0
AQP6	1.09077	3.07823	0.861358	1.40952	1.25256	2.79762	0.258444	0.789043	0.834637	1.67678	1.8199
AQP7P1	5.45383	3.07823	2.58407	4.22855	1.25256	9.79168	0.554201	0.419504	0.50022	3.70538	5.09093
AQR	1715.23	1855.56	2631.45	1871.84	1580.73	2067.44	-0.148743	0.0638217	0.0985874	2067.41	1840.01
AR	9.8169	14.7755	2.58407	18.3237	18.7884	15.3869	1.08445	0.0108817	0.0199299	9.05882	17.4997
ARAF	279.236	260.418	228.26	238.208	271.806	183.244	-0.145922	0.191862	0.258655	255.971	231.086
ARAP1	750.993	600.87	482.36	825.977	1361.53	739.972	0.640632	2.65226e-18	2.26622e-17	611.408	975.828
ARAP2	1921.39	1917.12	9306.97	5075.67	4263.72	5111.26	0.563411	3.13668e-17	2.48471e-16	4381.83	4816.88
ARAP3	577.561	522.067	269.605	267.808	372.011	226.608	-0.615756	2.58253e-13	1.55557e-12	456.411	288.809
ARCN1	2161.35	2380.09	3124.14	2146.69	1827.49	2165.36	-0.309651	0.00581769	0.0112204	2555.19	2046.51
AREG	140.164	124.976	361.77	383.389	358.233	370.685	1.003	1.36064e-11	7.16267e-11	208.97	370.769
AREL1	1445.81	1384.59	1888.1	1456.03	1288.89	1397.41	-0.17741	0.0365668	0.0598245	1572.83	1380.78
ARF1	1258.2	1271.92	1205.04	799.196	1037.12	814.109	-0.510513	1.34527e-06	4.42149e-06	1245.05	883.475
ARF3	1260.93	1302.09	2149.09	1640.68	1734.8	1797.47	0.177877	0.0114395	0.0208636	1570.7	1724.32
ARF4	1878.85	2089.5	2675.38	1293.94	1288.89	1449.17	-0.705077	1.55934e-18	1.35393e-17	2214.57	1344
ARF5	313.595	289.353	284.248	229.751	323.161	253.185	-0.157465	0.122974	0.175206	295.732	268.699
ARF6	1917.02	2121.51	6194.88	2367.99	2012.87	2443.72	-0.371886	0.000106395	0.000272803	3411.14	2274.86
ARFGAP1	438.488	339.836	160.213	118.399	240.492	118.899	-0.933643	2.04538e-16	1.53661e-15	312.846	159.263
ARFGAP2	718.27	672.901	708.036	620.188	754.042	562.322	-0.127613	0.136321	0.191872	699.735	645.517
ARFGAP3	560.654	547.925	652.048	599.045	553.632	598.692	-0.0028616	0.976862	0.983762	586.875	583.79
ARFGEF1	2688.74	2722.38	4638.41	5191.25	4361.42	5225.96	0.601569	6.35338e-36	1.38207e-34	3349.85	4926.21
ARFGEF2	1600.7	1778.6	2801.14	2606.2	2506.38	2598.99	0.363881	5.4785e-17	4.27117e-16	2060.15	2570.52
ARFGEF3	405.765	403.863	518.537	1494.09	1475.52	1401.61	1.72847	1.56328e-83	1.67832e-81	442.722	1457.07
ARFIP1	566.653	615.646	1285.15	783.692	666.363	884.049	0.0130175	0.890669	0.916842	822.481	778.035
ARFIP2	577.561	511.601	340.236	352.379	355.728	314.733	-0.465577	2.13109e-07	7.67756e-07	476.466	340.947
ARFRP1	143.981	153.296	71.4927	57.7902	102.71	67.143	-0.652167	7.64908e-06	2.2946e-05	122.923	75.8811
ARG1	20.1792	30.1666	26.7021	60.6092	50.1025	57.3513	1.1392	3.45696e-05	9.50768e-05	25.6826	56.021
ARG2	440.124	374.312	593.475	164.914	118.993	151.072	-1.68666	1.81841e-29	3.00614e-28	469.304	144.993
ARGFXP2	13.0892	14.1598	2.58407	32.4189	16.2833	23.7798	1.53968	8.90171e-05	0.000230873	9.94437	24.1607
ARGLU1	1636.7	1617.92	2123.25	1939.5	1664.65	1983.52	0.0622554	0.423512	0.503945	1792.62	1862.56
ARHGAP1	540.475	502.982	460.826	463.731	631.291	355.298	-0.0803493	0.365869	0.446614	501.428	483.44
ARHGAP10	299.961	306.591	356.602	656.835	517.308	615.477	0.891069	1.26455e-27	1.88403e-26	321.051	596.54
ARHGAP11A	1759.95	2024.86	205.864	359.427	258.028	355.298	-1.51811	1.25153e-22	1.4161e-21	1330.22	324.251
ARHGAP11B	224.698	230.867	35.3157	66.2473	28.8089	57.3513	-1.28501	4.21971e-11	2.13809e-10	163.627	50.8025
ARHGAP12	928.788	825.581	1528.91	1237.56	1015.83	1200.18	0.119605	0.0950082	0.139658	1094.43	1151.19
ARHGAP15	1.09077	0.615646	2.58407	0	2.50512	4.19644	0.785705	0.461697	0.541753	1.43016	2.23385
ARHGAP17	285.781	280.119	290.278	245.256	240.492	240.596	-0.237783	0.0993941	0.145391	285.392	242.115
ARHGAP18	513.206	562.7	436.708	336.875	294.352	342.709	-0.626985	1.89614e-06	6.11207e-06	504.205	324.645
ARHGAP19	293.416	267.19	229.982	248.075	187.884	265.774	-0.175882	0.10309	0.150231	263.53	233.911
ARHGAP20	33.8138	40.017	73.2154	8.4571	6.26281	6.99406	-2.6964	4.7999e-10	2.22174e-09	49.0154	7.23799
ARHGAP21	4307.44	4244.88	12179.6	5605.65	5260.76	5795.28	-0.12778	0.108639	0.157201	6910.64	5553.9
ARHGAP22	50.7207	44.3265	40.4838	70.4759	53.8602	47.5596	0.335836	0.0858101	0.127826	45.177	57.2985
ARHGAP23	697	660.588	650.325	883.767	1298.91	779.138	0.522314	6.08842e-11	3.04855e-10	669.304	987.271
ARHGAP24	58.356	56.6394	135.233	455.274	404.578	412.65	2.47483	5.26454e-57	2.53518e-55	83.4095	424.167
ARHGAP25	299.961	400.785	192.083	81.752	73.9012	44.762	-2.09886	5.82646e-17	4.53277e-16	297.61	66.805
ARHGAP26	578.106	586.095	612.425	300.227	310.635	320.328	-0.930602	7.06688e-27	1.00922e-25	592.209	310.397
ARHGAP26-AS1	2.18153	4.92516	0	4.22855	5.01025	4.19644	1.40401	0.0988996	0.144772	2.3689	4.47841
ARHGAP26-IT1	5.45383	9.85033	6.0295	1.40952	3.75769	9.79168	-0.481136	0.441999	0.521861	7.11122	4.9863
ARHGAP27	413.946	357.69	546.101	205.79	353.222	180.447	-0.880407	1.04051e-19	9.70878e-19	439.246	246.486
ARHGAP28	5.99922	9.23468	33.5929	90.2091	97.6998	71.3394	2.84254	5.84565e-29	9.36689e-28	16.2756	86.4161
ARHGAP29	2906.35	3066.53	1308.4	1386.96	1255.07	1433.78	-0.736864	1.19718e-10	5.82504e-10	2427.09	1358.6
ARHGAP30	28.3599	17.8537	163.658	60.6092	80.164	57.3513	0.596953	0.00109955	0.00242395	69.9572	66.0415
ARHGAP31	211.609	237.024	192.083	142.361	135.277	142.679	-0.604828	9.14264e-06	2.71144e-05	213.572	140.106
ARHGAP31-AS1	4.90845	3.07823	0.861358	2.81903	1.25256	1.39881	-0.420054	0.692261	0.752701	2.94935	1.82347
ARHGAP32	1253.29	1041.06	5571.26	3687.3	3313.03	3582.36	0.857402	5.75668e-24	6.97181e-23	2621.87	3527.56
ARHGAP33	3.81768	8.61904	0.861358	1.40952	8.76793	2.79762	0.42086	0.524818	0.602267	4.43269	4.32503
ARHGAP35	1884.84	1685.64	2787.35	3559.03	3553.52	3523.61	0.770083	4.56072e-10	2.11639e-09	2119.28	3545.39
ARHGAP39	17.4523	26.4728	18.0885	31.0094	33.8192	41.9644	0.764005	0.0020862	0.00436446	20.6712	35.5976
ARHGAP4	3.81768	4.30952	0.861358	4.22855	7.51537	1.39881	0.735695	0.313019	0.391966	2.99619	4.38091
ARHGAP40	61.6283	45.5578	18.9499	60.6092	65.1332	48.9584	0.601763	0.00930374	0.0172669	42.0453	58.2336
ARHGAP42	102.532	112.047	169.687	335.465	264.291	332.917	1.31009	3.71518e-31	6.66068e-30	128.089	310.891
ARHGAP44	47.9937	52.9455	40.4838	67.6568	71.396	72.7382	0.586319	0.000900814	0.00201012	47.141	70.597
ARHGAP5	2658.74	2962.49	7673.84	5491.48	4406.51	5351.86	0.366848	6.40535e-05	0.000169672	4431.69	5083.28
ARHGAP5-AS1	9.8169	14.7755	29.2862	19.7332	23.7987	15.3869	0.242964	0.423919	0.504332	17.9595	19.6396
ARHGAP6	2.18153	2.46258	6.89086	36.6474	18.7884	32.1727	3.06967	1.36478e-11	7.18244e-11	3.84499	29.2029
ARHGAP8	6.5446	2.46258	2.58407	2.81903	6.26281	5.59525	0.488751	0.526396	0.60385	3.86375	4.89236
ARHGDIA	553.019	493.132	223.953	126.857	298.11	135.685	-1.15445	5.32102e-15	3.60616e-14	423.368	186.884
ARHGDIB	306.505	336.142	77.5222	152.228	134.024	160.863	-0.433972	0.00332202	0.00671431	240.057	149.038
ARHGEF1	273.782	255.493	188.637	80.3425	151.56	72.7382	-1.31287	1.26554e-14	8.35955e-14	239.304	101.547
ARHGEF10	935.878	927.162	1003.48	735.768	759.053	699.406	-0.387636	1.01586e-07	3.77991e-07	955.507	731.409
ARHGEF10L	29.9961	20.3163	97.3334	133.904	230.471	97.9168	1.85699	2.7834e-31	5.02969e-30	49.2153	154.097
ARHGEF11	856.797	786.795	869.971	872.491	960.715	779.138	0.0482716	0.463087	0.543244	837.854	870.782
ARHGEF12	4899.18	4789.11	14650	11536.9	10187.1	11449.3	0.655488	1.43751e-20	1.41434e-19	8112.75	11057.8
ARHGEF16	55.6291	55.4081	7.75222	108.533	244.25	100.714	2.18796	1.54242e-29	2.55916e-28	39.5965	151.166
ARHGEF17	162.524	145.292	49.0974	133.904	227.966	123.095	0.492859	0.00454232	0.00892954	118.971	161.655
ARHGEF18	864.433	837.278	1297.2	514.474	707.698	449.019	-0.843236	3.0886e-20	2.97153e-19	999.638	557.063
ARHGEF19	81.8075	67.721	25.8407	90.2091	155.318	86.7264	1.05975	1.50151e-07	5.48961e-07	58.4564	110.751
ARHGEF2	768.445	709.224	770.054	243.846	316.898	295.149	-1.39668	1.72136e-33	3.39272e-32	749.241	285.298
ARHGEF25	8.18075	5.54081	0	1.40952	2.50512	1.39881	-0.732177	0.448232	0.528502	4.57385	1.77115
ARHGEF26	136.891	156.99	63.7405	201.561	145.297	165.06	0.611039	2.59069e-05	7.23641e-05	119.207	170.639
ARHGEF26-AS1	0	1.23129	1.72272	2.81903	5.01025	5.59525	2.42326	0.0167987	0.0296591	0.984669	4.47484
ARHGEF28	3315.93	3062.22	4681.48	3078.39	2993.62	3168.31	-0.234193	0.00074723	0.00169153	3686.54	3080.11
ARHGEF3	176.159	186.541	583.139	438.36	389.547	390.269	0.587965	5.44718e-10	2.50545e-09	315.28	406.058
ARHGEF3-AS1	1.63615	1.84694	3.44543	23.9618	21.2936	18.1846	3.26591	6.43977e-09	2.68339e-08	2.30951	21.1466
ARHGEF33	8.18075	10.466	7.75222	32.4189	18.7884	23.7798	1.45945	2.47934e-05	6.94239e-05	8.79965	24.9957
ARHGEF34P	52.3568	47.4047	52.5428	108.533	80.164	75.5359	0.771605	2.20544e-05	6.21645e-05	50.7681	88.0775
ARHGEF35	54.5383	44.3265	130.926	52.1521	80.164	82.5299	0.057978	0.750113	0.80248	76.5971	71.6153
ARHGEF37	92.7152	69.5679	1027.6	1205.14	1116.03	1142.83	2.61559	9.13755e-159	4.63248e-156	396.628	1154.67
ARHGEF38	5.99922	1.23129	10.3363	8.4571	6.26281	2.79762	0.13083	0.832383	0.870841	5.8556	5.83918
ARHGEF39	94.3513	81.8809	36.177	42.2855	43.8397	36.3691	-0.651066	0.00374934	0.00749828	70.8031	40.8314
ARHGEF4	300.506	284.428	1250.69	840.072	1082.21	759.555	0.892786	8.8869e-22	9.59733e-21	611.875	893.947
ARHGEF40	392.131	329.986	422.927	255.123	305.625	184.643	-0.651469	2.91399e-11	1.50065e-10	381.681	248.464
ARHGEF5	255.239	211.782	353.157	219.885	245.502	201.429	-0.278393	0.0146462	0.0261707	273.393	222.272
ARHGEF6	13.6346	13.5442	22.3953	162.094	132.772	162.262	3.25473	5.54763e-45	1.77943e-43	16.5247	152.376
ARHGEF7	986.598	963.485	1141.3	1030.36	1154.86	1056.1	0.0727932	0.313759	0.392732	1030.46	1080.44
ARHGEF9	134.164	116.357	181.746	400.303	389.547	372.084	1.44563	1.45306e-36	3.25795e-35	144.089	387.311
ARHGEF9-IT1	4.36307	1.23129	0.861358	12.6857	6.26281	8.39287	1.98863	0.00317923	0.00645358	2.15191	9.11378
ARID1A	1050.41	1028.13	915.623	1382.74	1564.45	1303.69	0.496336	0.00048561	0.00112966	998.053	1416.96
ARID1B	712.816	684.598	980.225	1227.69	1409.13	1137.23	0.677464	2.5913e-13	1.56034e-12	792.546	1258.02
ARID2	1076.59	1177.73	1772.67	2091.72	1705.99	1989.11	0.553851	1.13761e-12	6.51273e-12	1342.33	1928.94
ARID3A	52.3568	50.4829	67.1859	45.1046	77.6588	43.3632	-0.025781	0.893151	0.918619	56.6752	55.3755
ARID3B	143.436	156.99	149.015	186.056	195.4	165.06	0.284307	0.0321843	0.0532882	149.813	182.172
ARID3C	1.09077	1.23129	0.861358	1.40952	1.25256	1.39881	0.316342	0.786188	0.83234	1.06114	1.35363
ARID4A	430.307	429.721	1120.63	1003.58	782.851	1065.89	0.674979	1.38984e-18	1.21021e-17	660.218	950.774
ARID4B	1365.09	1406.13	3256.79	2338.39	1873.83	2243.69	0.219527	0.000306556	0.000735306	2009.34	2151.97
ARID5A	31.0869	27.0884	16.3658	4.22855	7.51537	6.99406	-2.0422	4.14166e-06	1.28248e-05	24.847	6.24599
ARID5B	533.385	495.595	2669.35	1842.24	1743.57	1831.05	1.01273	1.48039e-49	5.55939e-48	1232.78	1805.62
ARIH1	1254.38	1395.67	2802	2487.8	2149.4	2604.59	0.502566	3.94021e-29	6.39225e-28	1817.35	2413.93
ARIH2	962.602	931.472	846.715	803.425	765.315	909.228	-0.14703	0.0221515	0.0381116	913.596	825.989
ARIH2OS	4.90845	3.07823	3.44543	4.22855	5.01025	9.79168	0.678224	0.274174	0.350098	3.8107	6.34349
ARL1	674.094	709.839	1039.66	810.472	636.301	905.031	-0.0261511	0.749313	0.801812	807.864	783.935
ARL10	75.2629	81.2652	28.4248	100.076	115.236	78.3335	0.780395	1.16216e-05	3.40458e-05	61.651	97.8816
ARL11	0	2.46258	0	5.63807	8.76793	1.39881	2.70106	0.0171667	0.0302422	0.820861	5.26827
ARL13A	10.3623	6.15646	3.44543	32.4189	18.7884	22.381	1.85742	4.05638e-06	1.258e-05	6.65472	24.5294
ARL13B	262.875	280.119	270.466	224.113	161.58	251.786	-0.369425	0.00187574	0.00395908	271.153	212.493
ARL14	63.8099	67.1054	438.431	150.818	112.731	159.465	0.17547	0.242514	0.31552	189.782	141.004
ARL14EP	191.43	205.626	274.773	225.523	162.833	223.81	-0.127671	0.31973	0.399274	223.943	204.055
ARL15	143.981	180.384	364.354	338.284	296.857	338.513	0.613104	1.84948e-06	5.97218e-06	229.573	324.551
ARL16	201.792	187.156	169.687	212.837	177.864	170.655	-0.00265971	0.979199	0.985028	186.212	187.119
ARL17A	71.4452	76.9557	42.2065	138.133	76.4063	120.298	0.799566	9.58722e-06	2.8373e-05	63.5358	111.612
ARL2	14.7254	11.0816	2.58407	15.5047	16.2833	5.59525	0.531519	0.232573	0.30441	9.46368	12.4611
ARL2BP	439.034	487.591	463.41	582.131	519.813	614.079	0.302948	0.000836314	0.00187467	463.345	572.007
ARL3	93.8059	91.1155	60.295	139.542	124.004	141.28	0.718039	2.452e-07	8.76152e-07	81.7388	134.942
ARL4A	229.606	224.711	608.98	597.635	542.359	595.894	0.875756	1.91042e-17	1.54143e-16	354.432	578.63
ARL4C	1713.59	2138.14	1662.42	593.407	589.957	688.216	-1.55361	2.05531e-37	4.77244e-36	1838.05	623.86
ARL4D	76.8991	84.3434	261.853	169.142	207.925	183.244	0.632261	2.41635e-06	7.70187e-06	141.032	186.771
ARL5A	808.804	1012.74	2226.61	1644.91	1310.18	1597.44	0.303827	0.000224028	0.000547793	1349.38	1517.51
ARL5B	1259.29	1411.06	5298.21	3866.31	3265.43	3908.28	0.790158	2.83729e-19	2.58014e-18	2656.19	3680.01
ARL6	51.266	65.8741	49.0974	135.314	83.9217	160.863	1.16892	2.9577e-10	1.39666e-09	55.4125	126.7
ARL6IP1	5221.5	6221.71	4528.16	1712.56	1508.08	1881.4	-1.65951	1.78328e-18	1.54323e-17	5323.79	1700.68
ARL6IP4	321.231	259.802	133.51	125.447	215.441	169.256	-0.419035	0.00110731	0.00243988	238.181	170.048
ARL6IP5	1637.79	1912.2	3084.52	1949.36	1693.46	2000.3	-0.209263	0.288036	0.365141	2211.5	1881.04
ARL6IP6	701.908	815.73	789.865	272.037	255.523	318.929	-1.45107	1.67101e-19	1.53951e-18	769.168	282.163
ARL8A	125.438	117.588	176.578	122.628	135.277	127.292	-0.109668	0.52092	0.598396	139.868	128.399
ARL8B	1342.19	1510.79	4542.8	2214.35	1881.35	2277.27	0.0100653	0.93791	0.954223	2465.26	2124.32
ARL9	10.9077	16.6224	1.72272	0	3.75769	4.19644	-1.49687	0.0573931	0.0896969	9.75094	2.65137
ARMC1	512.115	615.646	764.024	600.454	472.216	635.061	-0.137645	0.141336	0.198044	630.595	569.244
ARMC10	224.153	235.792	219.646	283.313	185.379	228.006	0.0326991	0.773914	0.822399	226.53	232.233
ARMC12	8.18075	3.69387	1.72272	5.63807	0	9.79168	0.305363	0.694913	0.754797	4.53245	5.14325
ARMC2	15.2707	17.8537	19.8112	83.1615	60.123	96.518	2.16792	5.74242e-18	4.80977e-17	17.6452	79.9342
ARMC2-AS1	0.545383	0	0.861358	5.63807	6.26281	2.79762	3.54758	0.0033586	0.00678149	0.468914	4.8995
ARMC4	0.545383	0	1.72272	2.81903	3.75769	1.39881	1.99695	0.0955403	0.14039	0.756033	2.65851
ARMC5	53.993	48.636	33.5929	36.6474	71.396	30.7739	0.00148333	0.994519	0.996496	45.4073	46.2724
ARMC6	91.6244	79.4183	24.118	31.0094	62.6281	34.9703	-0.457998	0.0255157	0.0432433	65.0536	42.8693
ARMC7	41.4491	44.3265	21.5339	39.4665	68.8909	34.9703	0.435516	0.0378473	0.0617293	35.7699	47.7759
ARMC8	792.987	873.601	1482.4	937.329	821.681	988.96	-0.144334	0.0504753	0.080016	1049.66	915.99
ARMC9	191.975	198.238	216.201	311.503	283.079	276.965	0.52803	8.52254e-08	3.19656e-07	202.138	290.516
ARMCX1	229.606	275.809	373.829	91.6186	85.1742	104.911	-1.61652	1.92007e-32	3.62017e-31	293.082	93.9012
ARMCX2	514.842	568.241	759.717	411.579	361.99	362.292	-0.679285	1.13048e-11	6.003e-11	614.267	378.621
ARMCX3	436.852	403.248	723.54	630.054	517.308	574.912	0.183422	0.0553257	0.0868377	521.213	574.091
ARMCX4	109.622	104.044	53.4042	190.285	124.004	142.679	0.821685	8.60453e-06	2.55934e-05	89.0234	152.322
ARMCX5	147.799	163.146	276.496	186.056	151.56	219.614	-0.0288849	0.829131	0.868235	195.814	185.743
ARMCX5-GPRASP2	5.45383	8.00339	8.61358	14.0952	15.0307	13.9881	0.988601	0.0134294	0.0241598	7.35693	14.3713
ARMCX6	63.2645	67.721	93.888	53.5617	47.5974	54.5537	-0.51117	0.0103087	0.0189814	74.9578	51.9042
ARMS2	1.63615	3.07823	0	1.40952	2.50512	2.79762	1.14082	0.30432	0.382359	1.57146	2.23742
ARMT1	585.742	673.516	796.756	483.464	403.325	521.757	-0.546974	7.28082e-06	2.18916e-05	685.338	469.515
ARNT	507.752	454.346	832.933	1062.78	1022.09	945.597	0.805604	1.36857e-36	3.07608e-35	598.344	1010.15
ARNT2	16.3615	17.2381	12.059	43.695	40.082	25.1786	1.26072	2.38198e-05	6.68308e-05	15.2195	36.3185
ARNTL	422.672	410.02	942.325	768.187	651.332	777.74	0.417756	1.42922e-07	5.23894e-07	591.672	732.42
ARNTL2	3055.78	3296.78	3409.25	1609.67	1283.88	1710.75	-1.08925	7.07066e-40	1.81756e-38	3253.94	1534.76
ARNTL2-AS1	49.6299	40.017	18.0885	18.3237	8.76793	18.1846	-1.14748	0.000586218	0.0013483	35.9118	15.0921
ARPC1A	761.355	775.713	1399.71	824.568	985.766	811.311	-0.111524	0.183478	0.248879	978.925	873.882
ARPC1B	305.96	293.047	131.788	263.58	412.093	260.179	0.40747	9.88309e-05	0.000254769	243.598	311.951
ARPC2	3929.49	3929.67	4294.73	3481.51	3552.27	3516.61	-0.206513	0.00874264	0.0162968	4051.29	3516.8
ARPC3	1400	1492.32	2203.35	1071.23	1070.94	1239.35	-0.563018	1.41645e-10	6.85719e-10	1698.56	1127.17
ARPC4	346.318	378.622	457.381	231.161	323.161	237.798	-0.598184	0.00127161	0.00277376	394.107	264.04
ARPC5	1114.76	1263.3	3172.38	1162.85	1122.3	1305.09	-0.46496	2.98571e-06	9.40784e-06	1850.15	1196.75
ARPC5L	507.752	475.894	710.62	335.465	360.738	404.257	-0.600592	3.2351e-08	1.26703e-07	564.755	366.82
ARPIN	238.878	237.639	490.974	556.759	536.097	584.703	0.878676	1.07069e-26	1.51599e-25	322.497	559.186
ARPP19	3392.83	3816.39	4843.41	4276.48	3634.93	4276.17	0.0293524	0.681097	0.743196	4017.54	4062.53
ARR3	11.4531	12.9286	14.6431	23.9618	23.7987	22.381	0.871357	0.00715761	0.013585	13.0082	23.3805
ARRB1	2.72692	2.46258	2.58407	28.1903	48.8499	15.3869	3.50581	1.18356e-12	6.76729e-12	2.59119	30.8091
ARRB2	60.5376	47.4047	16.3658	46.5141	51.355	41.9644	0.325648	0.148194	0.206655	41.436	46.6112
ARRDC1	128.165	105.275	65.4632	102.895	195.4	95.1192	0.373359	0.00427613	0.00844811	99.6346	131.138
ARRDC1-AS1	65.9914	56.6394	23.2567	49.3331	82.6691	54.5537	0.434854	0.023202	0.0397093	48.6291	62.1853
ARRDC2	62.1737	75.1088	66.3245	39.4665	40.082	33.5715	-0.846935	3.71019e-05	0.000101552	67.869	37.7067
ARRDC3	4062.56	4623.5	8110.54	5416.77	4677.07	5549.09	-0.0406512	0.740937	0.794667	5598.87	5214.31
ARRDC3-AS1	41.9945	49.2516	20.6726	70.4759	57.6178	48.9584	0.713329	0.00102918	0.00227873	37.3062	59.0174
ARRDC4	188.703	478.972	307.505	2517.4	2135.62	2604.59	2.91171	2.41934e-26	3.34511e-25	325.06	2419.2
ARSA	272.146	244.411	209.31	164.914	308.13	149.673	-0.259961	0.0153406	0.0272885	241.956	207.572
ARSB	424.854	481.435	242.042	187.466	197.905	184.643	-0.942093	5.09394e-16	3.73822e-15	382.777	190.005
ARSD	521.386	507.908	795.033	528.569	494.762	507.769	-0.223907	0.0958455	0.140764	608.109	510.367
ARSE	2.72692	6.7721	0.861358	7.04759	2.50512	5.59525	0.713551	0.343706	0.423764	3.45346	5.04932
ARSG	24.5423	25.8571	9.47493	36.6474	36.3243	29.3751	0.779702	0.00828021	0.0155268	19.9581	34.1156
ARSI	22.3607	26.4728	2.58407	16.9142	23.7987	15.3869	0.245761	0.428693	0.509091	17.1392	18.6999
ARSJ	1585.97	1774.91	2527.22	849.939	775.336	843.484	-1.23313	8.45251e-22	9.14445e-21	1962.7	822.919
ARSK	523.023	559.006	664.968	281.903	236.734	292.352	-1.10395	9.81668e-23	1.11978e-21	582.332	270.33
ART1	3.81768	0	0.861358	1.40952	0	0	-1.59936	0.281518	0.357748	1.55968	0.469839
ART3	28.3599	36.9387	17.2272	23.9618	15.0307	15.3869	-0.544139	0.0702457	0.10707	27.5086	18.1265
ART4	1.09077	0.615646	0.861358	4.22855	2.50512	9.79168	2.65297	0.00794807	0.0149685	0.855923	5.50845
ARTN	151.071	86.1904	63.7405	66.2473	147.802	61.5477	-0.118557	0.463282	0.543403	100.334	91.8658
ARV1	230.697	291.2	290.278	166.323	134.024	181.846	-0.763566	3.83722e-05	0.000104793	270.725	160.731
ARVCF	35.4499	36.9387	6.89086	9.86662	20.041	6.99406	-0.933891	0.00642872	0.0122949	26.4265	12.3006
ASAH1	2203.35	2464.43	4352.44	2473.7	2094.28	2650.75	-0.259865	0.00858821	0.0160348	3006.74	2406.25
ASAH2	0.545383	4.30952	7.75222	5.63807	5.01025	1.39881	0.174089	0.805185	0.848026	4.20237	4.01571
ASAH2B	16.3615	10.466	33.5929	18.3237	15.0307	15.3869	-0.206652	0.535794	0.612974	20.1401	16.2471
ASAP1	1554.34	1558.2	1556.47	1085.33	1070.94	1175	-0.485639	4.41812e-05	0.000119726	1556.34	1110.42
ASAP1-IT1	50.7207	65.8741	29.2862	64.8378	36.3243	62.9465	0.227012	0.359555	0.44033	48.627	54.7029
ASAP1-IT2	35.4499	32.6292	11.1976	39.4665	31.314	37.7679	0.56625	0.0750247	0.113529	26.4256	36.1828
ASAP2	2267.16	2072.88	3283.5	1659	1495.56	1685.57	-0.629522	4.3319e-14	2.7538e-13	2541.18	1613.38
ASAP3	57.2653	41.2483	127.481	119.809	134.024	117.5	0.86957	8.82995e-08	3.30575e-07	75.3315	123.778
ASB1	413.401	365.693	204.142	293.18	290.594	285.358	-0.122408	0.210987	0.280114	327.745	289.711
ASB13	75.8083	94.1938	80.9676	77.5234	95.1947	107.709	0.163895	0.326146	0.405731	83.6566	93.4756
ASB14	73.0814	68.3367	71.4927	114.171	117.741	130.09	0.752588	5.38169e-07	1.8487e-06	70.9702	120.667
ASB15	0.545383	1.23129	3.44543	31.0094	22.5461	29.3751	4.35464	1.84175e-11	9.6287e-11	1.7407	27.6435
ASB16	41.4491	34.4762	19.8112	21.1428	13.7782	32.1727	-0.43729	0.141206	0.197892	31.9122	22.3645
ASB16-AS1	76.3537	82.4965	73.2154	69.0663	82.6691	78.3335	-0.00193555	0.99128	0.994057	77.3552	76.6896
ASB2	15.8161	28.9353	3.44543	7.04759	16.2833	13.9881	-0.0125341	0.976919	0.983765	16.0656	12.4397
ASB3	20.7246	17.8537	18.0885	22.5523	21.2936	19.5834	0.184104	0.570008	0.644683	18.8889	21.1431
ASB5	0	0.615646	3.44543	0	2.50512	4.19644	1.19465	0.365916	0.446622	1.35369	2.23385
ASB6	169.614	145.292	152.46	80.3425	125.256	71.3394	-0.765749	2.47317e-08	9.81469e-08	155.789	92.3127
ASB7	318.504	341.683	740.768	452.455	402.072	464.406	0.0203728	0.813913	0.855167	466.985	439.644
ASB8	139.618	156.99	251.516	241.027	207.925	255.983	0.407391	0.000220721	0.000540215	182.708	234.978
ASB9	15.2707	22.7789	3.44543	36.6474	25.0512	29.3751	1.42287	5.78254e-05	0.000154407	13.8317	30.3579
ASB9P1	3.81768	3.07823	1.72272	1.40952	1.25256	12.5893	0.79281	0.288572	0.365745	2.87288	5.0838
ASCC1	266.147	301.666	366.938	353.789	309.383	360.894	0.143763	0.194855	0.262128	311.584	341.355
ASCC2	307.596	276.425	274.773	319.96	378.274	222.411	0.0808658	0.517295	0.59513	286.265	306.882
ASCC3	6985.27	7702.96	12433.7	9758.09	7699.5	10088.2	0.061907	0.207172	0.275745	9040.64	9181.94
ASCL2	5.99922	6.7721	12.9204	12.6857	15.0307	4.19644	0.389914	0.432261	0.512419	8.56389	10.6376
ASCL3	3.2723	2.46258	0.861358	1.40952	0	2.79762	-0.332525	0.778766	0.826442	2.19875	1.40238
ASF1A	313.595	383.547	472.024	280.494	276.816	316.132	-0.398735	0.000116481	0.000296789	389.722	291.147
ASF1B	142.89	161.299	6.0295	54.9712	52.6076	53.1549	-0.2879	0.219958	0.289854	103.406	53.5779
ASGR1	2.72692	2.46258	0.861358	0	1.25256	1.39881	-0.752744	0.57207	0.646532	2.01695	0.883791
ASH1L	2008.1	2048.25	3028.53	4541.46	3894.22	4498.58	0.891965	8.06436e-29	1.2832e-27	2361.63	4311.42
ASH1L-AS1	38.1768	39.4013	35.3157	39.4665	27.5564	20.9822	-0.349657	0.177384	0.241636	37.6313	29.335
ASH2L	351.772	345.993	503.894	367.884	318.151	379.078	-0.154551	0.0661641	0.101732	400.553	355.038
ASIC1	70.8998	68.9523	39.6225	45.1046	75.1537	60.1489	0.0332988	0.856881	0.890347	59.8249	60.1357
ASIC2	1.09077	1.84694	1.72272	4.22855	5.01025	4.19644	1.50215	0.0716928	0.109012	1.55347	4.47841
ASIC3	2.72692	2.46258	0.861358	5.63807	8.76793	2.79762	1.67263	0.0177114	0.0311327	2.01695	5.73454
ASIC4	1.09077	0.615646	0.861358	2.81903	0	2.79762	1.13439	0.357549	0.438304	0.855923	1.87222
ASIP	1.63615	1.23129	0	2.81903	1.25256	2.79762	1.69935	0.119454	0.170765	0.955814	2.28974
ASL	180.522	150.833	68.0473	62.0188	112.731	58.7501	-0.719646	2.54775e-06	8.09663e-06	133.134	77.8331
ASNA1	171.796	146.524	86.1358	91.6186	156.57	114.703	-0.141769	0.275061	0.35096	134.818	120.964
ASNS	506.661	270.884	889.782	372.113	350.717	395.864	-0.464534	0.000663744	0.00151368	555.776	372.898
ASNSD1	398.675	535.612	464.272	421.446	351.97	489.584	-0.148433	0.0929997	0.137214	466.186	421
ASPDH	2.18153	0	1.72272	1.40952	10.0205	2.79762	1.89816	0.0238113	0.0406681	1.30142	4.74255
ASPG	1.63615	1.84694	3.44543	0	1.25256	1.39881	-1.44124	0.200373	0.268342	2.30951	0.883791
ASPH	14114	14914	9391.38	8199.16	7427.69	8412.46	-0.653768	1.64757e-06	5.36194e-06	12806.5	8013.1
ASPHD1	7.63537	3.69387	0	2.81903	3.75769	1.39881	-0.216262	0.780757	0.828128	3.77641	2.65851
ASPHD2	213.79	227.173	217.062	70.4759	67.6383	69.9406	-1.66428	3.10447e-25	4.05002e-24	219.342	69.3516
ASPM	6107.75	6593.56	120.59	582.131	313.14	609.882	-1.89766	1.94108e-10	9.31792e-10	4273.97	501.718
ASPN	31.6322	36.9387	5.16815	76.1139	43.8397	69.9406	1.71105	2.15529e-08	8.61019e-08	24.5797	63.2981
ASPRV1	2.72692	0.615646	19.8112	4.22855	1.25256	2.79762	-0.68997	0.403468	0.484326	7.71793	2.75958
ASPSCR1	29.9961	19.085	10.3363	21.1428	38.8294	15.3869	0.379616	0.181527	0.246599	19.8058	25.1197
ASRGL1	3.2723	3.07823	0.861358	1.40952	6.26281	2.79762	0.735382	0.399375	0.480266	2.40396	3.48998
ASS1	23.9969	12.9286	34.4543	166.323	225.461	146.875	2.95479	1.56841e-43	4.73142e-42	23.7932	179.553
ASTE1	102.532	118.204	86.9971	183.237	118.993	142.679	0.549349	0.000199463	0.000491255	102.578	148.303
ASTL	0	0	0.861358	4.22855	0	0	2.62563	0.0642003	0.0990882	0.287119	1.40952
ASTN2	4.36307	1.84694	6.89086	28.1903	20.041	18.1846	2.43645	1.5082e-07	5.51073e-07	4.36695	22.1386
ASUN	731.359	845.897	887.198	686.435	524.823	735.775	-0.343418	7.15132e-08	2.70393e-07	821.485	649.011
ASXL1	1650.33	1483.09	1354.92	1136.07	1214.99	1109.26	-0.37777	2.87742e-07	1.02032e-06	1496.11	1153.44
ASXL2	840.981	921.006	1478.09	1849.29	1712.25	1779.29	0.767119	2.00599e-39	5.04985e-38	1080.03	1780.28
ASXL3	5.99922	6.7721	7.75222	7.04759	11.2731	5.59525	0.255735	0.611059	0.682608	6.84118	7.97196
ATAD1	2768.37	3239.53	4028.57	1537.78	1236.28	1586.25	-1.19719	2.45204e-25	3.20805e-24	3345.49	1453.44
ATAD2	2407.87	2737.78	689.086	1816.87	1338.99	2085.63	0.0456135	0.68227	0.744254	1944.91	1747.16
ATAD2B	802.804	802.186	1394.54	1853.52	1402.87	1706.55	0.771706	2.70566e-27	3.97273e-26	999.843	1654.31
ATAD3A	93.2606	116.357	18.9499	19.7332	36.3243	41.9644	-0.903671	0.00204114	0.0042785	76.1891	32.674
ATAD3B	140.164	105.275	30.1475	35.2379	50.1025	20.9822	-1.21243	1.66823e-07	6.06996e-07	91.8621	35.4409
ATAD3C	4.36307	1.84694	1.72272	14.0952	13.7782	9.79168	2.2503	0.000116245	0.000296228	2.64424	12.555
ATAD5	1047.68	1203.59	251.516	525.75	397.062	559.525	-0.505253	0.000557523	0.00128509	834.262	494.112
ATAT1	68.1729	60.9489	40.4838	62.0188	68.8909	47.5596	0.0961889	0.625582	0.695916	56.5352	59.4898
ATE1	544.293	606.411	926.821	642.74	538.602	604.287	-0.181895	0.0254035	0.0430771	692.508	595.209
ATE1-AS1	2.72692	4.92516	1.72272	4.22855	5.01025	2.79762	0.478379	0.572812	0.647211	3.12493	4.01214
ATF1	293.962	309.67	550.408	297.408	244.25	311.935	-0.381247	0.000179197	0.000444546	384.68	284.531
ATF2	884.066	893.302	834.656	1140.3	941.927	1128.84	0.290403	0.00102735	0.00227524	870.675	1070.36
ATF3	122.166	89.8843	834.656	369.294	382.031	380.477	0.816014	0.000523993	0.00121332	348.902	377.267
ATF4	4003.66	3258.61	3804.62	2069.17	1966.52	2239.5	-0.836535	2.18321e-11	1.13424e-10	3688.96	2091.73
ATF5	84.5344	92.3468	99.0561	83.1615	86.4268	76.9347	-0.147706	0.373723	0.454721	91.9791	82.1743
ATF6	2435.68	2631.27	3676.27	2434.24	2213.28	2569.62	-0.257924	0.0431361	0.0694798	2914.41	2405.71
ATF6B	653.369	533.765	447.045	467.96	706.445	405.656	-0.0677973	0.458485	0.538615	544.726	526.687
ATF7	333.229	320.136	347.988	560.988	504.782	535.745	0.67529	3.41857e-08	1.33517e-07	333.784	533.838
ATF7IP	1252.2	1291.01	3309.34	3763.41	2938.51	3733.43	0.984815	1.22118e-30	2.14719e-29	1950.85	3478.45
ATF7IP2	87.2613	86.1904	43.0679	279.084	232.977	235	1.81665	5.28536e-22	5.78663e-21	72.1732	249.02
ATG10	72.536	75.1088	93.0266	176.19	146.55	156.667	0.99935	6.55597e-11	3.26831e-10	80.2238	159.802
ATG101	107.986	121.282	82.6903	56.3807	102.71	48.9584	-0.597361	0.000762796	0.00172363	103.986	69.3497
ATG12	467.939	492.516	633.959	580.721	475.974	563.721	0.0339785	0.676508	0.739338	531.472	540.139
ATG13	433.034	429.105	684.779	483.464	553.632	490.983	0.0183067	0.799943	0.843966	515.64	509.36
ATG14	272.692	286.891	648.602	577.902	415.851	544.138	0.460055	2.17014e-08	8.6649e-08	402.728	512.63
ATG16L1	585.742	703.067	818.29	631.464	636.301	569.317	-0.18695	0.0531715	0.0838459	702.366	612.361
ATG16L2	104.168	94.8094	36.177	71.8854	95.1947	54.5537	-0.0683562	0.722959	0.779323	78.3849	73.8779
ATG2A	130.892	108.969	78.3835	112.761	206.673	85.3275	0.270597	0.0365597	0.0598217	106.082	134.921
ATG2B	788.079	817.577	1040.52	1605.44	1308.93	1443.57	0.72515	2.11843e-19	1.93996e-18	882.059	1452.65
ATG3	595.559	691.37	807.092	462.322	345.707	458.81	-0.721416	2.64836e-20	2.55877e-19	698.007	422.28
ATG4A	144.527	175.459	400.531	327.008	291.847	408.453	0.641586	7.02242e-10	3.19378e-09	240.172	342.436
ATG4B	275.419	246.258	247.21	170.552	245.502	204.227	-0.318301	0.00268515	0.00552125	256.295	206.76
ATG4C	141.8	166.224	141.263	194.513	132.772	190.238	0.192461	0.102859	0.149931	149.762	172.508
ATG4D	23.9969	22.1632	18.0885	23.9618	70.1435	29.3751	0.885367	0.000830742	0.00186425	21.4162	41.1601
ATG5	593.922	695.679	880.308	809.063	592.462	808.513	0.0349758	0.681797	0.743827	723.303	736.679
ATG7	377.405	382.316	366.077	424.265	374.516	395.864	0.0886955	0.306903	0.385233	375.266	398.215
ATG9A	668.095	636.577	683.918	556.759	774.083	437.828	-0.208022	0.0957219	0.140605	662.863	589.557
ATG9B	3.2723	1.84694	6.0295	5.63807	8.76793	2.79762	0.706945	0.268198	0.343814	3.71625	5.73454
ATHL1	151.617	112.663	93.0266	50.7426	101.458	37.7679	-0.979562	1.69383e-06	5.50366e-06	119.102	63.3227
ATIC	678.457	645.197	354.018	305.865	232.977	320.328	-0.916698	6.76429e-09	2.81219e-08	559.224	286.39
ATL1	99.8052	102.813	279.08	167.733	150.307	174.852	0.197128	0.100552	0.146897	160.566	164.297
ATL2	1224.39	1332.87	3785.67	1589.94	1322.71	1713.54	-0.258353	0.000127782	0.000323192	2114.31	1542.06
ATL3	1960.65	2141.22	6127.7	4356.82	3862.9	4410.45	0.504935	1.1511e-06	3.81698e-06	3409.86	4210.06
ATM	2586.75	2529.07	1612.46	4249.69	3375.65	4064.95	0.81695	1.41983e-16	1.07658e-15	2242.76	3896.77
ATMIN	746.084	840.356	1857.09	1196.68	1198.7	1326.07	0.235655	0.0115962	0.021122	1147.84	1240.49
ATN1	277.6	225.326	80.1063	128.266	181.621	96.518	-0.383518	0.0721542	0.109677	194.344	135.469
ATOX1	103.623	93.5781	53.4042	45.1046	63.8807	41.9644	-0.710105	0.00041074	0.000965039	83.535	50.3165
ATP10A	493.572	600.254	406.561	4.22855	2.50512	2.79762	-7.33961	1.61797e-29	2.67964e-28	500.129	3.1771
ATP10B	13.6346	16.6224	1727.88	211.428	181.621	201.429	1.43674	4.18589e-16	3.08674e-15	586.047	198.159
ATP10D	2647.29	2838.74	6360.26	3440.63	2874.63	3529.2	-0.150223	0.218444	0.288127	3948.77	3281.49
ATP11A	741.721	847.128	515.092	725.901	815.418	698.007	0.120867	0.244496	0.317805	701.314	746.442
ATP11A-AS1	15.8161	13.5442	1.72272	8.4571	21.2936	13.9881	0.933899	0.0247518	0.0420659	10.361	14.5796
ATP11B	2461.32	2618.34	8328.47	3928.32	3450.81	4200.63	0.0294078	0.73807	0.792237	4469.37	3859.92
ATP11C	1464.35	1768.13	1703.77	847.12	767.82	959.585	-0.937115	4.99955e-25	6.43036e-24	1645.42	858.175
ATP12A	3.2723	1.84694	972.473	21.1428	26.3038	32.1727	0.735846	0.113286	0.16309	325.864	26.5397
ATP13A1	557.382	523.914	336.791	243.846	435.892	212.619	-0.701524	2.02517e-10	9.70881e-10	472.696	297.452
ATP13A2	370.861	389.704	241.18	147.999	365.748	145.476	-0.71185	3.53996e-05	9.72174e-05	333.915	219.741
ATP13A3	5039.89	5393.67	7273.3	4290.57	3735.14	4518.16	-0.48064	8.19882e-09	3.38468e-08	5902.29	4181.29
ATP13A4	32.1776	21.5476	389.334	436.95	390.799	425.239	2.66754	1.78679e-17	1.44551e-16	147.686	417.663
ATP13A4-AS1	0.545383	0	11.1976	12.6857	17.5359	18.1846	4.78814	5.70409e-09	2.38446e-08	3.91434	16.1354
ATP13A5	0	0.615646	8.61358	4.22855	3.75769	6.99406	2.20276	0.00649081	0.0124007	3.07641	4.99343
ATP1A1	10176.9	9477.25	11823	6486.6	7427.69	6637.36	-0.614045	2.52945e-12	1.40576e-11	10492.4	6850.55
ATP1A1-AS1	29.4507	18.4694	10.3363	15.5047	26.3038	26.5774	0.293926	0.347844	0.428171	19.4188	22.7953
ATP1A2	0	0	0.861358	0	1.25256	4.19644	3.05752	0.0285548	0.0478341	0.287119	1.81633
ATP1A3	1.63615	3.07823	0.861358	0	3.75769	0	-0.298738	0.797515	0.841793	1.85858	1.25256
ATP1B1	2395.87	2570.94	8114.85	3489.96	3321.79	3843.94	-0.0551907	0.693813	0.753954	4360.55	3551.9
ATP1B2	1.09077	1.23129	0	1.40952	1.25256	0	0.385727	0.824592	0.864276	0.774019	0.88736
ATP1B3	4030.93	4649.97	9169.15	3560.44	3374.4	3815.96	-0.634354	3.36456e-07	1.18385e-06	5950.02	3583.6
ATP2A1	16.3615	16.0068	4.30679	9.86662	22.5461	11.1905	0.317658	0.404802	0.48564	12.225	14.5344
ATP2A1-AS1	1.09077	0.615646	1.72272	0	1.25256	1.39881	-0.259863	0.850155	0.88497	1.14304	0.883791
ATP2A2	19754.3	19341.1	13921.3	13150.8	12594.5	12478.8	-0.453484	1.46526e-09	6.46889e-09	17672.2	12741.4
ATP2B1	1994.47	2360.39	3055.24	1863.38	1571.97	1861.82	-0.464706	9.92876e-06	2.93125e-05	2470.03	1765.72
ATP2B2	0	0	0	5.63807	6.26281	0	5.00008	0.000323319	0.000771561	0	3.96696
ATP2B4	3634.98	3493.79	9803.97	7624.08	7715.78	7219.27	0.588287	3.51305e-15	2.40949e-14	5644.25	7519.71
ATP2C1	3845.5	4209.78	4597.07	3031.87	2734.34	3166.91	-0.49748	8.45996e-09	3.48696e-08	4217.45	2977.71
ATP2C2	356.135	320.751	250.655	222.704	320.656	244.792	-0.233908	0.0553594	0.0868756	309.181	262.717
ATP4A	2.18153	2.46258	0	1.40952	0	0	-1.35078	0.333598	0.413537	1.54804	0.469839
ATP4B	1.09077	1.23129	0	1.40952	3.75769	1.39881	1.82903	0.122973	0.175206	0.774019	2.18867
ATP5A1	3990.02	3893.96	3776.19	3725.35	3543.5	3876.11	-0.0646711	0.362586	0.44312	3886.72	3714.99
ATP5B	4131.28	4091.58	4787.43	4049.54	3716.35	4097.12	-0.130634	0.121672	0.173555	4336.76	3954.34
ATP5C1	1060.23	1212.82	1493.59	1010.62	890.572	1103.66	-0.315677	0.000594046	0.00136425	1255.55	1001.62
ATP5D	11.4531	9.23468	2.58407	4.22855	7.51537	5.59525	-0.242778	0.659073	0.724929	7.75727	5.77972
ATP5F1	960.965	1097.08	1176.61	989.481	959.462	1109.26	-0.0762672	0.434653	0.514686	1078.22	1019.4
ATP5G1	225.789	184.694	66.3245	135.314	141.54	130.09	-0.106734	0.483092	0.56241	158.936	135.648
ATP5G2	285.235	277.04	279.941	360.836	400.82	300.745	0.320508	0.0115834	0.0211008	280.739	354.134
ATP5G3	771.717	854.516	852.744	742.816	815.418	860.269	-0.0319797	0.712742	0.770312	826.326	806.168
ATP5H	532.294	506.676	795.894	522.931	487.247	628.067	-0.137063	0.114616	0.164675	611.622	546.081
ATP5I	219.789	192.697	136.095	132.495	176.611	131.488	-0.314146	0.0414333	0.0670093	182.86	146.865
ATP5J	234.515	254.262	229.121	241.027	202.915	236.399	-0.0753817	0.570606	0.645237	239.299	226.781
ATP5J2	137.982	116.973	68.0473	77.5234	75.1537	100.714	-0.326871	0.0896806	0.132865	107.667	84.4639
ATP5L	407.947	408.173	423.788	408.76	379.526	435.031	-0.0202932	0.822742	0.862634	413.303	407.772
ATP5L2	10.9077	8.61904	10.3363	5.63807	7.51537	11.1905	-0.300765	0.503958	0.582726	9.95433	8.11465
ATP5O	763.537	703.683	647.741	608.911	573.673	649.049	-0.205996	0.0430483	0.0693691	704.987	610.545
ATP5S	65.446	70.1836	65.4632	60.6092	52.6076	65.7442	-0.168011	0.380088	0.460685	67.0309	59.6537
ATP5SL	122.711	111.432	75.7995	83.1615	118.993	81.1311	-0.0774774	0.605448	0.677292	103.314	94.4287
ATP6AP1	1048.23	924.7	1075.84	606.092	924.391	506.37	-0.619633	3.02656e-10	1.4277e-09	1016.25	678.951
ATP6AP1L	60.5376	60.9489	59.4337	109.942	85.1742	106.31	0.726793	7.94872e-05	0.000207572	60.3067	100.475
ATP6AP2	3150.13	3243.84	5035.5	2186.16	1960.26	2366.79	-0.779058	1.52988e-17	1.24595e-16	3809.82	2171.07
ATP6V0A1	756.992	784.332	1428.13	1365.82	1362.79	1305.09	0.504084	4.34197e-10	2.02002e-09	989.819	1344.57
ATP6V0A2	858.979	967.179	1507.38	542.664	533.591	581.906	-0.96948	4.02535e-13	2.38838e-12	1111.18	552.72
ATP6V0A4	5.45383	3.69387	6.0295	5.63807	6.26281	2.79762	-0.0347963	0.95863	0.970488	5.05907	4.8995
ATP6V0B	488.663	485.129	304.921	167.733	256.775	188.84	-1.05852	1.80934e-07	6.56374e-07	426.238	204.449
ATP6V0C	118.348	113.279	68.9086	77.5234	129.014	88.1252	-0.00850522	0.972891	0.980845	100.179	98.2208
ATP6V0D1	280.327	256.724	277.357	264.989	556.138	247.59	0.3068	0.0375645	0.0613174	271.469	356.239
ATP6V0D2	1.09077	0	12.9204	22.5523	32.5666	15.3869	4.6825	3.66165e-10	1.71532e-09	4.67038	23.5019
ATP6V0E1	597.74	681.52	1312.71	742.816	706.445	791.728	-0.142444	0.396431	0.47726	863.99	746.996
ATP6V0E2	11.9984	13.5442	6.0295	28.1903	38.8294	27.9762	1.73538	8.83317e-08	3.30628e-07	10.524	31.6653
ATP6V0E2-AS1	10.9077	8.00339	6.0295	7.04759	6.26281	9.79168	-0.0337507	0.944506	0.959009	8.31352	7.70069
ATP6V1A	1310.56	1375.35	4199.12	3030.46	2536.44	3115.15	0.545064	8.68675e-05	0.000225522	2295.01	2894.02
ATP6V1B1	1.09077	1.23129	1.72272	1.40952	1.25256	1.39881	0.0232991	0.984124	0.988892	1.34826	1.35363
ATP6V1B1-AS1	3.2723	2.46258	0	1.40952	2.50512	0	0.393009	0.745683	0.798911	1.91163	1.30488
ATP6V1B2	957.148	898.843	1751.14	1467.31	1225.01	1534.5	0.290923	0.000418934	0.000983403	1202.38	1408.94
ATP6V1C1	629.372	674.748	808.815	1079.69	821.681	1057.5	0.48589	6.23773e-12	3.36919e-11	704.312	986.291
ATP6V1C2	79.0806	57.255	37.0384	19.7332	21.2936	26.5774	-1.32153	2.32784e-06	7.42621e-06	57.7913	22.5347
ATP6V1D	752.084	797.261	2020.75	1103.65	909.36	1030.92	-0.0752526	0.32592	0.405506	1190.03	1014.65
ATP6V1E1	560.654	581.169	1515.13	906.32	863.015	972.174	0.198688	0.106494	0.154465	885.651	913.836
ATP6V1E2	20.7246	19.085	11.1976	29.5999	47.5974	39.1667	1.19955	0.000297211	0.000714019	17.0024	38.788
ATP6V1F	105.259	102.197	112.838	149.409	160.328	123.095	0.417051	0.00183409	0.00388185	106.765	144.277
ATP6V1G1	579.743	613.183	2036.25	950.015	839.217	1026.73	0.0553491	0.501487	0.580346	1076.39	938.653
ATP6V1G2	3.2723	3.07823	1.72272	11.2761	6.26281	4.19644	1.52497	0.0307719	0.0511212	2.69108	7.24513
ATP6V1H	563.381	618.724	957.83	961.291	923.138	1050.51	0.495875	1.61131e-09	7.09141e-09	713.311	978.312
ATP7A	681.729	789.258	1220.54	1432.07	1325.21	1417	0.681678	3.66433e-17	2.88763e-16	897.177	1391.43
ATP7B	211.609	202.547	316.118	389.027	477.226	381.876	0.800699	2.24218e-19	2.04917e-18	243.425	416.043
ATP8A1	50.1753	49.2516	111.115	128.266	130.266	131.488	0.99461	1.0073e-10	4.93273e-10	70.1807	130.007
ATP8A2	9.27152	9.85033	3.44543	5.63807	0	4.19644	-1.18434	0.104621	0.15222	7.52243	3.27817
ATP8B1	1128.4	1230.06	2978.57	1833.78	1673.42	1695.36	0.111231	0.334995	0.414958	1779.01	1734.19
ATP8B2	791.351	650.737	590.891	277.675	290.594	236.399	-1.34155	2.96508e-44	9.23474e-43	677.66	268.223
ATP8B3	18.543	17.8537	24.118	15.5047	16.2833	11.1905	-0.49553	0.141882	0.198702	20.1716	14.3262
ATP8B4	0	0.615646	2.58407	11.2761	2.50512	20.9822	4.04375	4.1279e-05	0.000112177	1.06657	11.5878
ATP8B5P	4.36307	2.46258	5.16815	8.4571	1.25256	4.19644	0.185653	0.776601	0.824551	3.99793	4.63537
ATP9A	346.864	291.816	889.782	1016.26	1111.02	1043.51	1.23199	1.43606e-49	5.40401e-48	509.487	1056.93
ATP9B	394.858	379.853	290.278	510.245	546.117	467.203	0.516913	8.89777e-09	3.65915e-08	354.996	507.855
ATPAF1	193.611	227.173	272.189	287.542	230.471	360.894	0.34658	0.0015871	0.00339818	230.991	292.969
ATPAF2	75.8083	83.1121	62.8791	63.4283	76.4063	76.9347	-0.0127874	0.935942	0.952592	73.9332	72.2564
ATPIF1	255.785	243.18	243.764	283.313	301.867	356.697	0.343448	0.000249246	0.000605644	247.576	313.959
ATR	2483.68	2706.38	2397.16	2700.63	2140.63	2933.31	0.0275195	0.644099	0.712278	2529.07	2591.52
ATRAID	783.171	789.258	731.293	497.56	539.854	573.513	-0.519031	0.00055307	0.00127605	767.907	536.976
ATRIP	265.056	277.04	158.49	104.304	122.751	111.905	-1.00443	1.7979e-12	1.01214e-11	233.529	112.987
ATRN	3841.68	3695.1	3757.24	5102.45	4987.7	5119.65	0.421063	2.29386e-06	7.3255e-06	3764.68	5069.94
ATRNL1	0.545383	0	4.30679	5.63807	1.25256	4.19644	1.88305	0.0459053	0.0734412	1.61739	3.69569
ATRX	2546.94	2416.41	4395.51	5382.95	4466.64	5606.44	0.771663	4.89993e-24	5.95397e-23	3119.62	5152.01
ATXN1	386.677	491.285	1448.8	1284.07	1136.07	1341.46	0.902128	6.85426e-08	2.60077e-07	775.589	1253.87
ATXN10	753.72	772.02	751.965	944.377	842.974	919.02	0.249534	0.00348958	0.00702187	759.235	902.123
ATXN1L	956.602	912.387	1579.73	909.139	905.602	892.442	-0.304744	7.52532e-06	2.26007e-05	1149.57	902.394
ATXN2	542.656	482.05	576.248	707.578	631.291	692.412	0.342633	0.000763579	0.00172519	533.652	677.094
ATXN2L	1001.87	831.121	550.408	575.083	690.162	542.739	-0.368088	0.00168777	0.00359517	794.466	602.661
ATXN3	310.869	319.52	689.086	594.816	536.097	611.281	0.500731	4.0611e-09	1.7221e-08	439.825	580.731
ATXN7	1102.22	1193.74	1532.36	1488.45	1311.43	1410	0.151398	0.0244818	0.0416846	1276.1	1403.3
ATXN7L1	163.615	158.837	243.764	260.761	240.492	254.584	0.44376	2.2388e-05	6.30367e-05	188.739	251.945
ATXN7L2	49.0845	38.7857	15.5044	26.7808	28.8089	15.3869	-0.445549	0.0862274	0.128372	34.4582	23.6589
ATXN7L3	702.454	661.819	689.086	456.684	695.172	516.162	-0.316406	3.99251e-05	0.000108725	684.453	556.006
ATXN7L3B	818.075	773.251	1456.56	1306.62	1163.63	1214.17	0.332599	2.42097e-09	1.04878e-08	1015.96	1228.14
AUH	101.987	96.0407	124.036	186.056	166.591	156.667	0.66619	4.07678e-07	1.42076e-06	107.354	169.771
AUNIP	166.887	193.313	27.5634	63.4283	56.3653	89.524	-0.557579	0.00283257	0.0057976	129.254	69.7725
AUP1	1379.82	1323.02	847.576	538.436	767.82	538.543	-0.932333	3.14976e-10	1.48352e-09	1183.47	614.933
AURKA	622.282	662.435	78.3835	142.361	88.9319	130.09	-1.37565	9.68836e-29	1.53758e-27	454.367	120.461
AURKAIP1	88.8975	64.0271	25.8407	38.057	51.355	27.9762	-0.446326	0.0533726	0.0841267	59.5885	39.1294
AURKAPS1	78.5352	92.9625	60.295	116.99	105.215	104.911	0.515154	0.0100731	0.0185739	77.2642	109.039
AURKB	367.043	352.765	1.72272	12.6857	20.041	26.5774	-2.15665	2.38462e-09	1.03426e-08	240.51	19.768
AURKC	14.18	8.00339	14.6431	12.6857	3.75769	2.79762	-0.96454	0.0511145	0.0809099	12.2755	6.41365
AUTS2	395.948	411.251	534.042	730.13	690.162	732.978	0.689885	2.07554e-05	5.87114e-05	447.08	717.756
AVEN	182.158	181.615	129.204	159.275	121.499	148.274	-0.191469	0.0967715	0.141987	164.326	143.016
AVIL	40.3584	34.4762	36.177	57.7902	56.3653	48.9584	0.558491	0.00970253	0.0179468	37.0038	54.3713
AVL9	810.985	845.897	1508.24	1113.52	970.736	1071.49	0.0556361	0.298524	0.376534	1055.04	1051.91
AVPI1	130.892	128.054	486.667	327.008	369.506	337.114	0.781098	1.23755e-09	5.50622e-09	248.538	344.542
AWAT1	0.545383	0	0.861358	4.22855	6.26281	2.79762	3.38438	0.00628574	0.0120443	0.468914	4.42966
AXDND1	6.5446	4.30952	6.0295	36.6474	13.7782	13.9881	1.87582	8.57814e-05	0.000222829	5.62787	21.4713
AXIN1	194.702	183.462	179.162	146.59	169.096	92.3216	-0.487957	0.000190872	0.000471778	185.776	136.002
AXIN2	3.2723	1.23129	1.72272	1.40952	5.01025	4.19644	0.794914	0.29848	0.376525	2.07544	3.53873
AXL	4065.29	3739.43	1286.87	563.807	692.667	525.953	-2.19842	2.41924e-54	1.07169e-52	3030.53	594.142
AZGP1	0.545383	0	2.58407	0	0	1.39881	-0.68064	0.664181	0.729316	1.04315	0.466271
AZI2	1086.4	1115.55	1733.91	1061.37	868.025	1141.43	-0.330131	1.41398e-05	4.09237e-05	1311.96	1023.61
AZIN1	1899.02	2005.77	3417.87	2059.3	1708.49	2105.21	-0.270037	1.29536e-05	3.76819e-05	2440.89	1957.67
AZIN1-AS1	1.09077	0.615646	0.861358	9.86662	5.01025	6.99406	3.03771	0.000516532	0.0011968	0.855923	7.29031
AZIN2	31.0869	22.7789	33.5929	11.2761	23.7987	11.1905	-0.919025	0.00357986	0.0071869	29.1529	15.4218
B2M	23223	27228.2	56206.2	4225.73	3718.86	4230.01	-3.13256	1.20023e-23	1.42986e-22	35552.4	4058.2
B3GALNT1	848.071	1045.98	359.186	124.038	134.024	152.471	-2.31537	9.23248e-32	1.70721e-30	751.08	136.844
B3GALNT2	1294.19	1240.53	1153.36	1006.4	915.623	1014.14	-0.329966	0.0242462	0.0413297	1229.36	978.719
B3GALT2	84.5344	88.653	37.0384	229.751	152.813	235	1.58625	7.05618e-18	5.87243e-17	70.0753	205.855
B3GALT4	8.72613	10.466	30.1475	18.3237	23.7987	15.3869	0.346695	0.302038	0.37991	16.4465	19.1698
B3GALT5	2.72692	4.92516	2.58407	0	0	0	-3.71373	0.0043524	0.0085861	3.41205	0
B3GALT6	121.075	129.901	63.7405	111.352	139.034	132.887	0.319137	0.0742308	0.112477	104.906	127.758
B3GAT3	77.4444	67.1054	40.4838	62.0188	97.6998	57.3513	0.302375	0.0900101	0.133288	61.6779	72.3566
B3GLCT	729.178	856.979	379.859	259.351	217.946	254.584	-1.34216	3.58746e-22	3.96816e-21	655.338	243.96
B3GNT2	1422.91	1694.26	4572.09	734.358	686.404	825.299	-1.60165	1.24956e-19	1.15883e-18	2563.08	748.687
B3GNT3	442.851	519.605	190.36	186.056	231.724	176.25	-0.837074	2.19897e-05	6.20186e-05	384.272	198.01
B3GNT4	23.4515	17.8537	21.5339	31.0094	32.5666	20.9822	0.42615	0.10516	0.152809	20.9464	28.1861
B3GNT5	3003.97	3860.1	10875.5	4476.63	4015.71	4558.73	-0.218106	0.0760162	0.114906	5913.19	4350.36
B3GNT7	122.166	118.204	86.9971	5.63807	13.7782	4.19644	-3.78229	1.94954e-17	1.57091e-16	109.122	7.8709
B3GNT8	6.5446	4.92516	12.059	2.81903	10.0205	4.19644	-0.579428	0.319465	0.398997	7.84292	5.67866
B3GNT9	33.8138	32.6292	31.8702	52.1521	63.8807	27.9762	0.52736	0.0169393	0.029882	32.7711	48.003
B3GNTL1	12.5438	14.1598	0.861358	14.0952	10.0205	12.5893	0.798778	0.0680486	0.104165	9.18834	12.235
B4GALNT1	13.0892	10.466	0	2.81903	2.50512	2.79762	-0.604162	0.417765	0.49844	7.85172	2.70726
B4GALNT2	7.08998	4.92516	12.9204	88.7996	77.6588	75.5359	3.34724	2.2698e-31	4.13022e-30	8.31184	80.6648
B4GALNT3	29.9961	28.9353	224.814	100.076	167.843	90.9228	0.976986	3.37517e-09	1.445e-08	94.5819	119.614
B4GALNT4	138.527	104.044	120.59	23.9618	71.396	36.3691	-1.51391	6.73913e-17	5.21169e-16	121.054	43.909
B4GALT1	6000.31	5880.03	11850.6	5836.81	5720.45	6013.49	-0.363622	0.0216367	0.0373173	7910.3	5856.92
B4GALT1-AS1	11.4531	8.00339	14.6431	7.04759	7.51537	5.59525	-0.730458	0.134042	0.188911	11.3665	6.7194
B4GALT2	248.695	241.333	98.1948	153.637	237.987	146.875	-0.0587121	0.623355	0.69388	196.074	179.5
B4GALT3	306.505	291.2	208.449	160.685	190.389	162.262	-0.629832	9.58571e-07	3.2036e-06	268.718	171.112
B4GALT4	548.11	567.01	1623.66	700.53	616.26	787.531	-0.190861	0.0784397	0.118187	912.926	701.441
B4GALT4-AS1	8.18075	6.7721	18.9499	28.1903	3.75769	18.1846	0.678018	0.109231	0.157945	11.3009	16.7109
B4GALT5	1090.22	1250.38	1609.88	630.054	572.421	718.989	-1.0354	9.03707e-14	5.61961e-13	1316.82	640.488
B4GALT6	363.225	404.479	185.192	267.808	202.915	278.364	-0.263573	0.0248578	0.0422186	317.632	249.696
B4GALT7	89.4429	89.2686	27.5634	62.0188	101.458	32.1727	-0.0148854	0.934923	0.951874	68.7583	65.2163
B4GAT1	147.799	160.068	70.6313	243.846	299.362	265.774	1.16629	1.10964e-13	6.84189e-13	126.166	269.661
B9D1	23.4515	24.0102	5.16815	36.6474	56.3653	33.5715	1.41527	4.93607e-06	1.51511e-05	17.5433	42.1947
B9D2	9.8169	8.00339	1.72272	8.4571	16.2833	4.19644	0.718139	0.138557	0.194643	6.51434	9.64561
BAALC	1.09077	0	16.3658	11.2761	8.76793	11.1905	2.1357	0.000451191	0.00105532	5.81885	10.4115
BAALC-AS1	0.545383	0.615646	0.861358	4.22855	5.01025	1.39881	2.47339	0.0202285	0.0351309	0.674129	3.54587
BAAT	7.63537	6.7721	3.44543	11.2761	13.7782	8.39287	1.01948	0.0294219	0.0491109	5.95097	11.1491
BABAM1	390.494	367.54	211.894	232.57	304.373	212.619	-0.33906	0.000493802	0.00114734	323.31	249.854
BACE1	356.135	389.088	522.844	810.472	774.083	807.115	0.936596	3.17806e-43	9.43136e-42	422.689	797.223
BACE1-AS	8.18075	9.85033	12.9204	19.7332	11.2731	15.3869	0.596432	0.131744	0.186147	10.3171	15.4644
BACE2	1727.77	1894.96	2280.01	1246.01	1199.95	1316.28	-0.64551	9.21112e-07	3.0835e-06	1967.58	1254.08
BACH1	2022.28	2007	6801.28	2790.84	2416.19	2635.36	-0.212947	0.0034259	0.00690515	3610.19	2614.13
BACH1-IT2	34.9045	25.2415	27.5634	95.8472	65.1332	61.5477	1.34077	1.14059e-06	3.78352e-06	29.2365	74.176
BACH2	9.8169	10.466	27.5634	7.04759	3.75769	4.19644	-1.51124	0.00248976	0.00514675	15.9488	5.00057
BAD	11.4531	14.7755	8.61358	9.86662	22.5461	12.5893	0.407662	0.267867	0.343462	11.614	15.0007
BAG1	825.71	978.876	2373.9	1436.3	1525.62	1450.57	0.242347	0.000151049	0.000378577	1392.83	1470.83
BAG2	132.528	161.299	39.6225	87.3901	48.8499	51.756	-0.614751	0.000686107	0.00156195	111.15	62.6653
BAG3	885.157	951.788	1157.66	790.739	856.752	696.608	-0.352445	0.00205815	0.00431068	998.203	781.367
BAG4	598.831	656.894	928.544	831.615	677.636	770.745	0.0859803	0.224331	0.294849	728.089	759.999
BAG5	1039.5	1081.69	1916.52	1251.65	1122.3	1335.87	-0.0667279	0.219362	0.289212	1345.9	1236.6
BAG6	967.51	839.125	894.951	824.568	1149.85	776.341	0.00579778	0.939853	0.95556	900.529	916.92
BAHCC1	118.348	92.9625	71.4927	87.3901	162.833	120.298	0.386196	0.017248	0.0303737	94.2678	123.507
BAHD1	177.25	178.537	246.348	186.056	239.239	183.244	0.01428	0.890858	0.916985	200.712	202.847
BAIAP2	186.521	163.146	194.667	242.437	407.083	186.042	0.564047	3.96082e-09	1.6827e-08	181.445	278.521
BAIAP2-AS1	52.9022	39.4013	51.6815	195.923	236.734	167.857	2.02368	2.18165e-45	7.11023e-44	47.995	200.172
BAIAP2L1	940.241	763.4	1854.5	990.891	951.947	994.555	-0.175631	0.0171707	0.0302434	1186.05	979.131
BAIAP2L2	4.36307	1.23129	0	1.40952	0	4.19644	0.295418	0.808529	0.851007	1.86479	1.86865
BAIAP3	3.81768	3.69387	2.58407	4.22855	7.51537	0	0.129035	0.852056	0.886454	3.36521	3.91464
BAK1	199.61	238.255	127.481	83.1615	96.4473	69.9406	-1.16829	4.91304e-15	3.33462e-14	188.449	83.1831
BAMBI	20.7246	41.8639	90.4426	22.5523	20.041	39.1667	-0.736733	0.00986119	0.0182163	51.0103	27.2533
BANCR	3.2723	5.54081	1.72272	0	0	0	-3.60004	0.00519309	0.0100969	3.51194	0
BANF1	187.612	158.221	80.1063	85.9805	102.71	103.512	-0.459807	0.00276556	0.00567062	141.98	97.4009
BANK1	27.2692	20.3163	24.118	23.9618	16.2833	19.5834	-0.274233	0.383728	0.464202	23.9012	19.9428
BANP	71.9906	64.6428	58.5723	52.1521	77.6588	53.1549	-0.101073	0.544612	0.621388	65.0686	60.9886
BAP1	919.516	871.138	424.649	434.131	672.626	402.858	-0.514288	3.72764e-12	2.04611e-11	738.435	503.205
BARD1	694.273	823.118	586.585	480.645	365.748	517.56	-0.618594	1.02212e-11	5.44666e-11	701.325	454.651
BARX2	20.1792	23.3945	173.133	114.171	115.236	123.095	1.42866	1.71865e-13	1.04487e-12	72.2355	117.501
BASP1	422.127	439.571	646.018	373.522	380.779	402.858	-0.352019	0.000487119	0.00113297	502.572	385.72
BATF	1.09077	0.615646	0.861358	4.22855	3.75769	0	1.6239	0.150857	0.209903	0.855923	2.66208
BATF2	196.338	229.636	169.687	26.7808	16.2833	9.79168	-3.5096	2.25788e-28	3.51609e-27	198.554	17.6186
BAX	158.161	138.52	62.8791	87.3901	139.034	68.5418	-0.226332	0.11323	0.163042	119.854	98.3221
BAZ1A	4023.84	4278.12	7608.37	3578.76	2989.87	3828.55	-0.557354	4.29354e-07	1.4926e-06	5303.44	3465.73
BAZ1B	2933.62	3152.11	3256.79	2890.92	2392.39	2885.75	-0.1955	0.000422348	0.000990399	3114.17	2723.02
BAZ2A	2135.72	2067.34	2848.51	2383.49	2555.23	2270.27	0.0426199	0.401545	0.482526	2350.52	2403
BAZ2B	2178.81	2221.86	5329.22	4439.98	3512.18	4196.44	0.449898	2.16287e-15	1.50954e-14	3243.3	4049.53
BBC3	8.72613	8.61904	1.72272	15.5047	20.041	9.79168	1.25986	0.00321809	0.00652665	6.35596	15.1125
BBIP1	112.894	126.823	94.7493	210.018	139.034	191.637	0.676429	2.60288e-06	8.2632e-06	111.489	180.23
BBOX1	4.36307	1.84694	167.965	214.247	189.137	201.429	4.11964	2.25209e-50	8.80148e-49	58.0582	201.604
BBOX1-AS1	3.2723	1.84694	7.75222	18.3237	22.5461	26.5774	2.50846	1.28461e-07	4.73263e-07	4.29049	22.4824
BBS1	76.8991	78.187	28.4248	95.8472	156.57	109.107	1.01443	4.51529e-10	2.09638e-09	61.1703	120.508
BBS10	252.512	279.503	585.723	370.703	273.059	299.346	-0.149218	0.293178	0.370707	372.58	314.369
BBS12	40.9038	34.4762	105.947	102.895	66.3858	83.9287	0.65408	0.000176061	0.0004373	60.4423	84.4031
BBS2	497.935	427.258	788.142	833.025	657.595	800.121	0.460144	1.20612e-08	4.91687e-08	571.112	763.58
BBS4	169.069	175.459	171.41	328.418	245.502	324.524	0.790368	8.01077e-11	3.96756e-10	171.979	299.481
BBS5	49.6299	70.7992	49.9587	63.4283	56.3653	65.7442	0.115184	0.537617	0.61479	56.796	61.8459
BBS7	447.214	450.037	483.222	435.541	344.455	414.048	-0.209394	0.0168127	0.0296788	460.158	398.015
BBS9	119.984	128.054	122.313	319.96	269.301	334.316	1.30877	5.60545e-25	7.19445e-24	123.45	307.859
BBX	3134.86	3224.75	6965.8	5356.17	4618.2	5294.5	0.297439	1.56811e-07	5.71818e-07	4441.8	5089.62
BCAM	94.8967	89.8843	161.935	157.866	268.048	89.524	0.490545	0.00332873	0.00672712	115.572	171.813
BCAN	2.72692	1.84694	0	4.22855	1.25256	5.59525	1.62392	0.0894768	0.132584	1.52462	3.69212
BCAP29	2220.26	2736.54	2465.21	755.501	696.424	865.865	-1.69715	9.59779e-18	7.93528e-17	2474	772.597
BCAP31	2804.91	2798.11	2072.43	983.843	1060.92	864.466	-1.40117	3.4169e-17	2.69848e-16	2558.48	969.743
BCAR1	189.248	188.388	54.2655	77.5234	124.004	55.9525	-0.602136	0.000303463	0.000728368	143.967	85.8265
BCAR3	1232.02	1290.39	1693.43	675.159	735.254	668.632	-1.01067	2.04474e-38	4.96257e-37	1405.28	693.015
BCAS1	0.545383	1.23129	48.236	74.7044	68.8909	76.9347	4.92849	4.17662e-18	3.52579e-17	16.6709	73.51
BCAS2	323.958	362.615	410.006	314.322	260.533	296.548	-0.325846	0.00889935	0.0165602	365.526	290.468
BCAS3	118.894	100.35	152.46	367.884	360.738	366.489	1.57442	1.04989e-39	2.67246e-38	123.901	365.037
BCAS4	11.9984	20.3163	7.75222	19.7332	35.0717	30.7739	1.098	0.000531116	0.0012281	13.3557	28.5263
BCAT1	584.106	666.744	1068.94	520.112	442.154	654.644	-0.486597	7.84339e-05	0.000205086	773.265	538.97
BCAT2	82.8983	67.1054	15.5044	52.1521	63.8807	34.9703	0.161752	0.453108	0.533459	55.1694	50.3344
BCCIP	623.919	678.441	447.906	398.893	375.769	414.048	-0.527583	5.63251e-07	1.92977e-06	583.422	396.237
BCDIN3D	21.27	27.0884	38.7611	52.1521	40.082	27.9762	0.506392	0.0552034	0.0866682	29.0398	40.0701
BCDIN3D-AS1	6.5446	5.54081	5.16815	5.63807	3.75769	1.39881	-0.617209	0.334194	0.414191	5.75119	3.59819
BCHE	6.5446	6.7721	2.58407	4.22855	3.75769	5.59525	-0.172327	0.786075	0.832269	5.30026	4.52716
BCKDHA	51.266	28.9353	43.0679	46.5141	105.215	62.9465	0.747789	7.80547e-05	0.000204182	41.0898	71.5586
BCKDHB	137.437	115.741	111.115	358.017	290.594	363.691	1.47944	2.78006e-42	7.794e-41	121.431	337.434
BCKDK	141.254	148.371	86.1358	91.6186	110.225	64.3454	-0.478752	0.00170545	0.0036303	125.254	88.7298
BCL10	750.993	847.744	1625.38	910.548	821.681	910.627	-0.201093	0.00582141	0.0112264	1074.71	880.952
BCL11A	224.698	245.027	436.708	370.703	368.253	377.679	0.369663	0.000794579	0.00179013	302.144	372.212
BCL11B	356.135	422.948	1315.29	827.387	642.564	752.561	0.338091	0.000218038	0.00053379	698.126	740.837
BCL2	63.8099	74.4931	41.3452	38.057	17.5359	22.381	-1.18884	7.86378e-05	0.000205501	59.8827	25.9913
BCL2A1	31.0869	41.2483	11.1976	29.5999	18.7884	27.9762	-0.0229347	0.943552	0.958253	27.8443	25.4548
BCL2L1	192.52	168.687	291.139	149.409	200.41	159.465	-0.332199	0.00446588	0.00879538	217.449	169.761
BCL2L10	2.18153	1.23129	1.72272	7.04759	8.76793	6.99406	2.16009	0.00157561	0.00337695	1.71185	7.60319
BCL2L11	147.254	185.925	181.746	514.474	427.124	495.179	1.47697	3.62296e-29	5.89328e-28	171.642	478.926
BCL2L12	85.6252	81.8809	24.118	40.876	36.3243	48.9584	-0.474835	0.0293599	0.0490253	63.8747	42.0529
BCL2L13	866.614	1001.04	1387.65	824.568	807.902	857.472	-0.363767	0.000117938	0.000300206	1085.1	829.981
BCL2L14	58.356	51.7142	44.7906	16.9142	12.5256	23.7798	-1.55583	7.4195e-07	2.51044e-06	51.6203	17.7399
BCL2L15	9.8169	16.6224	16.3658	9.86662	10.0205	1.39881	-0.953179	0.0531182	0.0837763	14.2684	7.09531
BCL2L2	451.032	440.802	630.514	776.644	747.779	760.954	0.605107	1.15177e-13	7.09449e-13	507.449	761.792
BCL3	17.9977	16.0068	15.5044	11.2761	22.5461	9.79168	-0.216763	0.559441	0.635249	16.503	14.538
BCL6	137.437	108.354	525.428	786.511	895.582	665.835	1.94171	5.68298e-72	4.30374e-70	257.073	782.642
BCL7A	223.607	214.86	391.056	272.037	290.594	255.983	0.0279604	0.756458	0.807848	276.508	272.871
BCL7B	155.434	168.687	153.322	128.266	140.287	125.893	-0.277165	0.0559778	0.0877254	159.148	131.482
BCL7C	16.9069	10.466	7.75222	28.1903	30.0615	25.1786	1.18222	0.000161018	0.000402126	11.7084	27.8101
BCL9	141.8	133.595	130.065	260.761	255.523	233.602	0.884246	3.04034e-08	1.19434e-07	135.153	249.962
BCL9L	405.22	396.476	285.971	421.446	726.486	281.161	0.31252	0.0261597	0.0442198	362.555	476.364
BCLAF1	5000.07	5128.33	8234.58	6867.17	5273.29	6849.98	0.0794008	0.250831	0.32479	6120.99	6330.15
BCO2	16.3615	12.9286	20.6726	85.9805	71.396	86.7264	2.30152	6.5409e-21	6.59547e-20	16.6542	81.3676
BCOR	609.193	672.285	599.505	601.864	603.735	586.102	-0.0719231	0.47486	0.554454	626.994	597.234
BCORL1	79.0806	76.9557	34.4543	128.266	149.055	128.691	1.16745	6.2801e-07	2.13999e-06	63.4969	135.337
BCORP1	0	0	0	4.22855	8.76793	8.39287	5.85674	2.41067e-05	6.75944e-05	0	7.12979
BCR	816.439	740.622	893.228	758.32	1107.26	698.007	0.033276	0.6461	0.713714	816.763	854.531
BCS1L	319.049	320.136	133.51	139.542	157.823	188.84	-0.579531	5.34686e-06	1.63241e-05	257.565	162.068
BCYRN1	1.63615	0	1.72272	1.40952	1.25256	0	-0.270197	0.851865	0.886396	1.11962	0.88736
BDH1	112.894	111.432	192.944	88.7996	90.1845	65.7442	-0.727899	6.16573e-07	2.10347e-06	139.09	81.5761
BDH2	224.698	190.234	284.248	349.56	298.11	323.126	0.485098	3.60571e-07	1.26481e-06	233.06	323.599
BDKRB1	19.6338	12.3129	6.89086	16.9142	21.2936	12.5893	0.421456	0.228294	0.299496	12.9459	16.9324
BDKRB2	302.688	313.979	189.499	226.932	196.652	186.042	-0.357659	0.00168446	0.00358896	268.722	203.209
BDNF	22.9061	28.9353	30.1475	76.1139	65.1332	76.9347	1.41318	1.12115e-11	5.95522e-11	27.3297	72.7273
BDNF-AS	11.9984	11.0816	19.8112	38.057	47.5974	69.9406	1.912	5.0726e-13	2.99128e-12	14.2971	51.865
BDP1	3075.96	3253.69	4916.63	4434.34	3588.59	4576.91	0.190476	0.0055332	0.0107057	3748.76	4199.95
BEAN1	3.2723	1.84694	9.47493	11.2761	22.5461	16.7857	2.14487	1.62088e-05	4.65137e-05	4.86472	16.8693
BEAN1-AS1	0	0	0.861358	4.22855	0	0	2.56371	0.0876196	0.13016	0.287119	1.40952
BECN1	417.764	411.867	515.092	407.35	412.093	418.245	-0.112895	0.113905	0.163796	448.241	412.563
BEGAIN	1.63615	6.15646	0	4.22855	2.50512	5.59525	1.04631	0.230899	0.302348	2.59754	4.10964
BEND3	147.254	156.374	49.0974	67.6568	82.6691	86.7264	-0.420787	0.0200918	0.0349234	117.575	79.0174
BEND3P3	86.1706	83.1121	109.392	139.542	151.56	113.304	0.527205	0.0022854	0.00474742	92.8917	134.802
BEND4	0	1.23129	0	0	3.75769	6.99406	3.16211	0.0175803	0.0309201	0.41043	3.58392
BEND5	1.63615	3.07823	0	5.63807	7.51537	9.79168	2.73674	0.00109837	0.00242164	1.57146	7.64838
BEND6	3.81768	3.07823	1.72272	2.81903	2.50512	5.59525	0.314765	0.67622	0.739112	2.87288	3.6398
BEND7	44.7214	49.8673	94.7493	57.7902	52.6076	48.9584	-0.168708	0.358975	0.439708	63.1127	53.1187
BEST1	24.5423	16.6224	25.8407	16.9142	20.041	11.1905	-0.463728	0.158117	0.218776	22.3351	16.0486
BEST2	4.90845	5.54081	3.44543	7.04759	6.26281	4.19644	0.325964	0.583942	0.65779	4.63156	5.83561
BEST3	5.99922	1.84694	4.30679	4.22855	1.25256	0	-1.18161	0.303602	0.381614	4.05098	1.82704
BEST4	3.2723	2.46258	0	4.22855	5.01025	1.39881	1.34138	0.128396	0.181923	1.91163	3.54587
BET1	198.52	198.854	239.457	164.914	125.256	145.476	-0.545159	2.06644e-06	6.63639e-06	212.277	145.215
BET1L	178.34	162.53	144.708	136.723	176.611	92.3216	-0.279673	0.0272789	0.0459202	161.86	135.219
BEX2	11.9984	8.00339	6.89086	28.1903	31.314	53.1549	2.00669	2.42364e-10	1.15463e-09	8.96423	37.5531
BEX4	113.985	102.813	70.6313	139.542	120.246	109.107	0.358203	0.0194707	0.0339245	95.8098	122.965
BEX5	8.72613	6.7721	1.72272	0	0	1.39881	-3.20436	0.0140989	0.0252694	5.74032	0.466271
BFAR	1080.4	1284.85	917.346	534.207	543.612	523.156	-1.02162	7.31882e-13	4.24994e-12	1094.2	533.658
BFSP1	28.3599	16.6224	55.9882	109.942	78.9114	110.506	1.69094	5.34616e-19	4.75501e-18	33.6569	99.7866
BHLHB9	71.4452	73.2618	86.9971	133.904	146.55	153.869	0.916869	6.93145e-11	3.44891e-10	77.2347	144.774
BHLHE40	2722.55	2521.68	6258.62	3363.11	4040.76	3421.49	0.034473	0.542709	0.619681	3834.29	3608.46
BHLHE40-AS1	2.18153	4.30952	6.89086	12.6857	10.0205	5.59525	1.17048	0.029137	0.0486889	4.46064	9.4338
BHLHE41	5.45383	4.30952	2.58407	16.9142	15.0307	18.1846	2.16688	3.09307e-05	8.55587e-05	4.11581	16.7098
BHMT	0.545383	0	1.72272	7.04759	2.50512	11.1905	3.67315	0.000778045	0.00175548	0.756033	6.9144
BHMT2	0.545383	0	0.861358	5.63807	2.50512	4.19644	3.21937	0.0153832	0.0273537	0.468914	4.11321
BICC1	124.347	151.449	152.46	211.428	205.42	248.989	0.644867	2.2002e-07	7.91091e-07	142.752	221.945
BICD1	136.891	132.364	77.5222	136.723	145.297	179.048	0.446353	0.0157198	0.0278897	115.592	153.689
BICD2	1199.3	1215.28	4677.17	2792.25	3173.99	2783.64	0.614227	5.42718e-33	1.04259e-31	2363.92	2916.63
BID	138.527	124.36	123.174	204.38	189.137	211.221	0.651203	1.03286e-06	3.44284e-06	128.687	201.579
BIK	31.6322	30.7823	6.89086	23.9618	35.0717	26.5774	0.552252	0.0458768	0.0734021	23.1018	28.537
BIN1	95.9875	95.4251	32.7316	22.5523	30.0615	26.5774	-1.42042	1.4451e-09	6.38918e-09	74.7147	26.3971
BIN2	0.545383	0.615646	1.72272	2.81903	2.50512	1.39881	1.40251	0.226463	0.297394	0.961248	2.24099
BIN3	172.887	148.371	153.322	122.628	187.884	128.691	-0.127798	0.311768	0.390507	158.193	146.401
BIN3-IT1	32.1776	31.3979	22.3953	43.695	41.3345	23.7798	0.353838	0.160183	0.221159	28.6569	36.2698
BIRC2	1695.6	1883.26	3522.95	1744.98	1389.09	1719.14	-0.47858	3.34416e-12	1.84282e-11	2367.27	1617.74
BIRC3	111.804	89.2686	129.204	100.076	82.6691	107.709	-0.187499	0.217047	0.286741	110.092	96.8178
BIRC5	403.584	480.819	4.30679	33.8284	27.5564	40.5656	-1.7435	6.29751e-10	2.87843e-09	296.237	33.9834
BIRC6	6940	7222.14	9461.15	13276.2	11622.5	13413.2	0.710181	3.14196e-43	9.33939e-42	7874.43	12770.7
BIRC6-AS2	16.3615	13.5442	8.61358	42.2855	41.3345	39.1667	1.6557	2.36811e-07	8.47457e-07	12.8398	40.9289
BISPR	61.6283	60.3333	68.9086	8.4571	11.2731	9.79168	-2.6779	7.80559e-12	4.1974e-11	63.6234	9.84062
BIVM	174.523	161.299	178.301	293.18	245.502	264.375	0.642612	1.34345e-10	6.51244e-10	171.374	267.686
BLACAT1	42.5399	35.0918	70.6313	35.2379	31.314	25.1786	-0.631776	0.00523922	0.0101822	49.421	30.5769
BLCAP	1195.48	1356.27	874.278	1206.55	1227.51	1187.59	0.103704	0.294509	0.372184	1142.01	1207.22
BLID	41.9945	49.2516	6.89086	14.0952	13.7782	5.59525	-1.01186	0.0183226	0.0321205	32.7123	11.1562
BLM	710.635	788.642	125.758	352.379	231.724	377.679	-0.441019	0.00354413	0.00711987	541.678	320.594
BLMH	614.102	583.016	333.345	379.16	283.079	334.316	-0.562627	1.19342e-08	4.86731e-08	510.154	332.185
BLNK	48.5391	33.2449	314.396	287.542	264.291	257.381	1.77448	2.18639e-21	2.28806e-20	132.06	269.738
BLOC1S1	48.5391	44.3265	24.118	22.5523	46.3448	18.1846	-0.443894	0.104772	0.152352	38.9945	29.0272
BLOC1S2	470.12	515.911	951.8	534.207	473.468	602.888	-0.197427	0.0907751	0.134312	645.944	536.854
BLOC1S3	38.7222	40.017	111.976	45.1046	36.3243	32.1727	-0.583103	0.00529682	0.0102799	63.5719	37.8672
BLOC1S4	51.266	58.4863	55.9882	43.695	46.3448	48.9584	-0.246559	0.20218	0.270432	55.2469	46.3328
BLOC1S5	2.18153	3.69387	0.861358	4.22855	0	0	-0.357119	0.800456	0.844327	2.24559	1.40952
BLOC1S6	503.389	531.302	819.151	1355.96	1147.35	1389.02	1.1015	1.03705e-60	5.82374e-59	617.947	1297.44
BLVRA	248.695	220.401	280.803	263.58	251.765	241.994	0.0208559	0.861718	0.894151	249.966	252.446
BLVRB	56.1745	41.2483	44.7906	118.399	194.147	75.5359	1.37055	9.08876e-15	6.06948e-14	47.4044	129.361
BLZF1	1520.53	1580.98	3508.31	1598.39	1252.56	1640.81	-0.451244	9.03676e-07	3.03124e-06	2203.27	1497.25
BMF	7.63537	3.69387	21.5339	202.97	207.925	155.268	4.50383	1.26414e-53	5.46725e-52	10.9544	188.721
BMI1	2.18153	0.615646	0	1.40952	0	0	-0.756772	0.636745	0.705643	0.932393	0.469839
BMP1	1116.4	993.652	727.847	662.473	992.029	475.596	-0.450774	3.95762e-08	1.53551e-07	945.966	710.033
BMP2	69.2637	108.969	564.189	112.761	107.72	131.488	-0.506278	0.0041206	0.00817105	247.474	117.323
BMP2K	620.101	622.418	1584.9	890.815	750.285	871.46	-0.0247231	0.702184	0.760884	942.472	837.52
BMP3	0.545383	0.615646	4.30679	1.40952	2.50512	2.79762	0.8406	0.404203	0.485049	1.82261	2.23742
BMP4	70.8998	89.8843	28.4248	11.2761	5.01025	6.99406	-2.83469	8.1638e-13	4.72708e-12	63.0696	7.76015
BMP6	14.18	12.3129	261.853	32.4189	32.5666	34.9703	-0.135005	0.63669	0.705624	96.1152	33.3186
BMP7	0.545383	1.23129	0	4.22855	2.50512	2.79762	2.43337	0.0305017	0.0507139	0.592225	3.1771
BMP8A	71.4452	60.3333	43.0679	64.8378	73.9012	69.9406	0.265251	0.228579	0.299784	58.2821	69.5599
BMP8B	5.45383	9.23468	0.861358	5.63807	10.0205	6.99406	0.745315	0.162558	0.224082	5.18329	7.55088
BMPER	73.0814	86.1904	31.8702	4.22855	12.5256	16.7857	-2.46829	8.38523e-13	4.85376e-12	63.714	11.18
BMPR1A	536.112	609.489	984.532	593.407	558.643	605.686	-0.226377	0.104729	0.152328	710.044	585.912
BMPR1B	329.412	435.261	951.8	930.281	769.073	997.353	0.783794	1.09496e-13	6.75594e-13	572.158	898.902
BMPR1B-AS1	0	0	1.72272	1.40952	3.75769	2.79762	3.01163	0.0129171	0.0233024	0.574238	2.65494
BMPR2	3865.13	4320.6	9416.36	4721.88	4306.31	4602.09	-0.247546	0.00254464	0.00525008	5867.36	4543.43
BMS1	2110.63	2364.08	2124.97	1819.69	1525.62	1861.82	-0.343085	2.99312e-05	8.29447e-05	2199.89	1735.71
BMS1P20	462.485	470.969	466.856	449.636	397.062	442.025	-0.116893	0.118817	0.169921	466.77	429.574
BMS1P21	39.813	28.9353	51.6815	32.4189	23.7987	32.1727	-0.440047	0.148638	0.207205	40.1433	29.4634
BMS1P4	310.323	280.734	241.18	221.294	169.096	200.03	-0.493421	0.000202181	0.00049744	277.413	196.807
BMS1P5	14.18	11.6973	16.3658	28.1903	30.0615	39.1667	1.20931	8.73497e-05	0.000226677	14.081	32.4729
BMX	8.18075	4.30952	26.7021	21.1428	13.7782	25.1786	0.885774	0.0187696	0.0328252	13.0641	20.0332
BNC1	3585.35	3722.81	9021	3488.56	3627.42	3536.2	-0.476026	4.43541e-10	2.06139e-09	5443.05	3550.72
BNC2	2.18153	2.46258	0	1.40952	2.50512	8.39287	1.47164	0.0716737	0.108992	1.54804	4.1025
BNIP1	70.8998	67.721	66.3245	59.1997	45.0922	61.5477	-0.306276	0.127213	0.180415	68.3151	55.2799
BNIP2	1329.1	1393.82	2808.89	1952.18	1515.6	1880	0.0319232	0.691742	0.752338	1843.94	1782.59
BNIP3	1191.12	1379.05	1427.27	1110.7	999.544	1184.79	-0.277614	0.0124543	0.0225262	1332.48	1098.35
BNIP3L	585.742	637.193	2157.7	2726.01	2242.09	2724.89	1.45144	5.72658e-92	7.6289e-90	1126.88	2564.33
BNIPL	17.9977	17.8537	708.036	249.485	256.775	254.584	2.11434	4.94915e-50	1.91777e-48	247.962	253.615
BOC	19.0884	16.6224	13.7817	45.1046	53.8602	39.1667	1.49206	3.05241e-09	1.31143e-08	16.4975	46.0438
BOD1	249.786	247.49	152.46	173.371	140.287	162.262	-0.435725	0.000676878	0.00154209	216.578	158.64
BOD1L1	2732.92	2709.46	4873.56	3878.99	3116.37	3975.42	0.139304	0.0395224	0.0641861	3438.64	3656.93
BOK	108.531	107.122	81.829	71.8854	134.024	57.3513	-0.233098	0.118731	0.169825	99.1609	87.7536
BOLA1	25.0876	25.8571	30.1475	26.7808	18.7884	19.5834	-0.316222	0.279216	0.355219	27.0308	21.7175
BOLA3	128.71	183.462	80.1063	71.8854	76.4063	83.9287	-0.700852	0.000411186	0.000965836	130.76	77.4068
BOLA3-AS1	68.7183	54.1768	38.7611	67.6568	52.6076	58.7501	0.189097	0.415336	0.495833	53.8854	59.6715
BOLL	3.2723	4.30952	0.861358	0	2.50512	2.79762	-0.213096	0.841602	0.87802	2.81439	1.76758
BOP1	54.5383	56.6394	12.9204	22.5523	41.3345	18.1846	-0.427263	0.113294	0.16309	41.366	27.3571
BORA	304.869	310.901	119.729	116.99	105.215	132.887	-0.913935	7.97469e-14	4.98104e-13	245.166	118.364
BPGM	705.726	863.751	3046.62	231.161	220.451	262.977	-2.37622	4.48113e-68	3.04034e-66	1538.7	238.196
BPHL	64.9006	62.1802	68.0473	105.714	90.1845	99.3157	0.60576	0.000372786	0.000881424	65.0427	98.4046
BPIFC	0	0	11.1976	2.81903	2.50512	1.39881	1.43151	0.174815	0.238599	3.73255	2.24099
BPNT1	207.791	219.785	378.136	356.608	280.574	348.304	0.331501	0.0148444	0.0264938	268.571	328.495
BPTF	2137.9	2143.68	3820.98	5367.44	4475.4	5132.24	0.939357	7.61541e-47	2.61257e-45	2700.85	4991.7
BRAF	190.884	204.394	348.85	572.264	449.67	532.947	1.11439	2.41248e-37	5.5805e-36	248.043	518.294
BRAP	369.225	429.105	679.611	396.074	388.294	416.846	-0.248743	0.00387217	0.00772276	492.647	400.405
BRAT1	71.9906	64.0271	19.8112	54.9712	91.437	57.3513	0.505474	0.00790214	0.0148897	51.943	67.9198
BRCA1	1538.53	1788.45	314.396	1302.39	787.861	1355.45	0.209347	0.214591	0.284114	1213.79	1148.57
BRCA2	3259.21	3740.66	1402.29	1110.7	641.312	1123.25	-1.45807	1.28877e-22	1.45643e-21	2800.72	958.419
BRCAT54	2.18153	3.69387	34.4543	7.04759	5.01025	5.59525	0.0219414	0.967712	0.97723	13.4432	5.88436
BRCC3	332.138	368.772	357.463	387.617	315.646	402.858	0.0618443	0.526323	0.603804	352.791	368.707
BRD1	432.489	424.795	589.169	394.665	559.895	482.59	0.00052658	0.995502	0.997251	482.151	479.05
BRD2	4258.9	4161.76	3550.52	3825.43	3831.59	3797.77	-0.0596683	0.319411	0.398958	3990.39	3818.26
BRD3	182.158	174.843	302.337	157.866	229.219	201.429	-0.119907	0.305178	0.383306	219.779	196.171
BRD4	374.133	362.615	291.139	308.684	383.284	285.358	-0.0740874	0.584838	0.658637	342.629	325.775
BRD7	831.164	836.047	1811.44	1021.9	841.722	1037.92	-0.164714	0.00688539	0.0130983	1159.55	967.18
BRD7P3	19.0884	21.5476	3.44543	43.695	28.8089	30.7739	1.44809	8.8442e-06	2.62678e-05	14.6938	34.4259
BRD8	772.808	696.911	565.051	594.816	523.571	588.9	-0.241709	0.00297981	0.00608124	678.257	569.096
BRD9	674.639	685.213	464.272	324.189	335.687	331.518	-0.86446	4.91527e-25	6.33536e-24	608.041	330.465
BRE	167.433	153.911	221.369	325.598	311.888	352.501	0.883411	3.61745e-12	1.98802e-11	180.904	329.996
BRE-AS1	1.63615	3.07823	2.58407	9.86662	3.75769	2.79762	1.23777	0.0805032	0.120887	2.43282	5.47398
BREA2	6.5446	4.30952	5.16815	15.5047	8.76793	1.39881	0.635637	0.231052	0.302509	5.34076	8.55715
BRF1	126.529	153.296	88.7198	126.857	184.127	137.084	0.291698	0.0294108	0.0490968	122.848	149.356
BRF2	85.6252	70.1836	86.1358	43.695	50.1025	55.9525	-0.687607	0.00151138	0.00325285	80.6482	49.9167
BRI3	100.351	92.9625	55.9882	60.6092	110.225	47.5596	-0.243994	0.229084	0.300274	83.1004	72.7981
BRI3BP	27.8146	24.6258	6.89086	14.0952	28.8089	12.5893	0.1488	0.663042	0.728372	19.7771	18.4978
BRICD5	3.2723	3.69387	0.861358	0	1.25256	0	-2.03422	0.112179	0.161797	2.60918	0.417521
BRINP1	0	0.615646	1.72272	0	3.75769	4.19644	2.20815	0.058846	0.0917321	0.779454	2.65137
BRINP2	0	1.84694	12.9204	7.04759	0	1.39881	0.0138648	0.985579	0.989763	4.92243	2.81547
BRIP1	1408.73	1483.71	1317.88	566.626	414.598	538.543	-1.47742	5.47933e-38	1.30894e-36	1403.44	506.589
BRIX1	765.173	891.455	498.726	264.989	240.492	334.316	-1.31786	8.12734e-38	1.92639e-36	718.451	279.932
BRK1	520.296	530.686	731.293	690.663	628.786	798.722	0.263892	0.0139295	0.0249977	594.092	706.057
BRMS1	212.7	195.775	97.3334	145.18	235.482	170.655	0.179878	0.17881	0.243363	168.603	183.772
BRMS1L	182.703	185.925	186.915	332.646	250.512	317.53	0.694826	3.2338e-11	1.6574e-10	185.181	300.23
BROX	999.142	1103.24	2492.77	1310.85	1097.24	1400.21	-0.151847	0.034837	0.0572493	1531.72	1269.44
BRPF1	266.692	262.265	225.676	160.685	207.925	137.084	-0.582791	3.99577e-08	1.54966e-07	251.544	168.565
BRPF3	233.424	218.554	189.499	241.027	294.352	211.221	0.223495	0.0428265	0.0690483	213.826	248.867
BRSK1	10.9077	3.07823	3.44543	2.81903	3.75769	1.39881	-1.16742	0.119766	0.171157	5.81044	2.65851
BRSK2	2.18153	3.69387	4.30679	8.4571	10.0205	6.99406	1.30672	0.0187214	0.0327504	3.39407	8.49055
BRWD1	1987.38	1944.21	4555.72	6111.67	4942.61	5914.18	1.11502	1.1048e-55	5.06627e-54	2829.1	5656.15
BRWD1-AS1	1.63615	1.84694	1.72272	1.40952	1.25256	4.19644	0.365051	0.721641	0.778225	1.73527	2.28617
BRWD1-IT2	3.81768	3.69387	2.58407	2.81903	2.50512	1.39881	-0.581362	0.510563	0.589056	3.36521	2.24099
BRWD3	1254.93	1284.24	2292.93	2648.48	2275.91	2692.71	0.712587	1.66515e-17	1.35129e-16	1610.7	2539.03
BSCL2	14.18	11.0816	5.16815	7.04759	10.0205	1.39881	-0.661627	0.192306	0.259139	10.1432	6.15563
BSDC1	463.576	421.717	689.086	646.968	737.759	609.882	0.36492	1.30241e-08	5.29288e-08	524.793	664.87
BSG	2170.63	2112.28	858.774	496.15	1098.5	460.209	-1.33834	2.47241e-17	1.97157e-16	1713.89	684.952
BSN	11.4531	4.92516	0.861358	16.9142	6.26281	4.19644	0.958906	0.0944323	0.13889	5.74652	9.12448
BSPRY	3.2723	4.92516	127.481	22.5523	33.8192	26.5774	0.9695	0.00118211	0.00259311	45.2261	27.6496
BST1	27.8146	25.8571	8.61358	14.0952	16.2833	15.3869	-0.246277	0.47789	0.557422	20.7617	15.2551
BST2	908.609	799.724	1165.42	15.5047	10.0205	8.39287	-6.40528	3.14493e-80	3.06941e-78	957.916	11.306
BTAF1	2359.87	2386.86	5996.77	5240.58	4410.27	5349.06	0.623972	1.26992e-18	1.11109e-17	3581.17	4999.97
BTBD1	947.331	1039.21	1782.15	1656.18	1352.77	1777.89	0.396608	2.34277e-08	9.31952e-08	1256.23	1595.61
BTBD10	885.157	955.482	1926	1306.62	1012.07	1341.46	0.0428308	0.560814	0.63661	1255.54	1220.05
BTBD11	389.949	478.357	1475.51	527.159	494.762	538.543	-0.329488	0.00177377	0.00376496	781.27	520.155
BTBD16	2.72692	6.7721	6.0295	8.4571	8.76793	12.5893	0.95442	0.0625442	0.096786	5.17617	9.93812
BTBD18	25.0876	22.1632	23.2567	26.7808	46.3448	37.7679	0.658444	0.0142657	0.0255483	23.5025	36.9645
BTBD19	52.9022	41.8639	25.8407	8.4571	32.5666	12.5893	-1.14396	3.68348e-05	0.00010087	40.2023	17.871
BTBD2	45.2668	46.7891	23.2567	56.3807	111.478	44.762	0.909394	5.62445e-05	0.000150406	38.4375	70.8736
BTBD3	421.581	427.874	599.505	837.253	784.104	781.936	0.750758	1.02076e-20	1.01802e-19	482.987	801.098
BTBD6	187.066	195.16	145.569	176.19	254.27	146.875	0.111801	0.345787	0.426013	175.932	192.445
BTBD7	785.897	777.56	1343.72	1792.91	1546.91	1815.66	0.870925	9.81964e-19	8.62871e-18	969.059	1718.49
BTBD8	28.9053	30.7823	68.0473	57.7902	51.355	65.7442	0.552319	0.00651859	0.0124525	42.5783	58.2965
BTBD9	213.245	230.867	443.599	529.978	551.127	556.727	0.966383	7.89271e-27	1.12539e-25	295.904	545.944
BTC	123.257	145.908	226.537	19.7332	17.5359	27.9762	-2.89338	3.0474e-27	4.44063e-26	165.234	21.7485
BTD	164.16	144.061	209.31	197.332	194.147	188.84	0.178602	0.123785	0.176169	172.51	193.44
BTF3	2787.45	2989.57	3206.83	2070.58	1822.48	2303.84	-0.536802	5.17684e-13	3.04782e-12	2994.62	2065.63
BTF3L4	371.406	426.642	760.579	403.122	348.212	482.59	-0.275379	0.00165284	0.00352737	519.542	411.308
BTG1	1735.96	1802.61	10778.2	3566.08	3148.94	3635.51	0.0854327	0.429965	0.510327	4772.24	3450.18
BTG2	321.231	277.656	2264.51	2060.71	1814.96	2081.43	1.74989	4.44734e-106	8.54403e-104	954.465	1985.7
BTG3	509.388	554.081	592.614	434.131	341.949	433.632	-0.453519	1.51906e-08	6.14594e-08	552.028	403.237
BTG4	0.545383	1.23129	0	2.81903	3.75769	1.39881	2.24422	0.0592321	0.0922551	0.592225	2.65851
BTK	1.09077	3.07823	2.58407	0	0	1.39881	-2.17875	0.12607	0.179087	2.25102	0.466271
BTLA	0	0	2.58407	0	0	0	-0.745538	0.673959	0.737464	0.861358	0
BTN2A1	720.451	730.771	577.11	335.465	341.949	374.882	-0.935433	6.87474e-22	7.48186e-21	676.111	350.765
BTN2A2	267.238	225.326	252.378	145.18	145.297	132.887	-0.824798	8.83578e-06	2.6247e-05	248.314	141.122
BTN2A3P	113.44	82.4965	54.2655	76.1139	63.8807	67.143	-0.204502	0.30897	0.387295	83.4006	69.0459
BTN3A1	649.552	652.584	861.358	155.047	172.854	165.06	-2.15419	1.53588e-27	2.27712e-26	721.165	164.32
BTN3A2	462.485	400.785	497.865	159.275	166.591	176.25	-1.45434	3.04347e-15	2.10085e-14	453.712	167.372
BTN3A3	523.023	531.918	673.582	211.428	179.116	194.435	-1.56214	4.35935e-25	5.63474e-24	576.174	194.993
BTNL2	1.09077	2.46258	3.44543	1.40952	5.01025	4.19644	0.725848	0.398445	0.479337	2.33293	3.53873
BTNL9	0	1.23129	0	2.81903	5.01025	2.79762	3.09453	0.0100819	0.0185883	0.41043	3.5423
BTRC	425.399	397.707	1228.3	878.129	780.346	944.198	0.542257	3.00823e-13	1.80306e-12	683.801	867.558
BUB1	1870.66	1968.83	186.053	229.751	155.318	232.203	-2.10739	1.40117e-36	3.14548e-35	1341.85	205.757
BUB1B	1106.04	1169.11	47.3747	228.342	164.086	244.792	-1.0146	8.28712e-07	2.7885e-06	774.174	212.407
BUB3	1810.13	2050.1	2003.52	1248.83	1157.37	1310.69	-0.655791	1.98723e-25	2.61492e-24	1954.58	1238.96
BUD13	289.599	318.904	228.26	194.513	126.509	160.863	-0.79541	1.16574e-12	6.66955e-12	278.921	160.629
BUD31	247.604	241.949	283.387	167.733	164.086	186.042	-0.575707	2.49231e-07	8.89813e-07	257.646	172.62
BVES	212.7	248.105	360.048	28.1903	47.5974	43.3632	-2.73663	5.01052e-35	1.04392e-33	273.617	39.717
BVES-AS1	2.72692	7.38775	6.0295	2.81903	0	2.79762	-1.63929	0.0899047	0.133143	5.38139	1.87222
BYSL	221.426	227.789	114.561	57.7902	65.1332	60.1489	-1.55179	4.43112e-14	2.81491e-13	187.925	61.0241
BZRAP1	5.99922	2.46258	0.861358	12.6857	20.041	9.79168	2.39831	9.17056e-06	2.71884e-05	3.10772	14.1728
BZRAP1-AS1	10.3623	5.54081	2.58407	1.40952	7.51537	4.19644	-0.443564	0.543574	0.620319	6.16239	4.37378
BZW1	3177.4	3424.22	7992.54	3911.41	3406.97	4294.35	-0.206071	0.0584314	0.0911402	4864.72	3870.91
BZW2	853.525	869.907	521.121	718.854	615.008	707.799	-0.0990274	0.322411	0.402182	748.184	680.554
C10orf10	4.90845	6.15646	5.16815	38.057	50.1025	41.9644	3.04474	4.03847e-16	2.98405e-15	5.41102	43.3746
C10orf105	1.63615	1.23129	2.58407	2.81903	2.50512	2.79762	0.614343	0.492653	0.571609	1.81717	2.70726
C10orf11	15.2707	9.85033	9.47493	40.876	51.355	46.1608	1.9932	3.42582e-12	1.88612e-11	11.532	46.1306
C10orf111	4.36307	3.69387	1.72272	5.63807	10.0205	12.5893	1.51634	0.00672497	0.0128105	3.25989	9.41596
C10orf113	1.63615	1.84694	3.44543	19.7332	16.2833	20.9822	3.12707	1.77138e-08	7.12574e-08	2.30951	18.9996
C10orf12	421.581	439.571	605.534	1050.09	920.633	969.377	1.02138	3.42168e-22	3.78939e-21	488.896	980.033
C10orf131	2.18153	2.46258	0.861358	4.22855	7.51537	6.99406	1.7501	0.0164644	0.0291005	1.83516	6.24599
C10orf2	257.966	297.972	104.224	60.6092	80.164	61.5477	-1.56774	2.09407e-25	2.75154e-24	220.054	67.4403
C10orf25	7.63537	5.54081	0	9.86662	15.0307	11.1905	1.62428	0.00329475	0.00666656	4.39206	12.0293
C10orf32	74.7175	80.0339	163.658	133.904	137.782	169.256	0.562271	0.000217756	0.000533173	106.136	146.981
C10orf35	14.7254	21.5476	6.89086	4.22855	6.26281	8.39287	-1.08794	0.0263206	0.0444712	14.3879	6.29474
C10orf54	29.4507	19.085	24.9794	66.2473	120.246	41.9644	1.58623	3.74612e-10	1.75309e-09	24.505	76.1525
C10orf55	33.8138	33.2449	48.236	9.86662	20.041	22.381	-1.10629	9.97431e-05	0.000256975	38.4316	17.4295
C10orf67	1.09077	1.23129	0.861358	1.40952	2.50512	2.79762	1.10297	0.281194	0.357386	1.06114	2.23742
C10orf76	439.034	506.061	846.715	742.816	657.595	731.579	0.306201	0.00135477	0.00294169	597.27	710.663
C10orf82	2.72692	0.615646	0	0	0	0	-1.68413	0.27977	0.355799	1.11419	0
C10orf88	172.341	197.007	298.03	183.237	149.055	144.078	-0.445834	0.000327434	0.000780257	222.459	158.79
C10orf91	5.45383	3.69387	4.30679	4.22855	3.75769	0	-0.821154	0.24466	0.317973	4.48483	2.66208
C10orf95	0.545383	1.23129	0.861358	1.40952	3.75769	1.39881	1.45633	0.196999	0.264545	0.879344	2.18867
C10orf99	0.545383	0	106.808	26.7808	52.6076	33.5715	3.9906	3.9414e-09	1.67484e-08	35.7846	37.6533
C11orf1	62.7191	49.2516	67.1859	71.8854	57.6178	67.143	0.13305	0.447634	0.527957	59.7189	65.5487
C11orf16	6.5446	5.54081	1.72272	0	2.50512	1.39881	-1.50716	0.122714	0.174918	4.60271	1.30131
C11orf24	165.797	174.228	74.0768	83.1615	90.1845	67.143	-0.679183	0.000521464	0.00120762	138.034	80.163
C11orf30	448.851	438.34	528.874	599.045	526.076	629.465	0.311666	0.000149554	0.000375035	472.021	584.862
C11orf31	199.61	191.466	153.322	95.8472	140.287	131.488	-0.558835	2.48533e-05	6.95703e-05	181.466	122.541
C11orf42	2.18153	1.23129	0.861358	2.81903	1.25256	8.39287	1.53456	0.0935775	0.137877	1.42473	4.15482
C11orf44	38.7222	54.1768	65.4632	45.1046	35.0717	44.762	-0.324409	0.136445	0.191998	52.7874	41.6461
C11orf45	88.3521	75.1088	34.4543	73.2949	126.509	71.3394	0.575606	0.00324336	0.00657206	65.9717	90.381
C11orf49	107.986	85.5747	49.9587	176.19	181.621	173.453	1.12365	3.53624e-16	2.62464e-15	81.1731	177.088
C11orf54	60.5376	56.0237	167.965	358.017	333.181	330.12	2.02786	6.19608e-54	2.69892e-52	94.842	340.44
C11orf57	300.506	341.683	457.381	318.551	289.342	379.078	-0.137334	0.18017	0.244993	366.523	328.99
C11orf58	1176.39	1281.16	1991.46	1215	1133.57	1351.25	-0.22947	0.00178778	0.00379271	1483	1233.27
C11orf63	51.266	52.3299	126.62	87.3901	65.1332	97.9168	0.253674	0.129771	0.183629	76.7385	83.48
C11orf65	6.5446	4.30952	10.3363	16.9142	15.0307	25.1786	1.47665	0.000191441	0.000472927	7.06347	19.0412
C11orf68	60.5376	74.4931	36.177	42.2855	63.8807	20.9822	-0.387325	0.0629739	0.0973766	57.0692	42.3828
C11orf70	10.9077	11.6973	4.30679	28.1903	18.7884	27.9762	1.52195	7.46014e-06	2.24086e-05	8.97057	24.985
C11orf71	28.9053	27.704	19.8112	66.2473	56.3653	47.5596	1.16065	6.88267e-08	2.61101e-07	25.4735	56.7241
C11orf73	178.34	171.149	105.086	118.399	118.993	149.673	-0.218368	0.112958	0.162701	151.525	129.022
C11orf74	40.9038	49.2516	49.9587	73.2949	45.0922	81.1311	0.489887	0.0163383	0.0289001	46.7047	66.5061
C11orf80	276.509	229.636	459.965	761.139	692.667	684.019	1.20479	2.17606e-49	8.12172e-48	322.037	712.608
C11orf84	69.8091	72.0305	25.8407	42.2855	55.1127	36.3691	-0.234546	0.251776	0.325852	55.8934	44.5891
C11orf85	3.81768	1.23129	3.44543	4.22855	2.50512	2.79762	0.152228	0.843531	0.879379	2.83147	3.1771
C11orf87	2.18153	0	5.16815	21.1428	15.0307	16.7857	3.25934	4.6984e-07	1.62345e-06	2.44989	17.6531
C11orf88	1.09077	0.615646	0.861358	0	1.25256	4.19644	1.04202	0.358079	0.438758	0.855923	1.81633
C11orf91	76.8991	89.2686	110.254	33.8284	25.0512	39.1667	-1.48968	4.67164e-12	2.54894e-11	92.1405	32.6821
C11orf94	3.2723	2.46258	0.861358	1.40952	2.50512	0	-0.66568	0.529146	0.6067	2.19875	1.30488
C11orf95	231.243	266.575	217.062	204.38	207.925	195.834	-0.238534	0.0212147	0.0366588	238.293	202.713
C12orf10	77.9898	75.7244	31.8702	22.5523	55.1127	30.7739	-0.664305	0.00226103	0.00470108	61.8615	36.1463
C12orf29	237.787	317.673	615.871	336.875	285.584	355.298	-0.158194	0.146143	0.204044	390.444	325.919
C12orf4	375.769	474.047	465.133	401.712	286.837	363.691	-0.322218	0.00178069	0.00377855	438.316	350.747
C12orf43	149.435	157.605	91.3039	87.3901	73.9012	76.9347	-0.688223	7.21571e-06	2.16994e-05	132.781	79.4086
C12orf45	87.2613	78.8026	34.4543	40.876	26.3038	30.7739	-0.926495	4.6093e-05	0.000124463	66.8394	32.6512
C12orf49	309.232	339.221	478.915	593.407	645.069	667.233	0.783145	1.6624e-20	1.62683e-19	375.789	635.237
C12orf54	74.1721	61.5646	70.6313	83.1615	56.3653	65.7442	-0.024864	0.89603	0.920979	68.7893	68.4237
C12orf56	20.1792	20.9319	126.62	9.86662	1.25256	16.7857	-2.10504	4.06687e-09	1.72415e-08	55.9102	9.30164
C12orf57	125.438	95.4251	24.9794	33.8284	62.6281	50.3572	-0.510293	0.035879	0.0588291	81.9475	48.9379
C12orf60	13.0892	12.9286	9.47493	18.3237	13.7782	19.5834	0.571476	0.145066	0.202726	11.8309	17.2284
C12orf65	161.433	137.289	118.867	100.076	72.6486	74.137	-0.761486	6.0072e-07	2.05443e-06	139.197	82.2871
C12orf66	121.62	110.201	124.897	107.123	96.4473	103.512	-0.214772	0.161731	0.223027	118.906	102.361
C12orf71	8.72613	9.23468	7.75222	15.5047	7.51537	18.1846	0.648489	0.152555	0.211926	8.57101	13.7349
C12orf73	105.804	98.5033	43.0679	42.2855	48.8499	51.756	-0.689612	0.000526851	0.0012187	82.4585	47.6305
C12orf74	24.5423	20.9319	17.2272	33.8284	46.3448	44.762	0.980465	0.00344215	0.00693637	20.9005	41.6451
C12orf75	272.146	286.891	131.788	56.3807	63.8807	82.5299	-1.69634	1.04296e-16	7.97447e-16	230.275	67.5971
C12orf76	44.7214	35.7074	25.8407	46.5141	48.8499	40.5656	0.406374	0.084547	0.126129	35.4232	45.3098
C12orf79	2.18153	5.54081	33.5929	12.6857	21.2936	12.5893	0.989914	0.0105943	0.0194592	13.7718	15.5228
C12orf80	1.63615	1.23129	3.44543	0	1.25256	1.39881	-1.21312	0.321727	0.401465	2.10429	0.883791
C14orf1	411.219	442.649	279.941	308.684	370.758	369.286	-0.096223	0.65117	0.718096	377.936	349.576
C14orf105	4.90845	1.23129	4.30679	14.0952	11.2731	9.79168	1.75406	0.00112545	0.00247685	3.48218	11.72
C14orf119	296.689	323.214	524.567	322.779	259.28	383.275	-0.211983	0.0687518	0.105109	381.49	321.778
C14orf132	3.81768	5.54081	3.44543	8.4571	12.5256	4.19644	0.976439	0.064779	0.0998127	4.26797	8.39305
C14orf142	33.8138	50.4829	23.2567	59.1997	50.1025	64.3454	0.717184	0.00164131	0.00350604	35.8511	57.8825
C14orf159	625.009	568.856	241.18	370.703	450.922	353.899	-0.18202	0.045212	0.0724273	478.349	391.842
C14orf166	714.998	781.87	888.06	668.111	532.339	691.013	-0.334259	0.000178703	0.0004435	794.976	630.488
C14orf169	100.896	128.67	92.1653	76.1139	56.3653	81.1311	-0.598379	0.000457762	0.00106919	107.244	71.2034
C14orf2	337.592	362	366.938	356.608	289.342	358.096	-0.0903433	0.40411	0.48497	355.51	334.682
C14orf28	47.4484	39.4013	81.829	45.1046	42.5871	46.1608	-0.272744	0.184464	0.249975	56.2262	44.6175
C14orf37	13.6346	3.69387	6.89086	21.1428	10.0205	8.39287	0.633582	0.161434	0.222701	8.07311	13.1854
C14orf39	125.984	128.67	91.3039	28.1903	20.041	36.3691	-2.03838	6.10893e-22	6.66831e-21	115.319	28.2002
C14orf79	56.1745	38.17	40.4838	59.1997	86.4268	55.9525	0.555782	0.00171803	0.0036558	44.9428	67.193
C14orf80	16.3615	14.7755	1.72272	4.22855	6.26281	1.39881	-1.09769	0.0589387	0.0918451	10.9532	3.96339
C14orf93	85.6252	70.1836	67.1859	78.933	65.1332	74.137	-0.0253833	0.88523	0.913048	74.3316	72.7344
C15orf27	9.8169	7.38775	6.0295	5.63807	13.7782	12.5893	0.475488	0.303206	0.381195	7.74472	10.6685
C15orf39	108.531	102.197	64.6018	46.5141	72.6486	44.762	-0.760917	0.000869139	0.00194276	91.7768	54.6415
C15orf40	64.9006	61.5646	79.2449	66.2473	63.8807	68.5418	-0.0331185	0.8493	0.884221	68.57	66.2233
C15orf41	113.44	112.047	133.51	162.094	130.266	172.054	0.366482	0.00312032	0.00634882	119.666	154.805
C15orf48	163.07	145.292	187.776	7.04759	5.01025	6.99406	-4.71541	1.15417e-25	1.54208e-24	165.379	6.35063
C15orf52	168.523	164.993	127.481	108.533	126.509	104.911	-0.451064	0.0132484	0.0238576	153.666	113.317
C15orf54	41.9945	46.1734	13.7817	67.6568	53.8602	78.3335	1.14837	6.46375e-06	1.9525e-05	33.9832	66.6168
C15orf56	13.6346	12.3129	6.0295	9.86662	7.51537	4.19644	-0.480339	0.320179	0.399753	10.659	7.19281
C15orf57	101.441	101.582	81.829	101.485	77.6588	93.7204	-0.0637915	0.697746	0.757108	94.9506	90.9548
C15orf59	0.545383	0.615646	0.861358	1.40952	1.25256	1.39881	1.18431	0.38531	0.465737	0.674129	1.35363
C15orf61	6.5446	6.7721	0.861358	4.22855	5.01025	1.39881	-0.213555	0.755027	0.806697	4.72602	3.54587
C15orf62	62.1737	39.4013	71.4927	40.876	57.6178	40.5656	-0.324654	0.0978478	0.143374	57.6892	46.3531
C15orf65	2.72692	3.69387	9.47493	22.5523	10.0205	13.9881	1.75323	0.000113231	0.000289275	5.29857	15.5203
C16orf13	47.9937	38.17	12.059	21.1428	38.8294	18.1846	-0.154639	0.569254	0.644187	32.7409	26.0522
C16orf45	69.8091	62.1802	70.6313	107.123	124.004	132.887	0.842618	7.37829e-09	3.05631e-08	67.5402	121.338
C16orf46	9.8169	7.38775	6.0295	12.6857	13.7782	12.5893	0.757808	0.067261	0.10317	7.74472	13.0177
C16orf52	209.427	233.945	273.05	273.446	195.4	269.971	0.0436707	0.655174	0.721612	238.808	246.272
C16orf58	225.243	195.16	77.5222	101.485	139.034	69.9406	-0.559703	0.00175996	0.00373935	165.975	103.487
C16orf59	47.4484	36.9387	2.58407	2.81903	12.5256	13.9881	-1.01856	0.00877588	0.0163537	28.9904	9.77759
C16orf62	610.829	599.023	616.732	673.749	665.11	665.835	0.136811	0.0696783	0.106338	608.862	668.231
C16orf70	287.417	293.663	315.257	200.151	251.765	214.018	-0.424106	6.51094e-06	1.96643e-05	298.779	221.978
C16orf71	7.63537	4.92516	0.861358	12.6857	6.26281	2.79762	1.02457	0.0845419	0.126129	4.47396	7.2487
C16orf72	706.817	748.009	1468.61	982.433	1008.31	1117.65	0.172875	0.0243348	0.0414614	974.48	1036.13
C16orf74	74.7175	83.1121	35.3157	66.2473	98.9524	50.3572	0.22091	0.241841	0.314802	64.3818	71.8523
C16orf86	3.2723	2.46258	0.861358	2.81903	0	0	-1.22765	0.307208	0.385537	2.19875	0.939678
C16orf87	121.075	126.823	228.26	98.6662	95.1947	121.697	-0.535672	6.31474e-05	0.000167466	158.719	105.186
C16orf89	0.545383	0	0.861358	7.04759	8.76793	2.79762	3.84743	0.00116917	0.00256689	0.468914	6.20438
C16orf91	33.8138	42.4795	37.0384	21.1428	12.5256	15.3869	-1.21244	4.04872e-05	0.000110173	37.7772	16.3518
C16orf95	8.72613	8.00339	2.58407	2.81903	2.50512	2.79762	-1.06413	0.14131	0.198023	6.43787	2.70726
C17orf100	40.3584	41.2483	110.254	97.2567	48.8499	68.5418	0.321658	0.0736618	0.111698	63.9535	71.5495
C17orf104	38.7222	40.6326	42.2065	47.9236	56.3653	54.5537	0.408641	0.0624312	0.0966275	40.5204	52.9475
C17orf107	9.27152	5.54081	7.75222	8.4571	6.26281	1.39881	-0.507247	0.406169	0.486928	7.52152	5.37291
C17orf50	2.18153	0.615646	1.72272	4.22855	16.2833	4.19644	2.3283	0.00200742	0.00421411	1.50663	8.2361
C17orf51	135.255	166.84	64.6018	66.2473	56.3653	55.9525	-0.921952	1.38539e-07	5.08646e-07	122.232	59.5217
C17orf53	121.62	131.748	18.0885	35.2379	28.8089	32.1727	-1.11148	3.79128e-06	1.17899e-05	90.4857	32.0732
C17orf58	49.6299	48.636	33.5929	54.9712	51.355	54.5537	0.335799	0.08722	0.129623	43.9529	53.6266
C17orf59	10.9077	12.3129	10.3363	12.6857	23.7987	6.99406	0.344513	0.364019	0.444674	11.1856	14.4928
C17orf62	204.519	193.928	126.62	114.171	209.178	92.3216	-0.34784	0.0180835	0.0317341	175.022	138.557
C17orf67	59.4468	62.7958	105.086	18.3237	7.51537	11.1905	-2.60616	1.39802e-13	8.56216e-13	75.7761	12.3432
C17orf75	212.154	208.088	310.95	214.247	219.198	216.816	-0.139506	0.204626	0.272999	243.731	216.754
C17orf78	6.5446	8.61904	3.44543	8.4571	11.2731	11.1905	0.797709	0.084788	0.126427	6.20302	10.3069
C17orf80	326.685	380.469	359.186	358.017	324.414	353.899	-0.0340207	0.708538	0.766676	355.447	345.443
C17orf85	1013.32	954.866	1122.35	1006.4	869.278	973.573	-0.115835	0.0596119	0.0927437	1030.18	949.749
C17orf89	123.802	120.667	47.3747	66.2473	97.6998	71.3394	-0.246464	0.182438	0.247652	97.2811	78.4289
C17orf96	61.0829	81.2652	18.9499	23.9618	30.0615	33.5715	-0.720262	0.0154791	0.0275081	53.766	29.1983
C17orf97	13.6346	15.3911	7.75222	14.0952	7.51537	1.39881	-0.692973	0.128965	0.182631	12.2593	7.66979
C17orf98	2.18153	1.23129	3.44543	4.22855	0	1.39881	-0.250305	0.838213	0.875409	2.28609	1.87579
C17orf99	2.18153	0.615646	1.72272	1.40952	3.75769	1.39881	0.501679	0.613297	0.684562	1.50663	2.18867
C18orf21	137.982	167.456	142.124	108.533	101.458	118.899	-0.445914	0.000451072	0.00105518	149.187	109.63
C18orf25	975.145	1056.45	2124.11	1367.23	1101	1317.68	-0.0482241	0.452559	0.532915	1385.23	1261.97
C18orf54	613.556	693.833	341.959	329.827	264.291	358.096	-0.733712	1.24986e-05	3.6463e-05	549.783	317.405
C18orf65	1.09077	2.46258	1.72272	5.63807	5.01025	6.99406	1.8622	0.0171601	0.0302335	1.75869	5.88079
C18orf8	525.204	485.129	657.216	387.617	387.042	412.65	-0.478116	1.60731e-10	7.76882e-10	555.85	395.769
C19orf12	108.531	100.35	105.086	88.7996	88.9319	90.9228	-0.225367	0.140631	0.197193	104.656	89.5514
C19orf18	10.3623	11.0816	8.61358	36.6474	31.314	33.5715	1.72035	1.02554e-07	3.81439e-07	10.0192	33.8443
C19orf24	5.99922	9.23468	2.58407	2.81903	5.01025	4.19644	-0.405709	0.593937	0.666868	5.93932	4.00857
C19orf25	16.3615	20.9319	5.16815	9.86662	26.3038	12.5893	0.412531	0.254015	0.328387	14.1539	16.2532
C19orf26	1.63615	3.69387	0	1.40952	1.25256	2.79762	0.438741	0.654161	0.720785	1.77667	1.8199
C19orf35	16.9069	10.466	3.44543	14.0952	11.2731	5.59525	0.245978	0.59345	0.666389	10.2728	10.3212
C19orf43	360.498	371.85	296.307	321.37	375.769	348.304	0.0197775	0.870988	0.901565	342.885	348.481
C19orf44	36.5407	42.4795	7.75222	25.3713	31.314	19.5834	-0.022543	0.934821	0.951874	28.9241	25.4229
C19orf47	41.9945	57.255	29.2862	45.1046	32.5666	13.9881	-0.495462	0.0783428	0.118071	42.8452	30.5531
C19orf48	229.061	226.558	38.7611	40.876	60.123	41.9644	-1.42158	2.87493e-14	1.8508e-13	164.793	47.6544
C19orf52	53.4476	55.4081	62.8791	63.4283	62.6281	43.3632	-0.0158316	0.928936	0.948014	57.2449	56.4732
C19orf53	106.895	98.5033	37.0384	69.0663	137.782	78.3335	0.323968	0.0443342	0.0711961	80.8123	95.0605
C19orf54	50.7207	25.2415	24.9794	23.9618	20.041	20.9822	-0.637017	0.0286452	0.0479724	33.6472	21.6617
C19orf57	4.90845	5.54081	6.89086	14.0952	13.7782	6.99406	1.00883	0.0246856	0.0419806	5.78004	11.6225
C19orf60	28.9053	28.9353	7.75222	12.6857	46.3448	19.5834	0.41539	0.154829	0.214741	21.8643	26.2046
C19orf66	975.691	967.795	1032.77	142.361	152.813	123.095	-2.83498	4.73594e-99	7.64917e-97	992.084	139.423
C19orf67	2.18153	2.46258	0.861358	0	0	0	-2.80416	0.059529	0.0926511	1.83516	0
C19orf68	20.7246	10.466	9.47493	15.5047	10.0205	29.3751	0.361844	0.329628	0.409505	13.5552	18.3001
C19orf70	27.2692	27.704	10.3363	11.2761	25.0512	15.3869	-0.195484	0.554167	0.630241	21.7698	17.2381
C19orf71	12.5438	10.466	8.61358	2.81903	6.26281	5.59525	-1.17763	0.0225001	0.038642	10.5411	4.89236
C19orf80	7.08998	3.69387	2.58407	2.81903	5.01025	0	-0.843617	0.31622	0.395487	4.45598	2.60976
C1D	107.441	127.439	187.776	138.133	117.741	146.875	-0.0346556	0.799532	0.84363	140.885	134.25
C1GALT1	2246.98	2537.08	4735.74	1206.55	1063.43	1316.28	-1.33597	6.91114e-30	1.16361e-28	3173.27	1195.42
C1GALT1C1	1383.09	1616.69	1760.62	576.493	443.407	621.073	-1.55573	1.10237e-23	1.31585e-22	1586.8	546.991
C1GALT1C1L	9.8169	14.1598	2.58407	4.22855	2.50512	4.19644	-0.971559	0.146436	0.204422	8.85361	3.64337
C1orf100	3.2723	1.84694	0	7.04759	5.01025	6.99406	1.76651	0.0542757	0.0853732	1.70641	6.35063
C1orf101	11.9984	14.7755	27.5634	47.9236	30.0615	54.5537	1.36457	1.4696e-07	5.37723e-07	18.1125	44.1796
C1orf105	0.545383	0.615646	0	2.81903	3.75769	4.19644	3.22079	0.0166053	0.0293353	0.38701	3.59105
C1orf106	277.055	259.187	465.133	263.58	408.335	229.405	-0.139695	0.13937	0.195665	333.792	300.44
C1orf109	198.52	207.473	125.758	138.133	113.983	131.488	-0.442718	0.0003005	0.000721636	177.25	127.868
C1orf112	538.839	608.873	228.26	312.913	176.611	257.381	-0.774309	1.60383e-13	9.77019e-13	458.657	248.968
C1orf115	23.9969	31.3979	27.5634	36.6474	17.5359	27.9762	-0.0289077	0.92683	0.946148	27.6527	27.3865
C1orf116	1245.66	1122.94	3566.02	2293.28	2476.31	2348.61	0.464562	3.62977e-08	1.41402e-07	1978.2	2372.74
C1orf122	135.255	126.823	88.7198	67.6568	76.4063	48.9584	-0.859704	4.05106e-07	1.41288e-06	116.933	64.3405
C1orf123	169.614	164.993	141.263	149.409	126.509	149.673	-0.164888	0.156102	0.21631	158.623	141.863
C1orf131	99.8052	151.449	152.46	94.4377	75.1537	97.9168	-0.5836	0.000410323	0.000964183	134.571	89.1694
C1orf137	0	0	2.58407	0	6.26281	1.39881	2.73695	0.0294501	0.0491445	0.861358	2.55387
C1orf141	0	0	0.861358	0	0	0	0.155865	0.929054	0.948014	0.287119	0
C1orf145	18.543	16.6224	30.1475	31.0094	25.0512	18.1846	0.238011	0.400356	0.481287	21.771	24.7484
C1orf146	1.63615	5.54081	0	14.0952	6.26281	9.79168	2.19111	0.00108729	0.00239865	2.39232	10.0499
C1orf159	17.4523	14.7755	9.47493	8.4571	20.041	6.99406	-0.298281	0.430503	0.510766	13.9009	11.8307
C1orf162	3.81768	3.07823	7.75222	21.1428	11.2731	15.3869	1.82586	4.15176e-05	0.000112759	4.88271	15.9342
C1orf168	0.545383	3.07823	0	46.5141	48.8499	30.7739	5.25962	8.14232e-15	5.45341e-14	1.20787	42.046
C1orf174	265.602	275.809	226.537	142.361	169.096	146.875	-0.733406	3.35902e-09	1.43842e-08	255.983	152.777
C1orf177	7.08998	6.15646	5.16815	15.5047	6.26281	9.79168	0.760693	0.101423	0.148027	6.1382	10.5197
C1orf189	3.2723	1.23129	0	4.22855	0	2.79762	1.03779	0.386167	0.466658	1.5012	2.34206
C1orf194	6.5446	6.7721	3.44543	2.81903	0	1.39881	-1.85631	0.0595313	0.0926511	5.58738	1.40595
C1orf195	25.633	33.2449	29.2862	29.5999	27.5564	47.5596	0.230586	0.36639	0.44717	29.388	34.9053
C1orf198	92.7152	102.813	144.708	97.2567	92.6896	90.9228	-0.254165	0.104014	0.151445	113.412	93.623
C1orf204	7.08998	6.7721	8.61358	12.6857	15.0307	13.9881	0.898606	0.0372279	0.0608278	7.49189	13.9015
C1orf21	298.87	304.745	716.65	635.692	464.7	622.471	0.504242	1.52189e-08	6.15576e-08	440.088	574.288
C1orf210	10.3623	11.0816	40.4838	38.057	37.5769	44.762	1.21238	2.37941e-06	7.58614e-06	20.6426	40.1319
C1orf216	161.433	176.69	63.7405	140.952	117.741	158.066	0.144305	0.255263	0.329734	133.955	138.919
C1orf220	5.99922	6.15646	1.72272	12.6857	7.51537	13.9881	1.3194	0.0265826	0.0448723	4.62613	11.3964
C1orf226	8.18075	5.54081	3.44543	11.2761	22.5461	16.7857	1.47802	0.000361451	0.000856622	5.72233	16.8693
C1orf228	0.545383	0.615646	2.58407	7.04759	8.76793	12.5893	3.14216	6.65782e-05	0.000175951	1.24837	9.46828
C1orf233	1.09077	0.615646	0	2.81903	11.2731	1.39881	3.09619	0.00123806	0.00270447	0.568804	5.16363
C1orf234	0.545383	0	0.861358	0	0	1.39881	0.16315	0.923052	0.943048	0.468914	0.466271
C1orf27	1084.22	1161.72	1686.54	1024.72	835.459	972.174	-0.45029	1.22039e-05	3.56658e-05	1310.83	944.117
C1orf35	60.5376	64.0271	24.9794	31.0094	33.8192	29.3751	-0.622664	0.00879926	0.0163906	49.848	31.4012
C1orf43	952.239	1000.42	929.405	680.797	706.445	670.031	-0.484939	0.000168644	0.000419964	960.689	685.758
C1orf50	36.5407	44.9421	37.8997	38.057	41.3345	72.7382	0.342741	0.124722	0.177323	39.7942	50.7099
C1orf52	287.417	278.887	365.216	328.418	269.301	279.762	-0.0763957	0.431931	0.512069	310.507	292.494
C1orf53	3.81768	4.30952	5.16815	5.63807	1.25256	4.19644	-0.276924	0.686366	0.747694	4.43178	3.69569
C1orf54	14.7254	11.6973	43.9292	26.7808	8.76793	11.1905	-0.328361	0.335409	0.415443	23.4506	15.5798
C1orf56	39.813	26.4728	58.5723	45.1046	42.5871	37.7679	0.0545554	0.8044	0.847541	41.6194	41.8199
C1orf68	0.545383	3.69387	0.861358	1.40952	0	1.39881	-0.855432	0.528752	0.606295	1.7002	0.93611
C1orf74	1112.04	916.696	7296.56	2606.2	2487.59	2579.41	0.382831	5.82326e-08	2.22623e-07	3108.43	2557.73
C1orf95	26.7238	19.7007	34.4543	2.81903	10.0205	2.79762	-2.3823	9.1324e-07	3.06164e-06	26.9596	5.21238
C1QBP	1049.86	1083.54	494.419	443.998	392.052	460.209	-0.931771	1.28566e-17	1.0512e-16	875.939	432.086
C1QL3	3.2723	5.54081	4.30679	32.4189	27.5564	44.762	3.08442	5.88186e-14	3.70044e-13	4.3733	34.9124
C1QTNF1	3.2723	6.15646	3.44543	7.04759	3.75769	1.39881	0.00709412	0.991873	0.994382	4.2914	4.06803
C1QTNF2	2.18153	3.07823	0	1.40952	1.25256	0	-0.601976	0.642887	0.711124	1.75325	0.88736
C1QTNF3	5.99922	3.07823	9.47493	53.5617	46.3448	54.5537	3.19894	2.19819e-20	2.13627e-19	6.18413	51.4867
C1QTNF3-AMACR	2.18153	0.615646	0.861358	11.2761	10.0205	6.99406	2.85051	0.000132343	0.000334218	1.21951	9.43023
C1QTNF6	219.789	213.013	104.224	87.3901	145.297	83.9287	-0.700001	0.00166663	0.0035551	179.009	105.539
C1QTNF7	17.4523	5.54081	10.3363	23.9618	11.2731	20.9822	0.68977	0.118358	0.169383	11.1098	18.739
C1QTNF9B-AS1	1.09077	3.07823	0.861358	1.40952	2.50512	0	-0.300584	0.800853	0.844535	1.67678	1.30488
C1R	2093.18	1518.8	473.747	164.914	179.116	146.875	-2.96228	2.7388e-22	3.04792e-21	1361.91	163.635
C1RL	425.944	402.632	237.735	387.617	425.871	307.739	0.12453	0.281796	0.358052	355.437	373.742
C1RL-AS1	1160.58	1008.43	647.741	559.578	538.602	516.162	-0.776253	5.38721e-11	2.7071e-10	938.915	538.114
C1S	1909.39	1563.74	805.369	403.122	345.707	423.84	-2.04757	2.20355e-08	8.7887e-08	1426.17	390.89
C2	5.99922	5.54081	4.30679	2.81903	5.01025	6.99406	-0.125674	0.829076	0.868235	5.28227	4.94111
C20orf173	2.72692	0.615646	0	4.22855	5.01025	5.59525	2.13338	0.0124879	0.0225794	1.11419	4.94468
C20orf194	879.703	738.159	961.275	1279.84	1186.18	1247.74	0.522142	4.22806e-06	1.30877e-05	859.713	1237.92
C20orf195	15.8161	15.3911	12.9204	5.63807	5.01025	6.99406	-1.3447	0.00993577	0.0183466	14.7092	5.88079
C20orf196	15.8161	14.1598	18.9499	19.7332	51.355	16.7857	0.887975	0.00350648	0.00705199	16.3086	29.2913
C20orf197	89.9883	103.428	26.7021	25.3713	25.0512	36.3691	-1.18966	2.49926e-06	7.94945e-06	73.3729	28.9306
C20orf24	8.18075	9.85033	10.3363	12.6857	8.76793	6.99406	-0.00812212	0.984844	0.989371	9.45579	9.48255
C20orf27	40.9038	44.3265	8.61358	14.0952	33.8192	18.1846	-0.29602	0.308062	0.386423	31.2813	22.033
C20orf96	18.543	14.1598	6.89086	15.5047	23.7987	9.79168	0.357281	0.351615	0.431823	13.1979	16.365
C21orf140	4.36307	4.30952	1.72272	7.04759	5.01025	8.39287	0.875395	0.1384	0.194455	3.4651	6.8169
C21orf2	63.8099	57.255	53.4042	98.6662	115.236	65.7442	0.649996	4.06908e-05	0.000110678	58.1564	93.2154
C21orf33	111.804	115.126	129.204	184.647	192.895	181.846	0.655668	5.033e-06	1.54279e-05	118.711	186.462
C21orf58	75.8083	65.8741	5.16815	49.3331	51.355	43.3632	0.307038	0.155268	0.215236	48.9502	48.0171
C21orf59	335.956	366.925	309.227	334.056	285.584	390.269	-0.00635693	0.949883	0.96345	337.369	336.636
C21orf62	1.63615	2.46258	2.58407	29.5999	18.7884	19.5834	3.40347	1.43026e-09	6.32664e-09	2.2276	22.6572
C21orf62-AS1	2.18153	1.84694	12.059	15.5047	16.2833	20.9822	2.31622	1.31909e-06	4.33858e-06	5.36249	17.5901
C21orf91	510.479	559.622	861.358	710.397	567.411	675.626	0.0492985	0.614307	0.685439	643.819	651.144
C21orf91-OT1	6.5446	6.15646	5.16815	12.6857	15.0307	18.1846	1.42765	0.00185815	0.0039274	5.9564	15.3003
C22orf23	378.496	344.762	1188.67	875.31	880.551	759.555	0.63915	3.21946e-12	1.77732e-11	637.31	838.472
C22orf24	5.99922	4.92516	0	0	1.25256	2.79762	-1.06798	0.268529	0.34419	3.64146	1.35006
C22orf29	327.775	295.51	260.13	514.474	661.353	463.007	0.877852	2.22607e-27	3.2791e-26	294.472	546.278
C22orf31	2.72692	3.07823	0.861358	8.4571	3.75769	1.39881	0.938053	0.262101	0.337325	2.22217	4.53787
C22orf39	81.2621	77.5713	80.9676	143.771	141.54	160.863	0.898583	8.43998e-11	4.17221e-10	79.9337	148.725
C22orf46	141.254	131.748	157.628	207.199	171.601	218.215	0.467328	0.00156896	0.00336606	143.544	199.005
C2CD2	295.598	298.588	227.398	286.132	308.13	267.173	0.096686	0.408602	0.48933	273.861	287.145
C2CD2L	69.8091	76.9557	34.4543	38.057	57.6178	34.9703	-0.374717	0.079803	0.119974	60.4064	43.5484
C2CD3	501.207	505.445	579.694	865.444	821.681	815.507	0.661601	4.96617e-15	3.36943e-14	528.782	834.211
C2CD4A	2.72692	1.84694	36.177	1.40952	10.0205	2.79762	-0.180908	0.749454	0.801917	13.5836	4.74255
C2CD4C	0	0	3.44543	0	1.25256	5.59525	2.08686	0.0970172	0.142302	1.14848	2.2826
C2CD4D	2.18153	4.30952	0	0	0	1.39881	-1.90182	0.171645	0.234922	2.16368	0.466271
C2CD5	518.114	542.999	564.189	682.206	516.056	703.603	0.218301	0.0147726	0.0263786	541.768	633.955
C2orf15	7.08998	6.7721	6.89086	31.0094	35.0717	33.5715	2.28709	8.2236e-10	3.71323e-09	6.91765	33.2175
C2orf16	45.2668	69.5679	43.9292	19.7332	22.5461	34.9703	-1.03082	0.000174415	0.000433448	52.9213	25.7499
C2orf27A	52.9022	67.1054	186.053	95.8472	81.4165	89.524	0.00712185	0.962542	0.973638	102.02	88.9292
C2orf42	106.895	91.1155	124.036	97.2567	112.731	100.714	-0.0362042	0.812424	0.854023	107.349	103.567
C2orf44	168.523	227.173	105.086	101.485	92.6896	123.095	-0.595609	5.55726e-05	0.000148674	166.927	105.757
C2orf47	149.98	157.605	142.124	93.0281	76.4063	82.5299	-0.826303	2.70311e-07	9.61874e-07	149.903	83.9881
C2orf48	19.0884	10.466	0.861358	1.40952	2.50512	2.79762	-1.36426	0.0945573	0.139051	10.1386	2.23742
C2orf49	339.228	360.768	623.623	582.131	468.458	523.156	0.302513	0.000318374	0.000761154	441.207	524.582
C2orf54	0	0.615646	28.4248	19.7332	23.7987	19.5834	3.70165	1.03924e-07	3.86298e-07	9.68015	21.0384
C2orf61	7.08998	6.15646	2.58407	9.86662	1.25256	5.59525	0.158469	0.787962	0.833783	5.27684	5.57148
C2orf66	118.348	115.741	257.546	238.208	175.359	195.834	0.405869	0.0233698	0.0399664	163.878	203.134
C2orf68	192.52	191.466	195.528	253.713	209.178	267.173	0.325051	0.00101457	0.00224775	193.171	243.355
C2orf69	407.401	521.452	499.587	324.189	242.997	300.745	-0.719258	4.27079e-12	2.33372e-11	476.147	289.31
C2orf71	0.545383	0.615646	0.861358	4.22855	2.50512	1.39881	2.12585	0.0671933	0.103093	0.674129	2.71083
C2orf72	2.18153	0.615646	2.58407	1.40952	6.26281	5.59525	1.3514	0.0762213	0.115187	1.79375	4.42253
C2orf74	145.072	138.52	112.838	62.0188	51.355	78.3335	-1.06074	6.83559e-10	3.11113e-09	132.143	63.9024
C2orf76	23.9969	25.8571	58.5723	52.1521	36.3243	55.9525	0.506831	0.0228556	0.0391604	36.1421	48.143
C2orf81	3.81768	0.615646	0	5.63807	8.76793	2.79762	2.21133	0.00648345	0.0123879	1.47778	5.73454
C2orf88	55.0837	54.1768	21.5339	279.084	227.966	230.804	2.54576	1.00672e-49	3.83583e-48	43.5982	245.952
C3	370.861	198.238	25.8407	335.465	380.779	243.393	1.17413	1.25732e-06	4.15261e-06	198.313	319.879
C3AR1	94.8967	123.129	232.567	8.4571	7.51537	2.79762	-4.47645	1.41863e-24	1.7746e-23	150.197	6.2567
C3orf14	176.704	158.837	149.876	160.685	110.225	120.298	-0.31954	0.0249049	0.0422867	161.806	130.403
C3orf17	668.64	707.992	726.986	802.015	646.322	840.686	0.118841	0.0671177	0.10299	701.206	763.008
C3orf18	25.0876	20.3163	5.16815	12.6857	33.8192	19.5834	0.719278	0.0246534	0.0419376	16.8574	22.0294
C3orf20	10.9077	4.92516	6.0295	11.2761	17.5359	19.5834	1.14192	0.00632708	0.0121171	7.28745	16.1318
C3orf30	1.63615	0	3.44543	2.81903	5.01025	11.1905	2.54939	0.00205197	0.00429972	1.69386	6.33993
C3orf33	29.4507	43.0952	23.2567	22.5523	15.0307	27.9762	-0.502284	0.106271	0.154189	31.9342	21.8531
C3orf35	29.9961	29.551	23.2567	67.6568	81.4165	93.7204	1.52091	1.8965e-10	9.11108e-10	27.6012	80.9313
C3orf38	387.222	472.2	871.694	369.294	305.625	351.102	-0.67264	4.90741e-15	3.33204e-14	577.039	342.007
C3orf49	16.9069	25.8571	8.61358	28.1903	21.2936	22.381	0.557835	0.104795	0.152352	17.1259	23.955
C3orf52	578.106	584.248	1445.36	535.617	522.318	579.108	-0.531882	0.00019477	0.000480501	869.237	545.681
C3orf58	1024.78	1411.06	1756.31	1396.83	1092.23	1404.41	-0.0885044	0.565206	0.640759	1397.38	1297.82
C3orf62	104.168	124.36	129.204	204.38	176.611	193.036	0.684824	2.19275e-07	7.8857e-07	119.244	191.342
C3orf67	199.065	214.245	320.425	177.599	160.328	197.233	-0.425402	0.00165821	0.00353758	244.578	178.387
C3orf67-AS1	20.1792	16.0068	7.75222	26.7808	16.2833	25.1786	0.707922	0.047642	0.0759383	14.6461	22.7476
C3orf70	0	0	0	1.40952	1.25256	1.39881	3.45805	0.0292436	0.0488446	0	1.35363
C4orf17	2.18153	0.615646	0	5.63807	1.25256	0	1.12394	0.365885	0.446614	0.932393	2.29688
C4orf19	45.8122	44.9421	145.569	29.5999	22.5461	33.5715	-1.24457	4.00539e-08	1.55306e-07	78.7746	28.5725
C4orf22	5.99922	4.30952	4.30679	2.81903	7.51537	6.99406	0.2463	0.679726	0.742144	4.87184	5.77616
C4orf26	1.63615	0.615646	1.72272	4.22855	1.25256	2.79762	1.03709	0.275883	0.351911	1.32484	2.75958
C4orf27	131.983	164.993	211.894	180.418	126.509	205.625	0.0166127	0.908254	0.930848	169.623	170.851
C4orf29	280.872	317.057	316.98	312.913	239.239	330.12	-0.0558686	0.587322	0.660783	304.97	294.091
C4orf3	566.653	605.795	1463.45	1251.65	1101	1326.07	0.621656	4.96647e-08	1.91069e-07	878.632	1226.24
C4orf32	187.066	169.303	129.204	135.314	112.731	149.673	-0.278218	0.0416527	0.0673104	161.858	132.572
C4orf33	255.785	277.04	639.127	198.742	162.833	228.006	-0.881354	2.02738e-11	1.05598e-10	390.651	196.527
C4orf36	16.9069	27.0884	52.5428	25.3713	17.5359	13.9881	-0.61133	0.0616284	0.0955389	32.1794	18.9651
C4orf45	4.36307	2.46258	2.58407	9.86662	1.25256	6.99406	0.83116	0.192045	0.258845	3.13657	6.03775
C4orf46	286.872	342.299	141.263	153.637	112.731	134.286	-0.85221	5.36217e-09	2.2508e-08	256.811	133.551
C4orf47	6.5446	6.15646	9.47493	93.0281	55.1127	74.137	3.33986	3.54818e-25	4.61567e-24	7.392	74.0926
C4orf51	0.545383	0.615646	0	1.40952	0	1.39881	1.25991	0.41186	0.492617	0.38701	0.93611
C5	39.813	35.7074	34.4543	125.447	103.963	114.703	1.62194	3.45346e-18	2.93158e-17	36.6582	114.704
C5AR1	2.18153	3.69387	5.16815	97.2567	126.509	82.5299	4.88368	3.96397e-34	8.02066e-33	3.68118	102.098
C5AR2	0	0	6.0295	0	1.25256	1.39881	0.881942	0.506686	0.585212	2.00983	0.883791
C5orf15	2241.53	2534	3044.9	1471.54	1248.8	1526.1	-0.888637	4.62655e-09	1.9537e-08	2606.81	1415.48
C5orf17	3.81768	3.69387	0.861358	21.1428	22.5461	23.7798	2.92373	8.02227e-09	3.31555e-08	2.79097	22.4896
C5orf22	350.136	382.316	789.865	345.332	284.332	341.31	-0.558026	6.94031e-09	2.88274e-08	507.439	323.658
C5orf24	780.989	861.904	989.7	1043.04	955.705	1070.09	0.229307	0.00422978	0.00836198	877.531	1022.95
C5orf28	262.875	268.421	304.059	225.523	172.854	195.834	-0.489577	5.48329e-05	0.000146717	278.452	198.07
C5orf30	117.803	145.292	175.717	125.447	122.751	139.881	-0.158813	0.255731	0.330291	146.271	129.36
C5orf34	166.887	153.296	63.7405	85.9805	75.1537	85.3275	-0.546926	0.000828389	0.00185942	127.975	82.1539
C5orf38	2.18153	3.07823	5.16815	11.2761	17.5359	15.3869	2.20901	1.13086e-05	3.31556e-05	3.47597	14.733
C5orf42	1222.75	1231.91	1136.99	2551.23	2062.97	2482.89	0.975752	5.12412e-39	1.27935e-37	1197.22	2365.7
C5orf45	61.0829	48.636	19.8112	87.3901	105.215	79.7323	1.10743	9.61341e-10	4.31516e-09	43.1767	90.7792
C5orf46	0	1.23129	2.58407	2.81903	0	0	0.221736	0.866723	0.898272	1.27179	0.939678
C5orf47	0	0	1.72272	2.81903	2.50512	1.39881	2.88581	0.021515	0.0371179	0.574238	2.24099
C5orf51	447.214	478.357	779.529	377.751	315.646	367.888	-0.64121	8.26471e-14	5.15337e-13	568.367	353.761
C5orf56	36.5407	31.3979	32.7316	39.4665	37.5769	27.9762	0.0757962	0.77783	0.825599	33.5567	35.0065
C5orf58	0.545383	0	0	12.6857	11.2731	12.5893	5.68518	5.07428e-06	1.55465e-05	0.181794	12.1827
C5orf63	103.077	103.428	62.0178	257.942	202.915	230.804	1.3822	1.73648e-25	2.29822e-24	89.5079	230.554
C5orf66	279.782	287.506	208.449	252.304	270.553	253.185	0.000435799	0.997177	0.99843	258.579	258.681
C5orf66-AS2	2.72692	1.23129	1.72272	14.0952	10.0205	9.79168	2.70248	0.000206484	0.000507313	1.89364	11.3025
C6orf1	33.8138	33.2449	21.5339	23.9618	30.0615	16.7857	-0.31462	0.259168	0.334116	29.5309	23.603
C6orf10	2.18153	3.69387	0.861358	2.81903	1.25256	2.79762	0.51857	0.644596	0.712612	2.24559	2.28974
C6orf106	915.699	863.751	1608.15	1526.51	1633.34	1471.55	0.506241	4.0562e-12	2.22178e-11	1129.2	1543.8
C6orf120	419.945	510.986	538.349	429.903	346.96	416.846	-0.297011	0.00846915	0.0158404	489.76	397.903
C6orf132	180.522	160.683	725.263	902.091	969.483	814.109	1.69046	5.22257e-75	4.31299e-73	355.49	895.228
C6orf136	103.623	83.1121	34.4543	57.7902	53.8602	41.9644	-0.40258	0.0513874	0.0812996	73.7298	51.2049
C6orf141	170.16	140.983	249.794	115.58	124.004	104.911	-0.666378	1.7105e-06	5.5519e-06	186.979	114.832
C6orf15	0	0	8.61358	1.40952	0	1.39881	0.0842456	0.952373	0.965385	2.87119	0.93611
C6orf163	27.8146	43.7108	18.9499	142.361	115.236	138.482	2.14096	2.71144e-25	3.54234e-24	30.1584	132.026
C6orf165	3.81768	3.69387	4.30679	21.1428	11.2731	19.5834	2.165	9.13519e-06	2.70967e-05	3.93945	17.3331
C6orf201	22.9061	16.6224	1.72272	14.0952	20.041	9.79168	0.482473	0.274998	0.350904	13.7504	14.6426
C6orf203	109.077	139.136	132.649	112.761	76.4063	127.292	-0.278322	0.0611535	0.0948995	126.954	105.487
C6orf223	60.5376	22.1632	18.9499	45.1046	45.0922	36.3691	0.446806	0.153971	0.213648	33.8836	42.1886
C6orf226	11.4531	3.07823	7.75222	0	8.76793	8.39287	-0.363486	0.571989	0.646481	7.42783	5.72027
C6orf25	5.99922	9.23468	24.118	5.63807	3.75769	2.79762	-1.53689	0.00627453	0.012029	13.1173	4.06446
C6orf47	183.249	175.459	271.328	200.151	182.874	197.233	-0.0945843	0.498661	0.577809	210.012	193.419
C6orf48	475.574	434.646	377.275	656.835	523.571	700.805	0.550447	1.12978e-09	5.04518e-09	429.165	627.07
C6orf52	15.2707	13.5442	9.47493	12.6857	12.5256	5.59525	-0.316505	0.43404	0.514194	12.7633	10.2688
C6orf62	2849.08	3201.36	5084.59	2336.98	2214.53	2403.16	-0.631438	1.68504e-13	1.02512e-12	3711.68	2318.22
C6orf89	1267.47	1415.98	2115.49	1721.02	1722.27	1647.8	0.115575	0.369407	0.450311	1599.65	1697.03
C6orf99	4.90845	2.46258	2.58407	0	3.75769	4.19644	-0.377978	0.652399	0.719017	3.31837	2.65137
C7	1.63615	2.46258	12.059	0	2.50512	8.39287	0.00871986	0.990779	0.993719	5.38591	3.63267
C7orf13	25.0876	32.0136	42.2065	32.4189	21.2936	25.1786	-0.308375	0.229955	0.301221	33.1026	26.297
C7orf25	170.705	181	254.962	207.199	144.045	160.863	-0.226488	0.0731056	0.110938	202.222	170.702
C7orf26	105.259	96.0407	56.8496	81.752	80.164	34.9703	-0.341241	0.071362	0.108599	86.0498	65.6288
C7orf31	21.27	26.4728	27.5634	18.3237	17.5359	19.5834	-0.431516	0.216743	0.286414	25.1021	18.481
C7orf43	126.529	104.044	75.7995	42.2855	102.71	51.756	-0.64452	0.000761102	0.00172023	102.124	65.5839
C7orf49	165.251	144.061	168.826	194.513	187.884	151.072	0.153197	0.21357	0.282905	159.379	177.823
C7orf50	31.6322	32.0136	14.6431	36.6474	65.1332	30.7739	0.802708	0.000723115	0.00163986	26.0963	44.1848
C7orf55	1.09077	1.84694	1.72272	0	3.75769	0	-0.0856047	0.946083	0.960182	1.55347	1.25256
C7orf57	3.81768	3.69387	6.89086	0	3.75769	0	-1.78631	0.0574894	0.0898005	4.80081	1.25256
C7orf60	133.074	160.068	423.788	334.056	259.28	304.941	0.508706	1.22426e-07	4.51942e-07	238.976	299.426
C7orf61	1.09077	1.23129	0	0	0	2.79762	0.126773	0.930902	0.949156	0.774019	0.932541
C7orf71	0	0.615646	0.861358	4.22855	1.25256	2.79762	2.88259	0.0283238	0.0474909	0.492334	2.75958
C7orf73	214.881	259.187	289.416	276.265	263.038	313.334	0.165269	0.240598	0.313452	254.495	284.212
C8orf33	260.693	268.421	266.16	221.294	186.632	225.209	-0.329938	0.00847176	0.0158424	265.091	211.045
C8orf34	8.72613	8.61904	8.61358	9.86662	38.8294	23.7798	1.4748	0.000820537	0.00184315	8.65292	24.1586
C8orf34-AS1	0	0	0	7.04759	2.50512	2.79762	5.04424	0.000485319	0.00112921	0	4.11678
C8orf37	33.8138	33.2449	28.4248	64.8378	58.8704	69.9406	1.0031	6.05834e-07	2.07023e-06	31.8278	64.5496
C8orf37-AS1	0.545383	0.615646	0.861358	2.81903	2.50512	1.39881	1.85232	0.132656	0.187246	0.674129	2.24099
C8orf4	3.2723	3.69387	24.9794	2.81903	5.01025	4.19644	-0.727407	0.226316	0.297221	10.6485	4.00857
C8orf44	20.1792	14.7755	6.89086	33.8284	26.3038	37.7679	1.22478	9.29961e-05	0.000240679	13.9485	32.6334
C8orf46	3.81768	3.07823	3.44543	7.04759	10.0205	9.79168	1.34817	0.0188696	0.0329842	3.44711	8.95326
C8orf48	10.9077	11.0816	18.0885	40.876	22.5461	26.5774	1.22122	5.96239e-05	0.000158745	13.3593	29.9998
C8orf58	139.618	142.214	211.033	116.99	157.823	127.292	-0.273778	0.0359658	0.0589609	164.288	134.035
C8orf59	418.309	422.333	426.372	376.341	225.461	321.727	-0.473397	2.20661e-05	6.21878e-05	422.338	307.843
C8orf76	26.1784	27.0884	31.0089	21.1428	23.7987	18.1846	-0.391883	0.168192	0.230854	28.0919	21.042
C8orf82	35.9953	27.0884	25.8407	25.3713	37.5769	15.3869	-0.241324	0.340736	0.420873	29.6415	26.1117
C8orf88	4.90845	3.69387	0	0	2.50512	0	-1.04748	0.405796	0.486577	2.86744	0.835041
C9	60.5376	42.4795	52.5428	119.809	96.4473	137.084	1.15892	9.10232e-08	3.40144e-07	51.8533	117.78
C9orf114	191.43	180.384	56.8496	80.3425	102.71	75.5359	-0.59662	6.93661e-05	0.000182684	142.888	86.1961
C9orf116	1.63615	3.69387	0	5.63807	5.01025	2.79762	1.82253	0.0216611	0.0373523	1.77667	4.48198
C9orf117	8.72613	6.7721	1.72272	5.63807	5.01025	1.39881	-0.31507	0.611679	0.683091	5.74032	4.01571
C9orf131	93.2606	80.0339	37.8997	231.161	232.977	211.221	1.71986	2.0734e-26	2.87769e-25	70.3981	225.119
C9orf142	25.0876	30.1666	4.30679	7.04759	23.7987	8.39287	-0.363015	0.359988	0.440682	19.8537	13.0797
C9orf152	5.45383	2.46258	8.61358	12.6857	15.0307	15.3869	1.45677	0.00128251	0.00279455	5.51	14.3678
C9orf153	2.18153	1.84694	3.44543	9.86662	7.51537	4.19644	1.60736	0.0153631	0.0273233	2.4913	7.19281
C9orf156	105.804	108.354	151.599	156.456	131.519	180.447	0.371004	0.00311877	0.00634639	121.919	156.141
C9orf16	6.5446	8.61904	10.3363	8.4571	11.2731	2.79762	-0.216284	0.645166	0.712989	8.49998	7.50926
C9orf163	0.545383	2.46258	0	0	1.25256	0	-0.5683	0.705906	0.764282	1.00266	0.417521
C9orf173-AS1	2.18153	1.23129	0	0	2.50512	1.39881	0.0246192	0.98351	0.988384	1.13761	1.30131
C9orf24	4.36307	4.30952	3.44543	12.6857	10.0205	4.19644	1.20677	0.0248179	0.0421613	4.03934	8.96753
C9orf3	429.762	400.17	463.41	752.682	954.452	756.757	0.924028	7.11681e-22	7.73148e-21	431.114	821.297
C9orf40	73.0814	71.4149	34.4543	38.057	33.8192	37.7679	-0.611594	0.00591705	0.0113964	59.6502	36.548
C9orf41	315.777	347.224	306.643	418.627	353.222	461.608	0.346416	0.000386414	0.000910933	323.215	411.152
C9orf41-AS1	17.9977	20.9319	7.75222	23.9618	20.041	11.1905	0.337532	0.324711	0.40436	15.5606	18.3978
C9orf43	14.7254	11.0816	6.0295	8.4571	11.2731	11.1905	0.070637	0.872905	0.902935	10.6122	10.3069
C9orf47	29.9961	35.7074	15.5044	9.86662	15.0307	5.59525	-1.29206	0.00122622	0.00268085	27.0693	10.1642
C9orf57	0.545383	0.615646	2.58407	1.40952	2.50512	2.79762	1.07357	0.350367	0.430522	1.24837	2.23742
C9orf64	134.164	136.673	118.867	102.895	91.437	95.1192	-0.412678	0.0019817	0.00416395	129.902	96.4837
C9orf66	2.72692	3.07823	0	5.63807	0	0	0.109195	0.921634	0.942022	1.93505	1.87936
C9orf69	84.5344	84.9591	62.0178	105.714	186.632	104.911	0.713715	1.73322e-06	5.62063e-06	77.1704	132.419
C9orf72	345.228	312.748	444.461	487.693	402.072	456.013	0.297083	0.00797355	0.0150103	367.479	448.593
C9orf78	381.768	410.636	390.195	331.237	298.11	355.298	-0.269235	0.00858891	0.0160348	394.2	328.215
C9orf84	59.4468	43.7108	59.4337	317.141	286.837	290.953	2.45539	3.43176e-47	1.19529e-45	54.1971	298.31
C9orf85	80.1714	88.0373	170.549	105.714	88.9319	114.703	-0.0530266	0.69922	0.758393	112.919	103.116
C9orf89	31.0869	24.0102	12.059	22.5523	50.1025	13.9881	0.370855	0.17	0.23288	22.3853	28.881
C9orf9	6.5446	5.54081	7.75222	18.3237	27.5564	20.9822	1.74431	5.46761e-06	1.66705e-05	6.61254	22.2874
C9orf91	197.974	195.775	340.236	190.285	169.096	160.863	-0.454214	0.00135403	0.00294054	244.662	173.415
CA1	13.6346	11.6973	7.75222	88.7996	52.6076	60.1489	2.65181	2.06561e-17	1.6615e-16	11.028	67.1854
CA10	4.90845	7.38775	0.861358	0	2.50512	0	-2.20207	0.0878724	0.130493	4.38585	0.835041
CA11	11.9984	8.00339	18.0885	16.9142	26.3038	25.1786	0.889258	0.00834233	0.0156304	12.6968	22.7989
CA12	3936.03	4062.64	9617.06	5226.49	5318.38	5035.72	-0.0477234	0.733696	0.788522	5871.91	5193.53
CA13	197.429	214.86	114.561	217.066	224.209	207.024	0.357513	0.0187266	0.0327563	175.617	216.099
CA14	62.1737	56.0237	65.4632	54.9712	36.3243	23.7798	-0.678589	0.00505515	0.00985384	61.2202	38.3584
CA2	104.714	91.1155	409.145	295.999	290.594	323.126	0.914026	6.1738e-18	5.15689e-17	201.658	303.24
CA3	13.0892	9.85033	10.3363	31.0094	31.314	29.3751	1.46921	9.94939e-06	2.93639e-05	11.0919	30.5662
CA3-AS1	6.5446	3.07823	7.75222	16.9142	16.2833	20.9822	1.65671	9.63859e-05	0.000248712	5.79168	18.0599
CA5B	147.799	131.133	182.608	115.58	126.509	92.3216	-0.445765	0.000996216	0.0022095	153.846	111.47
CA5BP1	63.2645	54.7925	61.1564	42.2855	33.8192	40.5656	-0.631819	0.00266865	0.00548919	59.7378	38.8901
CA9	115.621	148.371	159.351	386.208	562.4	374.882	1.59527	6.04239e-17	4.69275e-16	141.114	441.163
CAAP1	284.69	321.367	394.502	489.102	363.243	475.596	0.413093	6.62589e-07	2.2532e-06	333.52	442.647
CAB39	2991.43	3347.26	8836.67	2644.25	2290.94	2682.92	-0.820551	2.57332e-31	4.66392e-30	5058.45	2539.37
CAB39L	78.5352	89.2686	278.219	211.428	189.137	212.619	0.705963	7.03141e-10	3.19707e-09	148.674	204.395
CABIN1	628.282	600.254	342.82	1090.97	1302.66	987.561	1.13191	9.94415e-40	2.53479e-38	523.785	1127.06
CABLES1	10.3623	17.2381	0.861358	5.63807	10.0205	12.5893	0.219066	0.636143	0.70525	9.48724	9.41596
[truncated: 16,253 more rows]

## Sheet: downregulated genes
1806 genes are down-regulated by Jak inhibitor, Ruxolitinib, in IFNb activation (adjusted p-value < 0.05, log2FoldChange > 1 and normalized number > 5)
Gene
SLC44A5
CXCL10
CXCL11
RSAD2
ATP10A
IDO1
GBP4
SECTM1
BST2
GMPR
IL1R2
LGALS9
PCDH17
LRP2
SELL
STEAP1B
MX2
LRCH2
ESM1
APOL4
PAX8-AS1
CMPK2
KCNT2
HLA-DPB1
PALD1
HAS2
MRGPRX3
MMP9
APOBEC3G
FST
DKK1
CSF3
C15orf48
ANPEP
MILR1
ZBP1
TSIX
PCDH18
ADAMTS14
C3AR1
HEPH
HERC5
NLRC5
FGD2
SNORD78
HLA-B
PMP22
PIF1
SNORD57
PTN
INHBA
ETV7
IFITM1
CX3CL1
PSMB9
CEACAM1
IL4I1
GBP5
SLC15A3
CYP2J2
APOL3
TYMP
EPHA7
DDX58
CXCL13
KCNJ8
KIAA1644
CD38
XAF1
UBE2L6
HIST1H2AL
TMEM171
CSF2
TRIML2
MIR7111
FBXO39
AJAP1
B3GNT7
MMP13
HSH2D
IL12A
ANGPTL4
GIMAP2
SLC43A3
HIC1
IL15RA
MX1
DHRS2
RTKN2
INHBA-AS1
COL8A1
NT5E
SNORD37
IFI6
SLC13A5
LY6K
THNSL2
NMI
RET
OR52K1
ODF3B
HERC6
HIST1H2AH
BATF2
TAP1
LOC101928222
SH2D2A
SNORD82
THEMIS2
ROBO4
CADM1
PNPT1
CLIC5
HIST1H3J
SOX5
SAMHD1
HECW2
SNORD114-28
TLR2
NGF
RAET1K
USP18
AIM2
CNRIP1
S1PR3
CHRNA5
SNORD38B
CHAC1
PDCD1LG2
HLA-C
SAMD9L
WIF1
MIR17HG
IFI27
XDH
SIDT1
CCDC144A
CHL1
SEMA7A
CHSY3
MLKL
SLC8A1
F3
RGMB-AS1
CETP
RTL1
LOC101929715
RASGRP3
NRK
TLDC2
BEX5
PRSS21
ACTN2
CDH2
RAB19
SNORA51
LIPG
HELZ2
HIST1H2BO
CLDN11
ANO1
B2M
VEGFC
PRG2
OAS1
CDC20
ZFPM2
LOC101927267
ADAMTS15
SEMA3D
MATN3
IFI35
SNORD51
SERPINE1
MSLN
SERP2
LINC00890
SMTNL1
CACNA1G-AS1
MIR381HG
ITGA4
AGMO
SNORD60
UNC93B1
RBM11
NOX4
NT5C3A
EPHX4
C1R
LINC00854
TLR3
PDGFRL
PPM1K
HIST1H2BJ
SNORD81
EFTUD1P1
TMEM255B
ADAM19
WFDC2
GPX7
CYP27B1
SPARC
HHIP
SRGN
HIST1H2BE
HLA-F
BTC
ADAMTS3
AGPAT9
ITGB6
IL7R
PARP14
OASL
ZNF365
CCDC109B
ADAMTS6
SNORD48
MYADM
TMEM106A
SH2D5
THBS2
SNORD77
HIST1H2BM
PEAR1
RNASE1
C19orf66
BMP4
SNORD5
PLSCR1
SNORD4B
HIST1H2BB
NKAIN1
HIST1H3C
HIST1H3H
ESPL1
SNORD114-13
APOL6
ECM1
SPOCD1
IQGAP3
TRIM22
THSD1
SYT11
LAMP3
DDX60
LOC100294362
CXCL5
MIR1304
FOXD1
CYP26B1
BVES
SLC6A15
DDIT4L
ANXA3
KANK3
STEAP1
SNORA40
SNORD75
HLA-DPA1
HMGN2P46
HRH1
UBE2C
TNFSF10
ACSL5
IFI44L
ARHGAP20
PLAU
PI4KAP1
ERG
TROAP
CACNG8
LINC00900
NAV3
DLGAP5
BISPR
CDA
SNORD69
SNORD28
APOL1
USP32P1
LMO2
NOG
IFIT1
LCP1
NEURL1B
PREX1
IFIT3
ULBP2
TNFRSF10A
MT1E
RNF213
SNORD44
IFIH1
HAPLN3
STX11
COL12A1
PROCR
SULT1B1
CTSS
CSF1
ZNF469
TAP2
CXCL9
LBH
C17orf67
SNORA5B
CXCL3
HPSE
CD80
SNORD35A
IFIT2
SNORD114-24
TGM2
TDRD7
ISG20
OAS2
HIST2H2BF
DKK2
RPL22L1
NTM
PLAUR
COL22A1
NKX3-1
HIST3H2BB
HHEX
HSPA5
TLR4
ADAM28
SLC29A1
SUSD4
NLRP1
ADAM8
GBP1
LY6E
SLC7A2
HS3ST2
WDR38
COL4A1
MCOLN2
ELOVL1
LOC101927746
LOC391322
SNORD114-2
HS3ST1
PATL2
HIST1H1D
LINC01537
UBA7
KIF21B
GAL
CARD9
IFIT1B
PAX8
BMPER
CD163L1
CDH5
TFPI2
GYLTL1B
SNORD25
MB21D1
MMP16
LGMN
LINC01127
ISG15
TNFAIP3
HIST1H3B
PLK1
IL24
PAK3
LY75
OAS3
HCP5
SNORA41
KLK10
C1orf95
BPGM
SLC17A9
SNORD36B
SOX9
SPHK1
SCARNA9L
PARP12
SOAT1
SNORD47
PDPN
SNORD110
LYAR
KRT75
ANO5
CXCL1
SLCO4A1
GPC4
SNORD114-1
EDNRA
RHEBL1
CCNB1
RTP4
SNORD56
IFITM2
MIR616
ST8SIA4
KRTDAP
B3GALNT1
IFI44
RNASE7
FGFR4
FAM109B
P3H2
SNORD79
GAB3
SEMA3A
SERPING1
LRRC75A
CHRNA1
MT1F
ZFP57
HIST1H4F
P2RY11
PLEK2
GJB6
AANAT
SNORA1
XBP1
SNORD16
SNORD104
CD274
TAF1D
MEG9
SLC2A3
SLC12A7
SNORD31
CFB
CD47
GNB4
KBTBD8
MYD88
FGF5
NUDCD1
ANLN
PML
WARS
H1F0
MSX1
G0S2
CD68
CTSC
GBGT1
FZD8
HAS3
SNORD76
ANKRD45
LRRC3
TMEM27
SNORD15A
AXL
KIF12
HIST1H2AG
IFI16
FLI1
MT2A
PTHLH
SLIT2
KIAA0040
HLA-DOB
SLCO5A1
SNHG15
SNORD30
CLDN23
SNORD74
CSMD2
FLT3LG
ANTXR2
LGALS3BP
CPED1
AURKB
TMEM200A
FXYD5
HIST1H1B
HAUS7
BTN3A1
SNORD26
COL4A2
GPRC5B
TFEC
ETS1
HIST1H3G
KIF20A
SNORD87
IL6
ERAP2
MARCH4
ACTG1
TSACC
ULBP1
KRT10
MOXD1
SNORD43
HIST1H2BF
HIST1H2BI
LOC101926942
IFFO1
KIF2C
HSD11B1
MIR3153
CENPA
STAT2
BUB1
EIF5AL1
MYH15
C12orf56
MIR4517
CREB5
DTX3L
TMEM92
CDKN3
ARHGAP25
APOBEC3F
LSMEM2
MAN1A1
HIST1H2BG
SNORD52
SNORD113-4
SNORD19B
MT1L
SNORA18
SNORD83B
EMP3
SLC27A6
HIST1H3F
PARP10
SNORD18C
LOC152225
NME8
LIF
SNORD22
RGMB
LTBP2
TMEM62
SNORD6
GGH
CCR1
LCK
CDH11
METTL1
SNORD91B
NUB1
SNORD38A
PNMAL1
FBXO6
NFE2L3
DYSF
C1S
SRPX
CD83
HIST1H2AM
NEK2
IL18R1
NFASC
ARID5A
LAMB1
SNORD102
C14orf39
SLC35E4
NOP56
GALM
GSDMD
CENPF
POMGNT2
SENCR
HERC2P3
TRIM5
PHF11
TGFBI
MICA
L1TD1
EPDR1
DOCK2
IL22RA1
SNORA68
NUF2
TOR1B
ITGA6
FSTL1
HNF4G
SNORD27
FHL3
PPM1J
HSPA13
FOXN2
GCH1
TMEM173
FZD10
MYCBPAP
SNORD50A
SNORD50B
SERPINB9
PARP9
NRP2
GPR141
SNORA71C
FOXQ1
RPL36A
FYB
TNFSF13B
LAMC2
CXCL17
KANK4
NRG1
SLAMF9
SPNS2
HLA-DQA1
IRF7
SNORD36C
YPEL4
SNORD101
ITGA2
TOR1AIP1
APBB1
RBM24
EFEMP1
LRRC8C
SLC28A3
GALNT3
F2RL1
RNF122
TMEM201
PDCD2L
SNORD80
HDAC9
SNORA62
ACTN1
ACKR3
OGFR
TRIM21
KRT14
CHRNA3
NCAPH2
ASPM
ZMPSTE24
TRAIP
IRAK2
TRAF5
LBR
NLE1
GLT8D2
STC2
TRIP13
TAGLN3
AKAP7
PTX3
FLJ32255
FAM72B
ADCY4
ELOVL7
ZNF593
SNORD114-10
LOC728392
SNORD34
CCNA1
GJB2
DEGS1
PSMB8
SERPINH1
TSPAN4
STMN1
ANKRD30BL
RELL1
CIB2
HIST1H4C
TMEM206
SNORD18B
ZNF239
MMP2
PVRL3
SLC16A1
CHN1
SNORD46
EIF1AX-AS1
RNF114
MIR155HG
SNHG24
ITGB4
SNORA9
TPX2
IFITM3
UBASH3B
HIST1H2AJ
SH3KBP1
PCDH20
NFKBID
HMMR
LAMA3
CFHR3
ITGB3
TUBA1B
CD3EAP
FAM172BP
DPAGT1
GPR143
AEBP1
SP140L
ZNF165
GJB4
SMTN
DLC1
SNORD42A
ADRA1B
HIST1H2BH
NACAD
SNORD93
MMP10
LOC100506178
OLFML3
NRM
RNU86
MIR4284
DNAJB11
SNORA6
CEP55
SHISA2
SNORD32A
ERAP1
SYNPO2
EMP1
LOC101927905
KHDRBS3
QPCT
MICB
CAV1
TMEM109
ADAMTS5
KIF18B
MANF
PRRT2
PRDM8
LPXN
ZRSR2
DEPDC1
LGR5
SERPINE2
RIPK3
FES
SLC35F2
RNF175
SNORA71B
SNORD42B
ZNF22
NPR2
RPSAP52
PCGF2
ADM2
SLC19A1
MTMR11
TRIM14
BIRC5
SNORD72
CMTR1
CYP2S1
EPHA2
LOC101929516
ULBP3
CFI
FAM83D
CTNNA3
PLEKHO1
CCNA2
CDCP1
LYSMD2
LOC100499489
CXCL6
CENPE
TEK
MEG8
HNF1B
HIST1H2AI
SLC39A14
SMOX
BCAP29
C12orf75
TMEM50A
ACTRT3
IL33
SNORD114-21
CDK1
GRAMD1B
ITGA5
DOCK10
ARG2
CDCA3
SNORA26
SNORD36A
RAB8B
DSCAM
SNHG3
KIF14
HIST1H4D
FNDC8
HIST1H3D
P4HA3
SNORA27
SPRED3
SERPINB9P1
LOC102724050
GAR1
ASPHD2
RRBP1
RASSF3
HJURP
ARL6IP1
SNORA45B
GALNT14
TGFB1I1
HLA-DQB1
SLC5A6
HHIP-AS1
TRANK1
COL1A1
ENDOU
SLC52A3
DBF4B
VIMP
LOC100507431
VIM
LAP3
MFAP2
PLEKHA4
SNORD12
PDIA5
LPCAT2
RAPGEF3
SLC8A1-AS1
CCNF
FAM26E
LYPD5
SSR2
CASP10
GAS5-AS1
DRAM1
PRSS23
MAPK8IP2
SNORD24
PDE4B
H2AFX
LRRC8E
DDIT3
UAP1
MAD2L1
ARMCX1
TMX1
NT5DC3
SNORD15B
HIST1H4L
GTSE1
MMP14
MET
CDCA8
HYLS1
GALK1
CLIC1
OCIAD2
HIST1H2BL
FGF2
MSTO1
SNORD20
SORBS1
IL15
MARCKSL1
PTPRK
CARD17
IGSF10
B3GNT2
NFATC1
SNORD45B
SP110
PDGFRA
LOC441666
SNORD49A
SNORA32
KIRREL
SPRY4
ACTB
SLC24A2
NDUFA9
TMEM209
RFT1
EVA1A
WNT7A
PFAS
MIR663AHG
IZUMO1
LAPTM4A
GTPBP2
SSR3
ITGA1
TRAM1
SPOCK1
GPR180
SNORD96A
C10orf2
DERL2
SHC4
HIST1H2AE
BTN3A3
EMC7
SNHG1
CORO1A
PRKCQ-AS1
BCL2L14
C1GALT1C1
IFRD2
TACC3
ARL4C
BYSL
SLC25A37
CITED4
PRC1
SNORA45A
PSME2
STYK1
SLC30A4
C6orf25
MUSTN1
STAB2
FAM132B
LIPA
ERRFI1
MFSD12
SV2A
CTPS1
SNORA75
LAMB3
KNSTRN
COL13A1
ARHGAP11A
NIP7
PSMB10
AAED1
GOLT1B
FAM166A
FAS
B4GALNT4
FERMT2
ABCC4
RGS17
TEX30
SERPINB12
BACH2
TCOF1
VCL
USP30-AS1
MRTO4
IFI30
PVRL2
WIPF1
CD164
GLA
SAMD9
CKS2
TTC38
NRP1
DHX58
MASTL
STAT5A
HSD17B11
SNORD12C
ABHD11
PLSCR4
ALG8
CCDC152
KPNA2
NID1
C11orf91
CASP1
NOTCH4
DCBLD2
OSBP2
SNORD114-14
BRIP1
TGFA
DSCC1
FAM118A
STOML1
OSTC
CERS2
ADAMTS1
LOC100130992
SLC27A3
ADGRE5
CASP7
CARD11
EDN1
SKA3
MICAL2
LOC101927027
SLC25A28
LRR1
MIIP
CKAP2L
WASH1
RRP9
SFXN4
BRCA2
SLC18B1
LOC100288181
SNORD83A
BTN3A2
GJA1
MICAL1
ARL6IP6
SNHG17
HIST1H4H
GUCY1B3
SPATA20
SLC5A10
CD276
KIF18A
CD96
UHRF2
ZPLD1
SNHG4
RRP7BP
SNORD1A
EHD4
SLC15A4
SEPT4
NIPAL1
ANKRD33B
RNF149
SNORD58C
NR2C2AP
INE1
PIGK
UBE2S
JAG1
PTGS2
PARP3
SNORD114-7
GNB3
TMEM92-AS1
GLIPR1
SNORD100
PHLDA1
GBP3
GNG11
STX2
ALG5
C19orf48
BIN1
SERHL2
KCNS1
ECE1
SLFNL1
PNP
TAF1A
LOC100129917
SNORD54
WNK4
MEF2C
AKAP12
RPS16
KRT18
NAGS
GRINA
QSOX2
TAF4B
RPLP0P2
GEM
HMGA2
BCAP31
PPAN
MYH16
SLC7A1
SDR16C5
SNORA80B
ARHGEF2
SPC25
SNORD68
SCG5
ORMDL2
RIMKLB
LOC101927051
KRT80
HIST1H2AB
CHST11
CHST6
FOXL1
SGOL2
LOC389641
DDX39A
DDX12P
SLC39A13
RAD9A
LOC100419583
LIFR
SLC6A2
ZCCHC2
WDR62
TTLL11
IL1RAP
CARD10
TOP2A
PSEN2
LMF2
AURKA
PPRC1
SAMD4A
GSG2
PTCH2
LAMA1
MIF-AS1
SEP15
TBL2
NCF2
DEPDC1B
PRKD2
IL23A
STAC
FLJ43879
LRIT3
TMEM97
LIMA1
TMED10
HSPH1
NES
HIST1H3I
HLA-A
TIMP3
TNC
RRH
CFH
PRR11
HIST1H3A
C20orf195
SNHG12
CBS
IKBIP
B3GLCT
ATP8B2
PI4K2B
SNORD45A
SRSF2
BSG
CNP
ALG2
LPCAT4
C1GALT1
IL1A
IL31RA
SLFN5
NADK
SPTLC2
LINC00704
SNORD29
FHL1
PTPRB
APOBEC3D
COLGALT1
TOR1A
DUS3L
DNAJB7
SLC3A2
UBIAD1
NKILA
CSMD3
SH2D4A
YWHAH
ALG3
COQ2
FOXM1
RHBDF2
FABP5
ZYG11A
ATP6V1C2
TRIM47
RASIP1
SLC45A3
PRMT5-AS1
BRIX1
CCDC86
STRIP2
TOR4A
MIR503HG
DBN1
ARHGEF1
RP9
OPTN
RPP40
NOB1
HM13-AS1
TRIM69
HDX
SMC4
ACD
G6PC3
EXOSC9
CYP51A1
H2AFZ
SEC61A1
VPS28
DNAJB9
EIF5A2
MAGOH
MIR100HG
PLK3
IFNLR1
MRPL32
MERTK
CDCA5
NBN
SNRPA
TGM1
NUDT1
GSTO1
IFIT5
MOV10
C9orf47
TK1
KRBOX1
CDH3
KGFLP2
NCEH1
NSUN5
NTMT1
NPTN
ZNF385D
ARHGAP11B
RANBP1
PLK4
INTS12
SPTLC1
PCGF5
PVR
CHTF18
SMCHD1
CORO6
TMPO
TMEM154
MESDC1
LPAR1
SFTA1P
CTSL
TRMT10C
LGALS9C
PLCH1
APCDD1L
ZNF202
CHRNB1
GLB1L3
TCIRG1
HIST1H2BN
KDELR2
CIRBP-AS1
NEK3
CAMK2N1
CTSV
PTK2B
PPP1R18
DNER
SHROOM1
PTGFRN
PIGG
SLC2A6
DUSP7
DOCK4
HS6ST2
NDN
MYL12A
CSGALNACT1
PPIB
EHD1
PIGW
TMCO1
SLC30A1
RPN1
KBTBD6
SRPR
GSDMC
MST1R
DDX21
TNFAIP8L1
LOC101927100
ST14
DENND4B
PGRMC1
DKC1
KRTCAP3
SFT2D1
C4orf19
TIMM10
GPR89A
TIMM9
KIF4A
HSPA1A
SGPP1
PRKCQ
STAT1
CANX
SPATA5L1
FBXL6
SNORA13
HERPUD1
OSMR
MSN
ADM5
SNORD65
ZNRD1
ARSJ
SLC35B1
TNFRSF12A
NOD2
ANKRD1
OSTM1
HNRNPA1
ADPRH
SYDE1
NUP210L
SNORA16A
TM2D2
ZWINT
POLR1B
PCMT1
LAPTM4B
EPCAM
KIAA0226
CAPRIN2
PNO1
SNORA33
SKA1
PCDHAC2
MRPL15
KIAA1524
MARS
ROBO3
HSP90AA1
ZNF695
N4BP3
HYMAI
NDC80
SMS
PRDX4
EXT2
NOC3L
SNORA4
MCF2
C16orf91
ATAD3B
MAGED2
CKS1B
TMED7
HEXB
STX1A
SEC11A
FANCD2
ORAI1
GRAMD1A
LSM10
FUT4
PAQR8
DDX31
MAP2
TBC1D1
ZSCAN12P1
PLOD2
ERP44
RABAC1
ATAD1
DUSP6
JMJD4
SLC52A2
CDC25B
SP100
ECT2
PUS1
SLC16A6
TGIF2
SPCS2
FKBP7
PPT1
CHST10
CD40
MELK
C20orf197
GUSB
KCNQ5
BCL2
CXCL8
SNORD58A
CEP170
FSTL3
NMNAT2
NDUFAF4
SNORD12B
TMX3
RNF126
ICAM1
SCARB1
SQRDL
CD59
CRISPLD1
C19orf71
YIPF5
AASS
SNORD2
PROX1
EFNB1
DNAJC1
CCL20
GHDC
CMTM7
INPP5E
TWIST2
SLFN12
IL7
SOX7
MAP10
TNFRSF11A
PRMT1
MAK16
BAK1
PDGFB
RRM2
TMCC3
HSPA8
ADAMTSL3
CWF19L1
RNF144A
SERINC1
TAPBPL
DGKE
PLP2
RRP7A
ENDOD1
FHOD1
PAK1IP1
PRCP
NUP93
AEN
ARHGDIA
PLEKHN1
CTNNAL1
CCNB2
SNAPC4
HIST2H2AB
SRSF3
YDJC
FGFBP1
NDC1
RELL2
PRSS3
MYDGF
LPCAT1
NPC2
LOC100288637
PRR7-AS1
ARNTL2-AS1
FANCA
TM9SF2
ZNFX1
ITGB5
MSTO2P
SERPINI1
SNRPB2
NOP16
RALA
CAPN14
BTBD19
XRN1
STT3A
FAP
CTSB
SNORA7B
TTK
MOB3B
SLC35G2
TUFM
ODC1
DERL1
SYPL1
ALG1
SLC37A3
CLN6
TRIM59
TMEM51
FICD
CALR
HIST1H1A
CKAP4
FLRT3
SNORD4A
CALU
NUP160
ACE2
RNF138
CD63
PIEZO1
TMEM39A
SNORD119
ZBED2
ALYREF
GEMIN5
TAPBP
MIR936
EFR3B
HSPE1
SNX5
NOP58
SNORD1C
HMOX2
TFAP4
ROR2
CNTNAP1
NOC4L
TUBA1C
GINM1
NUP107
PFDN4
TEAD4
KDELR1
PISD
C17orf53
SNORD45C
THAP10
NFKB2
TMBIM6
FKBP1B
CRYZ
HLA-G
ICT1
NUAK1
PODXL
CD320
NUSAP1
ACOT9
SCAMP3
ZDHHC8
KRT7
KIAA1033
C10orf55
ACP2
ELOVL4
YRDC
MTHFD2
ARSK
SNORA69
DHX34
TGFBR2
PFDN2
HM13
TXNDC12
TRMT6
DPH2
MEIS3P1
HIST2H2AC
HEXDC
DUSP5
CSGALNACT2
RASA2
PTPN22
RPL39L
NEFH
ZNF818P
SNX6
ZMYM6NB
DNPEP
CALD1
ZNF485
FAM175A
RPIA
ELOVL5
KDELC1
TSPAN2
ALG11
TSTA3
LOC642846
ARNTL2
C10orf35
MESDC2
GNL3
PRPF4
SNORA20
HLA-E
STUB1
SGTB
MUTYH
EIF1AX
TARS
CHST2
ABHD16A
M6PR
POU2F2
UCKL1-AS1
GMPPB
PSME1
NHLRC1
RCN1
LRRC59
CENPH
FAM122C
ME2
ITGB1
TUBE1
RANGAP1
CDK11A
JADE2
CT62
EXOSC8
ETV5
REEP5
CDCA4
RPS10
SLAMF7
PLOD3
TRIM25
PIK3CD
PLAGL1
GTPBP4
STAMBPL1
THRAP3
SHCBP1
NXT1
SRSF7
SNRPD1
TMED9
ITGA3
MUS81
NAPA
SNHG5
TUBB
GAS5
DCTPP1
RNASEH1-AS1
SERINC2
AMOTL2
ALKBH2
NOP2
ADPRHL2
POP1
RELB
FKBP11
PSMD2
LYN
UGCG
IDH3A
SNORA25
SPTBN5
C2orf74
KIAA0020
APOL2
MINPP1
MFSD2A
CEPT1
CDK5R1
ATP6V0B
GRPEL2
EIF2AK2
NET1
CTNNBL1
RARRES3
DDIAS
PDLIM7
TMEM43
NUAK2
PSMA7
TNFSF15
POLR3G
CCT6P1
CEACAM6
RBMS2
CDK10
GPATCH4
HAUS8
MCFD2
TTLL4
SGCB
TUBB3
TAF5
MUC15
NAT9
SLC35F6
TSPYL5
RAN
ENY2
TXNDC17
H3F3B
SLC25A32
SCLT1
LSR
PATL1
CDK2
SLC7A7
NFYC-AS1
HSP90AB1
SHISA5
SEC61G
GLYCTK-AS1
NIFK
B4GALT5
SLC39A10
NT5C
CARD8-AS1
CXCL2
TICAM1
TDRD9
MFAP3
VSIG10L
HEG1
SLC35G1
SNORA72
NFKBIE
C2orf16
MKI67
FJX1
MXD3
UTP11L
RRS1
PKN3
TSPAN6
IMPA1
WDR75
MFSD10
PGAM5
ADPGK
ACTG1P20
SMYD5
CST3
MTERF3
TMBIM4
FBLIM1
BFAR
MTRR
RASSF10
GPS2
DHRS13
C16orf59
GPRC5A
GJC1
CCDC47
PHF19
COL17A1
GPR176
BUB1B
PBK
PLD6
PAPD5
HACD3
CHAC2
UBE2T
GPT2
LOC100289580
BLID
PTPRZ1
DNAJC3
QTRTD1
BCAR3
ANXA6
PHF5A
POMP
CYP27C1
IL13RA2
FAM83A-AS1
MSMO1
TIMELESS
PPIF
STOM
SAAL1
PSMA2
SCARB2
KBTBD11
ANKIB1
POGLUT1
CYB561D2
TNFSF13
FASTKD3
ATRIP
KDELC2
TINF2
TIMP1
ZMYND19
MZT1
MTMR4
OTUD4
PRELID1
TMEM126A
CENPW
COA7
INCENP
KRTCAP2
UTP14A
LCLAT1
RUSC1
FANCG
TNFRSF25
HMBS
DOK3
UTP6
SUSD1
NAGK
MRPL9
PLEKHA7
KCNAB3
FAM89A
DDX52
AMIGO2
DDX60L
EPSTI1
THBS1

## Sheet: GSEA-Hallmark
Downregulation
Gene Set Name	# Genes in Gene Set (K)	Description	# Genes in Overlap (k)	k/K	p-value	FDR q-value
INTERFERON GAMMA RESPONSE	200	Genes up-regulated in response to IFNG [GeneID=3458].	111	0.555	1.48e-95	7.41e-94
INTERFERON ALPHA RESPONSE	97	Genes up-regulated in response to alpha interferon proteins.	76	0.7835	1.3e-83	3.24e-82
EPITHELIAL MESENCHYMAL TRANSITION	200	Genes defining epithelial-mesenchymal transition, as in wound healing, fibrosis and metastasis.	74	0.37	7.86e-48	1.31e-46
INFLAMMATORY RESPONSE	200	Genes defining inflammatory response.	63	0.315	4.34e-36	5.43e-35
E2F TARGETS	200	Genes encoding cell cycle related targets of E2F transcription factors.	60	0.3	4.26e-33	4.26e-32
TNFA SIGNALING VIA NFKB	200	Genes regulated by NF-kB in response to TNF [GeneID=7124].	57	0.285	3.37e-30	2.8e-29
G2M CHECKPOINT	200	Genes involved in the G2/M checkpoint, as in progression through the cell division cycle.	55	0.275	2.54e-28	1.81e-27
COMPLEMENT	200	Genes encoding components of the complement system, which is part of the innate immune system.	52	0.26	1.38e-25	8.6e-25
KRAS SIGNALING UP	200	Genes up-regulated by KRAS activation.	48	0.24	4.2e-22	2.33e-21
ALLOGRAFT REJECTION	200	Genes up-regulated during transplant rejection.	44	0.22	8.25e-19	4.12e-18
IL2 STAT5 SIGNALING	199	Genes up-regulated by STAT5 in response to IL2 stimulation.	39	0.196	4.68e-15	2.13e-14
IL6 JAK STAT3 SIGNALING	87	Genes up-regulated by IL6 [GeneID=3569] via STAT3 [GeneID=6774], e.g., during acute phase response.	25	0.2874	3.86e-14	1.61e-13
MYC TARGETS V2	58	A subgroup of genes regulated by MYC - version 2 (v2).	20	0.3448	2.89e-13	1.11e-12
MITOTIC SPINDLE	199	Genes important for mitotic spindle assembly.	36	0.1809	6.48e-13	2.32e-12
APICAL JUNCTION	200	Genes encoding components of apical junction complex.	36	0.18	7.57e-13	2.52e-12
COAGULATION	138	Genes encoding components of blood coagulation system; also up-regulated in platelets.	27	0.1957	7.48e-11	2.12e-10
MTORC1 SIGNALING	200	Genes up-regulated through activation of mTORC1 complex.	33	0.165	7.62e-11	2.12e-10
UV RESPONSE UP	158	Genes up-regulated in response to ultraviolet (UV) radiation.	29	0.1835	7.64e-11	2.12e-10
APOPTOSIS	161	Genes mediating programmed cell death (apoptosis) by activation of caspases.	29	0.1801	1.22e-10	3.22e-10
MYC TARGETS V1	200	A subgroup of genes regulated by MYC - version 1 (v1).	32	0.16	3.3e-10	8.26e-10
ESTROGEN RESPONSE LATE	200	Genes defining late response to estrogen.	30	0.15	5.56e-09	1.26e-08
GLYCOLYSIS	200	Genes encoding proteins involved in glycolysis and gluconeogenesis.	30	0.15	5.56e-09	1.26e-08
HYPOXIA	200	Genes up-regulated in response to low oxygen levels (hypoxia).	29	0.145	2.15e-08	4.68e-08
UNFOLDED PROTEIN RESPONSE	113	Genes up-regulated during unfolded protein response, a cellular stress response related to the endoplasmic reticulum.	20	0.177	1.2e-07	2.5e-07
ESTROGEN RESPONSE EARLY	200	Genes defining early response to estrogen.	25	0.125	3.24e-06	6.48e-06
CHOLESTEROL HOMEOSTASIS	74	Genes involved in cholesterol homeostasis.	14	0.1892	4.07e-06	7.83e-06
ANDROGEN RESPONSE	100	Genes defining response to androgens.	16	0.16	8.35e-06	1.55e-05
P53 PATHWAY	200	Genes involved in p53 pathways and networks.	24	0.12	1.02e-05	1.82e-05
UV RESPONSE DN	144	Genes down-regulated in response to ultraviolet (UV) radiation.	19	0.1319	2.19e-05	3.78e-05
MYOGENESIS	200	Genes involved in development of skeletal muscle (myogenesis).	23	0.115	3.07e-05	4.95e-05
XENOBIOTIC METABOLISM	200	Genes encoding proteins involved in processing of drugs and other xenobiotics.	23	0.115	3.07e-05	4.95e-05
ANGIOGENESIS	36	Genes up-regulated during formation of blood vessels (angiogenesis).	8	0.2222	0.000147	0.00023
FATTY ACID METABOLISM	158	Genes encoding proteins involved in metabolism of fatty acids.	18	0.1139	0.000241	0.000365
DNA REPAIR	150	Genes involved in DNA repair.	16	0.1067	0.00107	0.00157
SPERMATOGENESIS	135	Genes up-regulated during production of male gametes (sperm), as in spermatogenesis.	14	0.1037	0.00277	0.00396

## Sheet: GSEA-Gene Ontology
Downregulation
Gene Set Name	# Genes in Gene Set (K)	Description	# Genes in Overlap (k)	k/K	p-value	FDR q-value
RESPONSE TO CYTOKINE	1225	Any process that results in a change in state or activity of a cell or an organism (in terms of movement, secretion, enzyme production, gene expression, etc.) as a result of a cytokine stimulus. [GOC:sl]	219	0.1788	3.87e-72	3.97e-68
DEFENSE RESPONSE	1814	Reactions, triggered in response to the presence of a foreign body or the occurrence of an injury, which result in restriction of damage to the organism attacked or prevention/recovery from the infection caused by the attack. [GOC:curators]	269	0.1483	8.39e-71	3.63e-67
RESPONSE TO BIOTIC STIMULUS	1615	Any process that results in a change in state or activity of a cell or an organism (in terms of movement, secretion, enzyme production, gene expression, etc.) as a result of a biotic stimulus, a stimulus caused or produced by a living organism. [GOC:hb]	252	0.156	1.06e-70	3.63e-67
CYTOKINE MEDIATED SIGNALING PATHWAY	807	A series of molecular signals initiated by the binding of a cytokine to a receptor on the surface of a cell, and ending with regulation of a downstream cellular process, e.g. transcription. [GOC:mah, GOC:signaling, PMID:19295629]	165	0.2045	1.13e-62	2.9e-59
NUCLEOLUS	1382	A small, dense body one or more of which are present in the nucleus of eukaryotic cells. It is rich in RNA and protein, is not bounded by a limiting membrane, and is not seen during mitosis. Its prime function is the transcription of the nucleolar DNA into 45S ribosomal-precursor RNA, the processing of this RNA into 5.8S, 18S, and 28S components of ribosomal RNA, and the association of these comp…	214	0.1548	3.91e-59	8.04e-56
DEFENSE RESPONSE TO OTHER ORGANISM	1203	Reactions triggered in response to the presence of another organism that act to protect the cell or organism from damage caused by that organism. [GOC:dos]	198	0.1646	5.6e-59	9.58e-56
REGULATION OF IMMUNE SYSTEM PROCESS	1637	Any process that modulates the frequency, rate, or extent of an immune system process. [GOC:add]	231	0.1411	1.85e-56	2.48e-53
IMMUNE EFFECTOR PROCESS	1292	Any process of the immune system that can potentially contribute to an immune response. [REF:0000022, GOC:add, ISBN:0781735149]	202	0.1563	1.93e-56	2.48e-53
ENDOPLASMIC RETICULUM	1429	The irregular network of unit membranes, visible only by electron microscopy, that occurs in the cytoplasm of many eukaryotic cells. The membranes form a complex meshwork of tubular channels, which are often expanded into slitlike cavities called cisternae. The ER takes two forms, rough (or granular), with ribosomes adhering to the outer surface, and smooth (with no ribosomes attached). [ISBN:019…	211	0.1477	9.56e-55	1.09e-51
CELL ACTIVATION	1475	A change in the morphology or behavior of a cell resulting from exposure to an activating factor such as a cellular or soluble ligand. [GOC:mgi curators]	213	0.1444	1.24e-53	1.28e-50
INNATE IMMUNE RESPONSE	986	Innate immune responses are defense responses mediated by germline encoded components that directly recognize components of potential pathogens. [REF:0000022, GOC:add, GOC:ebc, GOC:mtg sensu]	168	0.1704	4.45e-52	4.15e-49
NUCLEAR OUTER MEMBRANE ENDOPLASMIC RETICULUM MEMBRANE NETWORK	1124	The continuous network of membranes encompassing the nuclear outer membrane and the endoplasmic reticulum membrane. [GOC:bf, GOC:jl, GOC:mah, GOC:mcc, GOC:pr, GOC:vw]	179	0.1593	4.17e-51	3.57e-48
APOPTOTIC PROCESS	1994	A programmed cell death process which begins when a cell receives an internal (e.g. DNA damage) or external signal (e.g. an extracellular death ligand), and proceeds through a series of biochemical events (signaling pathway phase) which trigger an execution phase. The execution phase is the last step of an apoptotic process, and is typically characterized by rounding-up of the cell, retraction of…	249	0.1249	6.85e-51	5.41e-48
POSITIVE REGULATION OF SIGNALING	1896	Any process that activates, maintains or increases the frequency, rate or extent of a signaling process. [GOC:mtg signal]	241	0.1271	1.41e-50	1.03e-47
REGULATION OF CELL POPULATION PROLIFERATION	1766	Any process that modulates the frequency, rate or extent of cell proliferation. [GOC:jl]	230	0.1302	5.07e-50	3.47e-47
BIOLOGICAL ADHESION	1481	The attachment of a cell or organism to a substrate, another cell, or other organism. Biological adhesion includes intracellular attachment between membrane regions. [GOC:isa complete]	203	0.1371	1.85e-47	1.19e-44
IMMUNE SYSTEM DEVELOPMENT	1024	The process whose specific outcome is the progression of an organismal system whose objective is to provide calibrated responses by an organism to a potential internal or invasive threat, over time, from its formation to the mature structure. A system is a regularly interacting or interdependent group of organs or tissues that work together to carry out a given biological process. [GOC:add, GOC:d…	159	0.1553	6.15e-44	3.63e-41
REGULATION OF INTRACELLULAR SIGNAL TRANSDUCTION	1864	Any process that modulates the frequency, rate or extent of intracellular signal transduction. [GOC:dph, GOC:signaling, GOC:tb, GOC:TermGenie]	226	0.1212	6.37e-44	3.63e-41
POSITIVE REGULATION OF MULTICELLULAR ORGANISMAL PROCESS	1853	Any process that activates or increases the frequency, rate or extent of an organismal process, any of the processes pertinent to the function of an organism above the cellular level; includes the integrated processes of tissues and organs. [GOC:ai]	225	0.1214	7.91e-44	4.26e-41
REGULATION OF RESPONSE TO STRESS	1538	Any process that modulates the frequency, rate or extent of a response to stress. Response to stress is a change in state or activity of a cell or an organism (in terms of movement, secretion, enzyme production, gene expression, etc.) as a result of a disturbance in organismal or cellular homeostasis, usually, but not necessarily, exogenous (e.g. temperature, humidity, ionizing radiation). [GOC:d…	201	0.1307	8.3e-44	4.26e-41
DEFENSE RESPONSE TO VIRUS	258	Reactions triggered in response to the presence of a virus that act to protect the cell or organism. [GOC:ai]	77	0.2984	6.15e-42	3.01e-39
POSITIVE REGULATION OF MOLECULAR FUNCTION	1823	Any process that activates or increases the rate or extent of a molecular function, an elemental biological activity occurring at the molecular level, such as catalysis or binding. [GO:jl]	218	0.1196	2.18e-41	1.02e-38
REGULATION OF CELL DEATH	1746	Any process that modulates the rate or frequency of cell death. Cell death is the specific activation or halting of processes within a cell so that its vital functions markedly cease, rather than simply deteriorating gradually over time, which culminates in cell death. [GOC:dph, GOC:tb]	212	0.1214	3.08e-41	1.38e-38
CELL SURFACE	904	The external part of the cell wall and/or plasma membrane. [GOC:jl, GOC:mtg sensu, GOC:sm]	144	0.1593	4.04e-41	1.73e-38
RESPONSE TO VIRUS	348	Any process that results in a change in state or activity of a cell or an organism (in terms of movement, secretion, enzyme production, gene expression, etc.) as a result of a stimulus from a virus. [GOC:hb]	87	0.25	1.73e-40	7.1e-38
POSITIVE REGULATION OF CELL POPULATION PROLIFERATION	979	Any process that activates or increases the rate or extent of cell proliferation. [GOC:curators]	149	0.1522	3.92e-40	1.55e-37
SYMBIOTIC PROCESS	980	A process carried out by gene products in an organism that enable the organism to engage in a symbiotic relationship, a more or less intimate association, with another organism. The various forms of symbiosis include parasitism, in which the association is disadvantageous or destructive to one of the organisms; mutualism, in which the association is advantageous, or often necessary to one or both…	149	0.152	4.43e-40	1.69e-37
IDENTICAL PROTEIN BINDING	1926	Interacting selectively and non-covalently with an identical protein or proteins. [GOC:jl]	218	0.1132	1.04e-37	3.82e-35
SIGNALING RECEPTOR BINDING	1654	Interacting selectively and non-covalently with one or more specific sites on a receptor molecule, a macromolecule that undergoes combination with a hormone, neurotransmitter, drug or intracellular messenger to initiate a change in cell function. [GOC:bf, GOC:ceb, ISBN:0198506732]	197	0.1191	4.29e-37	1.52e-34
CELL MOTILITY	1819	Any process involved in the controlled self-propelled movement of a cell that results in translocation of the cell from one place to another. [GOC:dgh, GOC:dph, GOC:isa complete, GOC:mlg]	208	0.1143	1.37e-36	4.68e-34
POSITIVE REGULATION OF IMMUNE SYSTEM PROCESS	1101	Any process that activates or increases the frequency, rate, or extent of an immune system process. [GOC:add]	153	0.139	1.98e-36	6.57e-34
POSITIVE REGULATION OF PROTEIN METABOLIC PROCESS	1732	Any process that activates or increases the frequency, rate or extent of the chemical reactions and pathways involving a protein. [GOC:ai]	201	0.1161	3.01e-36	9.66e-34
REGULATION OF PROTEIN MODIFICATION PROCESS	1915	Any process that modulates the frequency, rate or extent of the covalent alteration of one or more amino acid residues within a protein. [GOC:mah, GOC:tb]	213	0.1112	1.03e-35	3.22e-33
CYTOKINE PRODUCTION	880	The appearance of a cytokine due to biosynthesis or secretion following a cellular stimulus, resulting in an increase in its intracellular or extracellular levels. [GOC:add, ISBN:0781735149]	133	0.1511	1.52e-35	4.58e-33
NEGATIVE REGULATION OF RESPONSE TO STIMULUS	1753	Any process that stops, prevents, or reduces the frequency, rate or extent of a response to a stimulus. Response to stimulus is a change in state or activity of a cell or an organism (in terms of movement, secretion, enzyme production, gene expression, etc.) as a result of a stimulus. [GOC:jid]	201	0.1147	1.64e-35	4.83e-33
PROTEIN DIMERIZATION ACTIVITY	1023	The formation of a protein dimer, a macromolecular structure consists of two noncovalently associated identical or nonidentical subunits. [ISBN:0198506732]	144	0.1408	6.24e-35	1.74e-32
REGULATION OF PHOSPHORUS METABOLIC PROCESS	1868	Any process that modulates the frequency, rate or extent of the chemical reactions and pathways involving phosphorus or compounds containing phosphorus. [GOC:ai]	208	0.1113	6.26e-35	1.74e-32
WHOLE MEMBRANE	1721	Any lipid bilayer that completely encloses some structure, and all the proteins embedded in it or attached to it. Examples include the plasma membrane and most organelle membranes. [GOC:dos]	197	0.1145	1.07e-34	2.89e-32
POSITIVE REGULATION OF INTRACELLULAR SIGNAL TRANSDUCTION	1054	Any process that activates or increases the frequency, rate or extent of intracellular signal transduction. [GOC:BHF, GOC:dph, GOC:signaling, GOC:tb, GOC:TermGenie]	146	0.1385	1.27e-34	3.35e-32
REGULATION OF RESPONSE TO EXTERNAL STIMULUS	1094	Any process that modulates the frequency, rate or extent of a response to an external stimulus. [GOC:mah]	149	0.1362	1.74e-34	4.47e-32
RNA PROCESSING	1442	Any process involved in the conversion of one or more primary RNA transcripts into one or more mature RNA molecules. [GOC:mah]	176	0.1221	1.83e-34	4.58e-32
HOMEOSTATIC PROCESS	1963	Any biological process involved in the maintenance of an internal steady state. [GOC:jl, ISBN:0395825172]	213	0.1085	3.74e-34	9.14e-32
REGULATION OF PHOSPHORYLATION	1668	Any process that modulates the frequency, rate or extent of addition of phosphate groups into a molecule. [GOC:jl]	192	0.1151	3.91e-34	9.33e-32
POSITIVE REGULATION OF CATALYTIC ACTIVITY	1469	Any process that activates or increases the activity of an enzyme. [GOC:ebc, GOC:jl, GOC:tb, GOC:vw]	177	0.1205	6.01e-34	1.4e-31
CELL ADHESION MOLECULE BINDING	544	Interacting selectively and non-covalently with a cell adhesion molecule. [GOC:ai]	98	0.1801	1.22e-32	2.79e-30
INTRINSIC COMPONENT OF PLASMA MEMBRANE	1731	The component of the plasma membrane consisting of the gene products and protein complexes having either part of their peptide sequence embedded in the hydrophobic region of the membrane or some other covalently attached group such as a GPI anchor that is similarly embedded in the membrane. [GOC:dos, GOC:mah]	193	0.1115	1.82e-32	4.03e-30
REGULATION OF CELL DIFFERENTIATION	1945	Any process that modulates the frequency, rate or extent of cell differentiation, the process in which relatively unspecialized cells acquire specialized structural and functional features. [GOC:curators]	208	0.1069	1.84e-32	4.03e-30
MITOTIC CELL CYCLE	1053	Progression through the phases of the mitotic cell cycle, the most common eukaryotic cell cycle, which canonically comprises four successive phases called G1, S, G2, and M and includes replication of the genome and the subsequent segregation of chromosomes into daughter cells. In some variant cell cycles nuclear replication or nuclear division may not be followed by cell division, or G1 and G2 ph…	142	0.1349	2.02e-32	4.32e-30
DNA PACKAGING COMPLEX	116	A protein complex that plays a role in the process of DNA packaging. [GOC:jl]	46	0.3966	8.29e-32	1.74e-29
CELL CYCLE	1881	The progression of biochemical and morphological phases and events that occur in a cell during successive cell replication or nuclear replication events. Canonically, the cell cycle comprises the replication and segregation of genetic material followed by the division of the cell, but in endocycles or syncytial cells nuclear replication or nuclear division may not be followed by cell division. [G…	202	0.1074	9.23e-32	1.9e-29

## Sheet: GSEA-Canonical Pathways
Downregulation
Gene Set Name	# Genes in Gene Set (K)	Description	# Genes in Overlap (k)	k/K	p-value	FDR q-value
REACTOME CYTOKINE SIGNALING IN IMMUNE SYSTEM	884	Cytokine Signaling in Immune system	171	0.1934	3.02e-61	8.66e-58
REACTOME CELL CYCLE	693	Cell Cycle	125	0.1804	1.85e-41	2.65e-38
REACTOME DISEASE	1580	Disease	196	0.1241	2.08e-39	1.75e-36
REACTOME CELL CYCLE MITOTIC	561	Cell Cycle, Mitotic	109	0.1943	2.44e-39	1.75e-36
REACTOME M PHASE	417	M Phase	91	0.2182	3.53e-37	2.02e-34
KEGG SYSTEMIC LUPUS ERYTHEMATOSUS	139	Systemic lupus erythematosus	53	0.3813	2.11e-35	9.44e-33
REACTOME POST TRANSLATIONAL PROTEIN MODIFICATION	1432	Post-translational protein modification	177	0.1236	2.3e-35	9.44e-33
REACTOME INTERFERON SIGNALING	203	Interferon Signaling	62	0.3054	1.17e-34	4.18e-32
REACTOME CONDENSATION OF PROPHASE CHROMOSOMES	74	Condensation of Prophase Chromosomes	38	0.5135	9.52e-32	3.03e-29
REACTOME SIGNALING BY RHO GTPASES	454	Signaling by Rho GTPases	87	0.1916	3.87e-31	1.11e-28
REACTOME B WICH COMPLEX POSITIVELY REGULATES RRNA EXPRESSION	91	B-WICH complex positively regulates rRNA expression	40	0.4396	5.9e-30	1.54e-27
NABA MATRISOME	1026	Ensemble of genes encoding extracellular matrix and extracellular matrix-associated proteins	135	0.1316	9.1e-30	2.18e-27
REACTOME SIRT1 NEGATIVELY REGULATES RRNA EXPRESSION	68	SIRT1 negatively regulates rRNA expression	35	0.5147	2.14e-29	4.47e-27
REACTOME RHO GTPASE EFFECTORS	324	RHO GTPase Effectors	71	0.2191	2.18e-29	4.47e-27
REACTOME EXTRACELLULAR MATRIX ORGANIZATION	301	Extracellular matrix organization	68	0.2259	4.84e-29	9.26e-27
REACTOME HCMV EARLY EVENTS	138	HCMV Early Events	47	0.3406	5.56e-29	9.96e-27
REACTOME SIGNALING BY INTERLEUKINS	462	Signaling by Interleukins	83	0.1797	9.92e-28	1.67e-25
REACTOME DNA METHYLATION	65	DNA methylation	33	0.5077	1.54e-27	2.45e-25
REACTOME RNA POLYMERASE I PROMOTER ESCAPE	91	RNA Polymerase I Promoter Escape	38	0.4176	1.62e-27	2.45e-25
REACTOME CELL CYCLE CHECKPOINTS	292	Cell Cycle Checkpoints	65	0.2226	1.99e-27	2.85e-25
REACTOME HCMV LATE EVENTS	116	HCMV Late Events	42	0.3621	2.81e-27	3.83e-25
REACTOME ACTIVATED PKN1 STIMULATES TRANSCRIPTION OF AR ANDROGEN RECEPTOR REGULATED GENES KLK2 AND KLK3	67	Activated PKN1 stimulates transcription of AR (androgen receptor) regulated genes KLK2 and KLK3	33	0.4925	5.56e-27	7.25e-25
REACTOME HDACS DEACETYLATE HISTONES	94	HDACs deacetylate histones	38	0.4043	6.89e-27	8.36e-25
REACTOME SENESCENCE ASSOCIATED SECRETORY PHENOTYPE SASP	112	Senescence-Associated Secretory Phenotype (SASP)	41	0.3661	7e-27	8.36e-25
REACTOME POSITIVE EPIGENETIC REGULATION OF RRNA EXPRESSION	106	Positive epigenetic regulation of rRNA expression	40	0.3774	7.45e-27	8.54e-25
REACTOME PRC2 METHYLATES HISTONES AND DNA	73	PRC2 methylates histones and DNA	34	0.4658	1.02e-26	1.12e-24
REACTOME HCMV INFECTION	162	HCMV Infection	48	0.2963	1.75e-26	1.86e-24
REACTOME INNATE IMMUNE SYSTEM	1114	Innate Immune System	135	0.1212	3.07e-26	3.15e-24
REACTOME MITOTIC PROPHASE	143	Mitotic Prophase	45	0.3147	3.78e-26	3.74e-24
REACTOME MEIOTIC RECOMBINATION	87	Meiotic recombination	36	0.4138	5.65e-26	5.4e-24
REACTOME INTERFERON ALPHA BETA SIGNALING	71	Interferon alpha/beta signaling	33	0.4648	6.16e-26	5.7e-24
REACTOME INFECTIOUS DISEASE	866	Infectious disease	115	0.1328	8e-26	7.17e-24
REACTOME TRANSCRIPTIONAL REGULATION OF GRANULOPOIESIS	90	Transcriptional regulation of granulopoiesis	36	0.4	2.35e-25	2.04e-23
REACTOME ADAPTIVE IMMUNE SYSTEM	818	Adaptive Immune System	110	0.1345	3.4e-25	2.87e-23
REACTOME DNA DAMAGE TELOMERE STRESS INDUCED SENESCENCE	80	DNA Damage/Telomere Stress Induced Senescence	34	0.425	4.47e-25	3.66e-23
REACTOME RUNX1 REGULATES TRANSCRIPTION OF GENES INVOLVED IN DIFFERENTIATION OF HSCS	130	RUNX1 regulates transcription of genes involved in differentiation of HSCs	42	0.3231	5.2e-25	4.14e-23
REACTOME RUNX1 REGULATES GENES INVOLVED IN MEGAKARYOCYTE DIFFERENTIATION AND PLATELET FUNCTION	98	RUNX1 regulates genes involved in megakaryocyte differentiation and platelet function	37	0.3776	5.89e-25	4.57e-23
REACTOME CELLULAR SENESCENCE	198	Cellular Senescence	51	0.2576	6.43e-25	4.85e-23
REACTOME ERCC6 CSB AND EHMT2 G9A POSITIVELY REGULATE RRNA EXPRESSION	76	ERCC6 (CSB) and EHMT2 (G9a) positively regulate rRNA expression	33	0.4342	9.53e-25	7.01e-23
REACTOME TRANSCRIPTIONAL REGULATION BY SMALL RNAS	107	Transcriptional regulation by small RNAs	38	0.3551	1.84e-24	1.32e-22
REACTOME NEGATIVE EPIGENETIC REGULATION OF RRNA EXPRESSION	109	Negative epigenetic regulation of rRNA expression	38	0.3486	4e-24	2.8e-22
REACTOME RNA POLYMERASE I TRANSCRIPTION	111	RNA Polymerase I Transcription	38	0.3423	8.52e-24	5.82e-22
REACTOME CELLULAR RESPONSES TO EXTERNAL STIMULI	613	Cellular responses to external stimuli	90	0.1468	1.84e-23	1.23e-21
REACTOME RHO GTPASES ACTIVATE PKNS	94	RHO GTPases activate PKNs	35	0.3723	1.91e-23	1.25e-21
REACTOME AMYLOID FIBER FORMATION	109	Amyloid fiber formation	37	0.3394	4.65e-23	2.96e-21
REACTOME GENE SILENCING BY RNA	138	Gene Silencing by RNA	41	0.2971	7.04e-23	4.39e-21
REACTOME HEMOSTASIS	678	Hemostasis	94	0.1386	1.23e-22	7.51e-21
REACTOME MEIOSIS	119	Meiosis	38	0.3193	1.47e-22	8.78e-21
REACTOME TRANSCRIPTIONAL REGULATION BY RUNX1	239	Transcriptional regulation by RUNX1	52	0.2176	9.75e-22	5.7e-20
REACTOME EPIGENETIC REGULATION OF GENE EXPRESSION	148	Epigenetic regulation of gene expression	41	0.277	1.32e-21	7.59e-20
